# Supplementary material for: Spin-exchange carrier multiplication in manganese-doped colloidal quantum dots
Source: Nat Mater. 2023 Jul 13;22(8):1013–21. doi: 10.1038/s41563-023-01598-x (PMC10390332; doi:10.1038/s41563-023-01598-x)
Supplement: Supplementary file 2 — Numerical data. [file 41563_2023_1598_MOESM2_ESM.xlsx]

## Sheet: Fig_1_b
Time (ps)	Δα1S				Time (ps)	δα
	<Nph> = 0.03	<Nph> = 3				Exp.	Fit
-10.2	-0.00996	-0.000268763			-10.2	0.00679	0
-9.2	-0.00138	-0.00042231			-9.2	0.000675448	0
-8.2	0.00722	-0.000568926			-8.2	-0.00545	0
-7.2	-0.00185	0.000588558			-7.2	0.0017	0
-6.2	0.00598	0.000671442			-6.2	-0.00372	0
-5.2	0.00243	-0.000785154			-5.2	-0.00225	0
-5.1	0.00188	-0.000887042			-5.1	-0.00193	0
-5	0.00223	-0.000879613			-5	-0.00217	0
-4.9	0.00276	-0.000837521			-4.9	-0.00252	0
-4.8	0.0033	-0.00079543			-4.8	-0.00286	0
-4.7	0.00384	-0.000753338			-4.7	-0.00321	0
-4.6	0.00437	-0.000711246			-4.6	-0.00356	0
-4.5	0.00491	-0.000669155			-4.5	-0.0039	0
-4.4	0.00545	-0.000627063			-4.4	-0.00425	0
-4.3	0.00644	-0.000556571			-4.3	-0.00489	0
-4.2	0.00863	0.000278161			-4.2	-0.00585	0
-4.1	0.00635	0.000350171			-4.1	-0.0042	0
-4	0.000155538	-0.000139637			-4	-0.000205847	0
-3.9	0.0088	-5.89309e-05			-3.9	-0.0062	0
-3.8	0.00475	0.00073762			-3.8	-0.00281	0
-3.7	0.00119	0.000129913			-3.7	-0.000740468	0
-3.6	0.00309	0.000511642			-3.6	-0.0018	0
-3.5	0.00502	0.000617905			-3.5	-0.00308	0
-3.4	-0.000780497	0.000288357			-3.4	0.000746596	0
-3.3	-0.00198	0.000865859			-3.3	0.00199	0
-3.2	0.00348	-0.000229288			-3.2	-0.0026	0
-3.1	0.00292	0.000205649			-3.1	-0.0019	0
-3	0.00666	0.000175292			-3	-0.00454	0
-2.9	0.00458	-0.000577929			-2.9	-0.00361	0
-2.8	0.00331	-0.000185731			-2.8	-0.00245	0
-2.7	0.0071	-0.000513419			-2.7	-0.00533	0
-2.6	0.01112	0.000141018			-2.6	-0.00768	0
-2.5	0.01346	5.24326e-05			-2.5	-0.00939	0
-2.4	0.01548	0.000552453			-2.4	-0.01045	0
-2.3	0.01077	0.000927332			-2.3	-0.00689	0
-2.2	0.00628	-0.000269519			-2.2	-0.00459	0
-2.1	-0.00041089	-0.000493651			-2.1	-5.51903e-05	0
-2	0.00205	0.000983081			-2	-0.000751245	0
-1.9	-0.00138	0.000677492			-1.9	0.00144	0
-1.8	-0.00155	3.34276e-05			-1.8	0.00111	0
-1.7	5.82479e-05	9.32197e-05			-1.7	2.39624e-05	0
-1.6	0.00525	0.000444623			-1.6	-0.00337	0
-1.5	-0.00241	0.000964079			-1.5	0.00236	0
-1.4	-0.00686	0.000765908			-1.4	0.00533	0
-1.3	-0.00198	0.000148477			-1.3	0.00149	0
-1.2	0.00146	6.2054e-05			-1.2	-0.00098204	0
-1.1	0.00275	-0.000126012			-1.1	-0.00201	0
-1	-0.00325	5.51962e-05			-1	0.00231	0
-0.9	-0.000553782	-0.000250469			-0.9	0.00021371	0
-0.8	0.000283103	0.000278656			-0.8	-4.66091e-06	0
-0.7	0.00293	0.000577288			-0.7	-0.00165	0
-0.6	0.0045	0.000896484			-0.6	-0.00253	0
-0.5	-0.00423	0.000436634			-0.5	0.00326	0
-0.4	0.000696849	0.00107			-0.4	0.000256525	1.51393e-05
-0.3	-4.41177e-05	0.00263			-0.3	0.00186	0.00076577
-0.2	0.00967	0.03449			-0.2	0.01718	0.01319
-5.68434e-14	0.19065	0.50523			-5.68434e-14	0.2174	0.21936
0.2	0.75246	1.26965			0.2	0.35498	0.33286
0.4	0.95269	1.4196			0.4	0.31895	0.33385
0.6	0.99415	1.4348			0.6	0.30048	0.33303
0.8	0.99989	1.44056			0.8	0.30047	0.33222
1	1.00504	1.44726			1	0.30151	0.33141
1.2	0.99555	1.44306			1.2	0.30524	0.3306
1.4	0.9956	1.44641			1.4	0.30753	0.3298
1.6	0.99261	1.4472			1.6	0.31018	0.329
1.8	0.98642	1.4349			1.8	0.30596	0.32819
2	0.97994	1.43764			2	0.31241	0.32739
2.2	0.98244	1.44115			2.2	0.31309	0.3266
2.4	0.97689	1.44029			2.4	0.31638	0.3258
2.6	0.98076	1.4365			2.6	0.31104	0.32501
2.8	0.98648	1.43949			2.8	0.30911	0.32422
3	0.98652	1.42663			3	0.30015	0.32343
3.2	0.97464	1.43629			3.2	0.31518	0.32264
3.4	0.97186	1.44247			3.4	0.32141	0.32185
3.6	0.9721	1.43319			3.6	0.3148	0.32107
3.8	0.97112	1.43643			3.8	0.31773	0.32029
4.3	0.97251	1.43422			4.3	0.31522	0.31834
4.8	0.97166	1.42796			4.8	0.31147	0.3164
5.3	0.96905	1.41338			5.3	0.30318	0.31448
5.8	0.96587	1.42768			5.8	0.31534	0.31257
6.3	0.96315	1.41548			6.3	0.30877	0.31067
6.8	0.96157	1.41572			6.8	0.31004	0.30878
7.3	0.96357	1.4223			7.3	0.31321	0.3069
7.8	0.96067	1.40666			7.8	0.30438	0.30504
8.3	0.9617	1.40838			8.3	0.30485	0.30318
8.8	0.95224	1.40363			8.8	0.30818	0.30134
9.3	0.96247	1.40856			9.3	0.30444	0.29951
9.8	0.94751	1.4107			9.8	0.3164	0.29769
10.3	0.94237	1.39292			10.3	0.30765	0.29588
10.8	0.95102	1.38983			10.8	0.29945	0.29408
11.3	0.94557	1.39227			11.3	0.30496	0.29229
11.8	0.94893	1.36972			11.8	0.28694	0.29051
12.3	0.95918	1.39266			12.3	0.2957	0.28875
12.8	0.95809	1.38042			12.8	0.28796	0.28699
13.3	0.96287	1.38664			13.3	0.28894	0.28525
13.8	0.9525	1.38537			13.8	0.29532	0.28351
14.3	0.94583	1.36694			14.3	0.28718	0.28179
14.8	0.9487	1.37278			14.8	0.28923	0.28008
15.3	0.94862	1.37546			15.3	0.29114	0.27838
15.8	0.93983	1.36577			15.8	0.29057	0.27668
16.3	0.94357	1.36583			16.3	0.288	0.275
16.8	0.94134	1.34842			16.8	0.27747	0.27333
17.3	0.94466	1.34684			17.3	0.27405	0.27167
17.8	0.93605	1.3571			17.8	0.2872	0.27002
18.3	0.94973	1.35845			18.3	0.27856	0.26838
18.8	0.95123	1.35371			18.8	0.27422	0.26674
19.3	0.94888	1.3362			19.3	0.2637	0.26512
19.8	0.94427	1.33376			19.8	0.26523	0.26351
20.3	0.9488	1.33556			20.3	0.26331	0.26191
20.8	0.93357	1.32571			20.8	0.26713	0.26032
21.3	0.93556	1.34257			21.3	0.27744	0.25873
21.8	0.95102	1.34809			21.8	0.27046	0.25716
22.3	0.95539	1.32993			22.3	0.25479	0.2556
22.8	0.95444	1.32654			22.8	0.2531	0.25404
23.3	0.94621	1.33957			23.3	0.26791	0.2525
23.8	0.96532	1.31398			23.8	0.23676	0.25096
24.8	0.95419	1.33151			24.8	0.25673	0.24792
25.8	0.95485	1.32457			25.8	0.25144	0.24492
26.8	0.95882	1.32135			26.8	0.24643	0.24195
27.8	0.94336	1.29363			27.8	0.238	0.23902
28.8	0.9443	1.30609			28.8	0.246	0.23612
29.8	0.95584	1.30001			29.8	0.2337	0.23326
30.8	0.95036	1.3032			30.8	0.23975	0.23043
31.8	0.94286	1.30143			31.8	0.24377	0.22764
32.8	0.94688	1.27992			32.8	0.22602	0.22488
33.8	0.94849	1.27988			33.8	0.22486	0.22215
34.8	0.94546	1.2678			34.8	0.21859	0.21946
35.8	0.95061	1.26644			35.8	0.21405	0.2168
36.8	0.95162	1.27374			36.8	0.2184	0.21417
37.8	0.9356	1.25631			37.8	0.21751	0.21158
38.8	0.94429	1.26499			38.8	0.21746	0.20901
39.8	0.94088	1.26275			39.8	0.2183	0.20648
40.8	0.94313	1.24666			40.8	0.20555	0.20397
41.8	0.94108	1.24878			41.8	0.20845	0.2015
42.8	0.95143	1.23833			42.8	0.19396	0.19906
43.8	0.93761	1.2388			43.8	0.20395	0.19665
45.8	0.93828	1.22131			45.8	0.19134	0.19191
47.8	0.94022	1.21976			47.8	0.1889	0.18728
49.8	0.93469	1.2164			49.8	0.19044	0.18277
51.8	0.92898	1.20517			51.8	0.18663	0.17837
53.8	0.92905	1.20141			53.8	0.18397	0.17407
55.8	0.92566	1.19948			55.8	0.18501	0.16988
57.8	0.92471	1.18991			57.8	0.17903	0.16578
59.8	0.92657	1.18089			59.8	0.17147	0.16179
61.8	0.92723	1.1696			61.8	0.16316	0.15789
63.8	0.92823	1.15771			63.8	0.15421	0.15409
68.8	0.93023	1.15025			68.8	0.14762	0.14497
73.8	0.92852	1.12893			73.8	0.13402	0.1364
78.8	0.92082	1.112			78.8	0.12765	0.12833
83.8	0.92142	1.10836			83.8	0.1247	0.12074
88.8	0.90775	1.0879			88.8	0.12006	0.11359
93.8	0.90639	1.08181			93.8	0.11678	0.10687
98.8	0.90544	1.07319			98.8	0.11147	0.10055
103.8	0.91347	1.0542			103.8	0.09265	0.0946
108.8	0.9173	1.05256			108.8	0.08883	0.08901
113.8	0.91131	1.03697			113.8	0.0822	0.08374
133.8	0.90265	1.00182			133.8	0.06385	0.06562
153.8	0.90548	0.97921			153.8	0.04617	0.05142
173.8	0.89323	0.95686			173.8	0.03922	0.04029
193.8	0.89147	0.93834			193.8	0.02759	0.03157
213.8	0.89827	0.93186			213.8	0.01834	0.02474
233.8	0.88118	0.93329			233.8	0.03129	0.01938
253.8	0.87928	0.91673			253.8	0.02112	0.01519
273.8	0.87391	0.91608			273.8	0.02443	0.0119
293.8	0.87189	0.90351			293.8	0.01711	0.00932
313.8	0.87212	0.89947			313.8	0.01415	0.00731
363.8	0.8602	0.89176
413.8	0.866	0.86265
463.8	0.86081	0.86558
513.8	0.85529	0.86704
563.8	0.84062	0.86151
613.8	0.84011	0.84882
663.8	0.83736	0.85132
713.8	0.83421	0.84956
763.8	0.82457	0.84009
813.8	0.83029	0.83451
1013.8	0.83086	0.81678

## Sheet: Fig_1_c
Time (ps)	Δα1S				Time (ps)	δα
	<Nph> = 0.1	<Nph> = 2				Exp.	Fit
-9.2	0.01993	0.16852			-9.2	0.08033	0
-8.2	0.00274	0.11959			-8.2	0.06317	0
-7.2	-0.01446	0.07066			-7.2	0.046	0
-6.2	-0.0325	0.02214			-6.2	0.02952	0
-5.2	-0.03179	0.0165			-5.2	0.02608	0
-4.2	0.01925	0.000330029			-4.2	-0.01022	0
-4.1	0.02039	-0.00237			-4.1	-0.01229	0
-4	0.01862	-0.00517			-4	-0.01285	0
-3.9	0.01575	-0.00809			-3.9	-0.01288	0
-3.8	0.01376	-0.00865			-3.8	-0.01211	0
-3.7	0.01078	-0.0063			-3.7	-0.00922	0
-3.6	0.00797	-0.00417			-3.6	-0.00656	0
-3.5	0.00516	-0.00205			-3.5	-0.00389	0
-3.4	0.00234	7.60338e-05			-3.4	-0.00123	0
-3.3	0.000189437	0.00202			-3.3	0.000990147	0
-3.2	-0.00216	0.00401			-3.2	0.00333	0
-3.1	-0.00249	0.00554			-3.1	0.00434	0
-3	-0.00157	0.00705			-3	0.00466	0
-2.9	-0.000220241	0.00849			-2.9	0.00471	0
-2.8	-0.000827119	0.00756			-2.8	0.00453	0
-2.7	-2.13738e-05	0.00313			-2.7	0.0017	0
-2.6	0.000649934	-0.00122			-2.6	-0.00101	0
-2.5	0.00132	-0.00558			-2.5	-0.00373	0
-2.4	0.00199	-0.00993			-2.4	-0.00644	0
-2.3	-0.00448	-0.01286			-2.3	-0.00453	0
-2.2	0.00163	-0.01273			-2.2	-0.00776	0
-2.1	-0.00889	-0.01644			-2.1	-0.00409	0
-2	0.01321	-0.01734			-2	-0.01651	0
-1.9	-0.01099	-0.01639			-1.9	-0.00293	0
-1.8	-0.02717	-0.00121			-1.8	0.01402	0
-1.7	0.00958	-0.01208			-1.7	-0.0117	0
-1.6	0.01119	-0.00603			-1.6	-0.0093	0
-1.5	0.00601	0.00194			-1.5	-0.0022	0
-1.4	0.00255	0.03775			-1.4	0.01903	0
-1.3	-0.00106	0.02255			-1.3	0.01276	0
-1.2	0.00121	0.01142			-1.2	0.00552	0
-1.1	0.00646	0.01629			-1.1	0.00532	0
-1	0.0172	0.01609			-1	-0.000590614	0
-0.9	-0.0208	-0.03007			-0.9	-0.00502	0
-0.8	0.00239	-0.01236			-0.8	-0.00797	0
-0.7	0.00134	0.01124			-0.7	0.00535	0
-0.6	5.68119e-05	0.02797			-0.6	0.01509	0
-0.5	0.0074	0.04521			-0.5	0.02044	5.94362e-07
-0.4	0.02858	0.04129			-0.4	0.00689	1.75294e-05
-0.3	0.00919	0.01221			-0.3	0.00164	0.000256164
-0.2	0.02613	0.05171			-0.2	0.01384	0.0024
-0.1	0.06284	0.21429			-0.1	0.0819	0.01465
0	0.10463	0.36268			0	0.13955	0.05886
0.1	0.1969	0.42525			0.1	0.12354	0.15861
0.2	0.66137	1.01317			0.2	0.19052	0.29173
0.3	1.01659	1.88068			0.3	0.46763	0.39529
0.4	0.92799	1.71155			0.4	0.42405	0.40822
0.5	0.81633	1.40635			0.5	0.31937	0.3536
0.6	0.74415	1.25238			0.6	0.27512	0.27968
0.7	0.7369	1.08279			0.7	0.18737	0.21408
0.8	0.7176	0.97002			0.8	0.13683	0.16261
1	0.67913	0.88336			1	0.11076	0.09359
1.2	0.65054	0.75572			1.2	0.05721	0.05386
1.4	0.58924	0.67143			1.4	0.04475	0.031
1.6	0.54229	0.62374			1.6	0.04432	0.01784
1.8	0.54028	0.56726			1.8	0.01488	0.01027
2	0.53379	0.56091			2	0.01495	0.00591
2.2	0.50805	0.49808			2.2	-0.00511	0.0034
2.4	0.50096	0.50645			2.4	0.00323	0.00196
2.6	0.48122	0.45505			2.6	-0.01388	0.00113
2.8	0.417	0.48859
3	0.42633	0.43528
3.2	0.42827	0.41561
3.4	0.43575	0.39731
3.6	0.4019	0.39491
3.8	0.40388	0.41326
4	0.37352	0.36846
4.2	0.39025	0.38162
4.4	0.41561	0.37826
4.6	0.36644	0.34831
4.8	0.32783	0.3351
5.3	0.34465	0.30015
5.8	0.33622	0.33672
6.3	0.34	0.34447
6.8	0.27321	0.32716
7.3	0.28713	0.32037
7.8	0.29454	0.32683
8.3	0.28301	0.33053
8.8	0.29934	0.32832
9.3	0.30281	0.31825
9.8	0.33043	0.29127
10.3	0.29931	0.2773
