# Supplementary material for: Spin-exchange carrier multiplication in manganese-doped colloidal quantum dots
Source: Nat Mater. 2023 Jul 13;22(8):1013–21. doi: 10.1038/s41563-023-01598-x (PMC10390332; doi:10.1038/s41563-023-01598-x)
Supplement: Supplementary file 3 — Numerical data. [file 41563_2023_1598_MOESM3_ESM.xlsx]

## Sheet: Fig_2_e
			hv_CdSe			hv_PbSe
Energy (eV)	Absorbance		Energy (eV)	PL intensity		Energy (eV)	PL intensity
0.496	6.625e-05		2.6383	0.01403		1.24	0.000283044
0.4962	7.815e-05		2.6327	0.00717		1.21569	0.0017
0.4964	0.0001086		2.62712	0.00946		1.19231	0.01033
0.4966	0.00015305		2.62156	0.01007		1.16981	0.02264
0.49679	0.0001947		2.61603	0		1.14815	0.03976
0.49699	0.00021885		2.61053	0.00039495		1.12727	0.0617
0.49719	0.0002444		2.60504	0.01226		1.10714	0.08915
0.49739	0.00035325		2.59958	0.01078		1.08772	0.12155
0.49759	0.00037285		2.59414	0.01615		1.06897	0.16145
0.49779	0.00045265		2.58873	0.03041		1.05085	0.20928
0.49799	0.00049815		2.58333	0.04057		1.03333	0.26687
0.49819	0.00053105		2.57796	0.04802		1.01639	0.33182
0.49839	0.0005804		2.57261	0.05586		1	0.40654
0.49859	0.00058775		2.56729	0.07321		0.98413	0.47983
0.49879	0.00063045		2.56198	0.08512		0.96875	0.55709
0.49899	0.0006595		2.5567	0.09082		0.95385	0.62685
0.49919	0.0007568		2.55144	0.11058		0.93939	0.70171
0.4994	0.00073895		2.5462	0.13182		0.92537	0.76439
0.4996	0.00080125		2.54098	0.14772		0.91176	0.82368
0.4998	0.00082225		2.53579	0.17315		0.89855	0.86727
0.5	0.0008919		2.53061	0.20269		0.88571	0.90321
0.5002	0.00089505		2.52546	0.21713		0.87324	0.93675
0.5004	0.00087545		2.52033	0.24046		0.86111	0.96349
0.50061	0.00091815		2.51521	0.28409		0.84932	0.99193
0.50081	0.00095		2.51012	0.30219		0.83784	1
0.50101	0.00085585		2.50505	0.32951		0.82667	0.99009
0.50121	0.0008926		2.5	0.36553		0.81579	0.95953
0.50142	0.00086915		2.49497	0.39122		0.80519	0.91948
0.50162	0.0008443		2.48996	0.4261		0.79487	0.88552
0.50182	0.00083345		2.48497	0.46443		0.78481	0.8401
0.50202	0.0008219		2.48	0.50711		0.775	0.776
0.50223	0.0008443		2.47505	0.5343		0.76543	0.71487
0.50243	0.0007813		2.47012	0.57727		0.7561	0.65841
0.50263	0.00082785		2.46521	0.62028		0.74699	0.60054
0.50284	0.0008394		2.46032	0.64896		0.7381	0.54577
0.50304	0.00080825		2.45545	0.68925		0.72941	0.48932
0.50325	0.000873		2.45059	0.74006		0.72093	0.4371
0.50345	0.00091185		2.44576	0.76371		0.71264	0.38616
0.50366	0.00092655		2.44094	0.81153		0.70455	0.33989
0.50386	0.0009766		2.43615	0.8457		0.69663	0.30098
0.50407	0.0009857		2.43137	0.87388		0.68889	0.26503
0.50427	0.00105		2.42661	0.89238		0.68132	0.23008
0.50448	0.00108		2.42188	0.92798		0.67391	0.19768
0.50468	0.00111		2.41715	0.94569		0.66667	0.17122
0.50489	0.00108		2.41245	0.94548		0.65957	0.14745
0.50509	0.00111		2.40777	0.97087		0.65263	0.12778
0.5053	0.00109		2.4031	0.98611		0.64583	0.10853
0.5055	0.00111		2.39845	0.98394		0.63918	0.09169
0.50571	0.00113		2.39382	0.97675		0.63265	0.07613
0.50592	0.00112		2.38921	1		0.62626	0.06325
0.50612	0.00113		2.38462	0.99235		0.62	0.05278
0.50633	0.00113		2.38004	0.97685		0.61386	0.04415
0.50654	0.00115		2.37548	0.96627		0.60784	0.03736
0.50674	0.00111		2.37094	0.94941		0.60194	0.03014
0.50695	0.00115		2.36641	0.95094		0.59615	0.02278
0.50716	0.00115		2.3619	0.92043		0.59048	0.01684
0.50736	0.00122		2.35741	0.8968		0.58491	0.01189
0.50757	0.00126		2.35294	0.89115		0.57944	0.00792
0.50778	0.00125		2.34848	0.8655		0.57407	0.00467
0.50799	0.00128		2.34405	0.84187		0.56881	0.00198
0.5082	0.00128		2.33962	0.81814		0.56364	0
0.50841	0.00129		2.33522	0.80076
0.50861	0.00128		2.33083	0.76185
0.50882	0.00125		2.32645	0.73335
0.50903	0.00126		2.3221	0.71842
0.50924	0.00125		2.31776	0.69258
0.50945	0.00123		2.31343	0.68234
0.50966	0.00125		2.30912	0.65653
0.50987	0.00127		2.30483	0.6604
0.51008	0.00128		2.30056	0.62578
0.51029	0.0013		2.2963	0.59887
0.5105	0.00129		2.29205	0.59256
0.51071	0.0013		2.28782	0.55496
0.51092	0.00132		2.28361	0.53088
0.51113	0.00132		2.27941	0.52519
0.51134	0.00132		2.27523	0.51509
0.51155	0.00137		2.27106	0.48736
0.51176	0.00143		2.26691	0.48082
0.51197	0.00149		2.26277	0.47623
0.51219	0.00146		2.25865	0.44759
0.5124	0.00146		2.25455	0.44671
0.51261	0.00147		2.25045	0.42804
0.51282	0.00151		2.24638	0.42436
0.51303	0.00152		2.24231	0.41208
0.51325	0.00151		2.23827	0.4173
0.51346	0.00155		2.23423	0.40501
0.51367	0.00156		2.23022	0.38542
0.51388	0.00159		2.22621	0.3841
0.5141	0.00165		2.22222	0.37151
0.51431	0.00169		2.21825	0.38116
0.51452	0.0017		2.21429	0.36054
0.51474	0.00171		2.21034	0.37071
0.51495	0.00173		2.20641	0.34253
0.51516	0.00177		2.20249	0.3319
0.51538	0.0018		2.19858	0.3323
0.51559	0.00178		2.19469	0.33618
0.51581	0.00176		2.19081	0.3336
0.51602	0.0018		2.18695	0.32763
0.51624	0.00187
0.51645	0.00188
0.51667	0.00189
0.51688	0.00191
0.5171	0.00196
0.51731	0.00197
0.51753	0.002
0.51775	0.00203
0.51796	0.00203
0.51818	0.00202
0.51839	0.00202
0.51861	0.00202
0.51883	0.00202
0.51905	0.00198
0.51926	0.00199
0.51948	0.00198
0.5197	0.00196
0.51992	0.00201
0.52013	0.00202
0.52035	0.00203
0.52057	0.00202
0.52079	0.00201
0.52101	0.00204
0.52123	0.00206
0.52145	0.00211
0.52167	0.00211
0.52189	0.00211
0.52211	0.00214
0.52233	0.00214
0.52255	0.00213
0.52277	0.00212
0.52299	0.00214
0.52321	0.00214
0.52343	0.00213
0.52365	0.00215
0.52387	0.00216
0.52409	0.00215
0.52431	0.00216
0.52453	0.00215
0.52476	0.00214
0.52498	0.00217
0.5252	0.00219
0.52542	0.0022
0.52565	0.00222
0.52587	0.0022
0.52609	0.00223
0.52632	0.00234
0.52654	0.00245
0.52676	0.00256
0.52699	0.00265
0.52721	0.00279
0.52744	0.00299
0.52766	0.00314
0.52788	0.00326
0.52811	0.00341
0.52833	0.00355
0.52856	0.0036
0.52878	0.00359
0.52901	0.00356
0.52924	0.0035
0.52946	0.00343
0.52969	0.00333
0.52991	0.0032
0.53014	0.0031
0.53037	0.00301
0.53059	0.00289
0.53082	0.00281
0.53105	0.00273
0.53128	0.00267
0.5315	0.00259
0.53173	0.00254
0.53196	0.00248
0.53219	0.00247
0.53242	0.00246
0.53265	0.00247
0.53287	0.00251
0.5331	0.00254
0.53333	0.00256
0.53356	0.00258
0.53379	0.00267
0.53402	0.0027
0.53425	0.00272
0.53448	0.00276
0.53471	0.00278
0.53494	0.00287
0.53517	0.00296
0.53541	0.00302
0.53564	0.00317
0.53587	0.00336
0.5361	0.00358
0.53633	0.00379
0.53656	0.00406
0.5368	0.0043
0.53703	0.0045
0.53726	0.00469
0.53749	0.0048
0.53773	0.00488
0.53796	0.0049
0.53819	0.00485
0.53843	0.00473
0.53866	0.00457
0.5389	0.00438
0.53913	0.00422
0.53936	0.00405
0.5396	0.00384
0.53983	0.00369
0.54007	0.00357
0.54031	0.00343
0.54054	0.00332
0.54078	0.00326
0.54101	0.00319
0.54125	0.00308
0.54148	0.00304
0.54172	0.003
0.54196	0.00298
0.5422	0.00293
0.54243	0.00294
0.54267	0.00292
0.54291	0.00291
0.54314	0.00289
0.54338	0.00288
0.54362	0.00281
0.54386	0.00283
0.5441	0.00278
0.54434	0.00278
0.54458	0.00271
0.54482	0.00269
0.54505	0.00271
0.54529	0.00266
0.54553	0.00268
0.54577	0.00269
0.54601	0.0027
0.54626	0.00262
0.5465	0.00259
0.54674	0.00253
0.54698	0.00251
0.54722	0.00245
0.54746	0.0024
0.5477	0.00236
0.54795	0.00229
0.54819	0.00222
0.54843	0.00219
0.54867	0.00218
0.54892	0.00213
0.54916	0.00207
0.5494	0.00204
0.54965	0.00204
0.54989	0.00198
0.55013	0.00197
0.55038	0.00194
0.55062	0.00194
0.55087	0.00188
0.55111	0.0019
0.55136	0.00189
0.5516	0.00192
0.55185	0.00185
0.55209	0.00189
0.55234	0.00189
0.55258	0.00187
0.55283	0.00194
0.55308	0.00193
0.55332	0.00194
0.55357	0.0019
0.55382	0.00191
0.55407	0.00195
0.55431	0.002
0.55456	0.00198
0.55481	0.00203
0.55506	0.00205
0.55531	0.00208
0.55556	0.00203
0.5558	0.00212
0.55605	0.00211
0.5563	0.00212
0.55655	0.0021
0.5568	0.00212
0.55705	0.00212
0.5573	0.00212
0.55755	0.00214
0.5578	0.00208
0.55806	0.00214
0.55831	0.00211
0.55856	0.00215
0.55881	0.00217
0.55906	0.00217
0.55931	0.00214
0.55957	0.00214
0.55982	0.00219
0.56007	0.00221
0.56033	0.0022
0.56058	0.00223
0.56083	0.00222
0.56109	0.00227
0.56134	0.00228
0.56159	0.00225
0.56185	0.00231
0.5621	0.00229
0.56236	0.00233
0.56261	0.00233
0.56287	0.00236
0.56312	0.00237
0.56338	0.00238
0.56364	0.00238
0.56389	0.00239
0.56415	0.00245
0.56441	0.00241
0.56466	0.00243
0.56492	0.00246
0.56518	0.00246
0.56544	0.00249
0.56569	0.0025
0.56595	0.00247
0.56621	0.00247
0.56647	0.00252
0.56673	0.00255
0.56699	0.00252
0.56725	0.00254
0.56751	0.00257
0.56777	0.00257
0.56803	0.0026
0.56829	0.00262
0.56855	0.00259
0.56881	0.00266
0.56907	0.00263
0.56933	0.00267
0.56959	0.00274
0.56985	0.00272
0.57011	0.00274
0.57038	0.00272
0.57064	0.00276
0.5709	0.00283
0.57117	0.00284
0.57143	0.00285
0.57169	0.00287
0.57196	0.00286
0.57222	0.00285
0.57248	0.00286
0.57275	0.00285
0.57301	0.00288
0.57328	0.00291
0.57354	0.00291
0.57381	0.00294
0.57407	0.00296
0.57434	0.00296
0.57461	0.00293
0.57487	0.00298
0.57514	0.00302
0.57541	0.00307
0.57567	0.0031
0.57594	0.00308
0.57621	0.00306
0.57648	0.0031
0.57674	0.00315
0.57701	0.00316
0.57728	0.0032
0.57755	0.00321
0.57782	0.00321
0.57809	0.00325
0.57836	0.00325
0.57863	0.00327
0.5789	0.00328
0.57917	0.00327
0.57944	0.00332
0.57971	0.00335
0.57998	0.00335
0.58025	0.00338
0.58052	0.00339
0.5808	0.00342
0.58107	0.00341
0.58134	0.00342
0.58161	0.0034
0.58189	0.00342
0.58216	0.0035
0.58243	0.00351
0.58271	0.00351
0.58298	0.00354
0.58325	0.00358
0.58353	0.00361
0.5838	0.0036
0.58408	0.0036
0.58435	0.00361
0.58463	0.00363
0.58491	0.00367
0.58518	0.00371
0.58546	0.00373
0.58573	0.00373
0.58601	0.00375
0.58629	0.00376
0.58657	0.00377
0.58684	0.00377
0.58712	0.0038
0.5874	0.00385
0.58768	0.00386
0.58796	0.00386
0.58824	0.00387
0.58851	0.00389
0.58879	0.0039
0.58907	0.00392
0.58935	0.00393
0.58963	0.00392
0.58991	0.00397
0.5902	0.00403
0.59048	0.00405
0.59076	0.00404
0.59104	0.00407
0.59132	0.00408
0.5916	0.00412
0.59189	0.00415
0.59217	0.00412
0.59245	0.00413
0.59273	0.00415
0.59302	0.00417
0.5933	0.00423
0.59359	0.00424
0.59387	0.00423
0.59415	0.00427
0.59444	0.00428
0.59472	0.00428
0.59501	0.00426
0.5953	0.00432
0.59558	0.00436
0.59587	0.00439
0.59615	0.0044
0.59644	0.00445
0.59673	0.00447
0.59701	0.00447
0.5973	0.00446
0.59759	0.00449
0.59788	0.00458
0.59817	0.00461
0.59846	0.00461
0.59874	0.00463
0.59903	0.00465
0.59932	0.00467
0.59961	0.00471
0.5999	0.00471
0.60019	0.00475
0.60048	0.00476
0.60078	0.00478
0.60107	0.00476
0.60136	0.00483
0.60165	0.00487
0.60194	0.0049
0.60223	0.00491
0.60253	0.0049
0.60282	0.00493
0.60311	0.00498
0.60341	0.00499
0.6037	0.00502
0.60399	0.00502
0.60429	0.00509
0.60458	0.00513
0.60488	0.00513
0.60517	0.00514
0.60547	0.00513
0.60576	0.00519
0.60606	0.00522
0.60636	0.00521
0.60665	0.00523
0.60695	0.00525
0.60725	0.00529
0.60755	0.00524
0.60784	0.00528
0.60814	0.00538
0.60844	0.00538
0.60874	0.00543
0.60904	0.00545
0.60934	0.00544
0.60964	0.00547
0.60994	0.00543
0.61024	0.00543
0.61054	0.00546
0.61084	0.00552
0.61114	0.00556
0.61144	0.00559
0.61174	0.00559
0.61204	0.00561
0.61235	0.00564
0.61265	0.00562
0.61295	0.00566
0.61325	0.00575
0.61356	0.00576
0.61386	0.00576
0.61417	0.00581
0.61447	0.00582
0.61477	0.00587
0.61508	0.00589
0.61538	0.00587
0.61569	0.00592
0.616	0.00589
0.6163	0.00596
0.61661	0.00596
0.61692	0.00601
0.61722	0.00607
0.61753	0.00607
0.61784	0.00613
0.61815	0.00607
0.61845	0.00616
0.61876	0.00617
0.61907	0.00615
0.61938	0.00615
0.61969	0.00617
0.62	0.00624
0.62031	0.0063
0.62062	0.00631
0.62093	0.00632
0.62124	0.00632
0.62155	0.00639
0.62187	0.00637
0.62218	0.00646
0.62249	0.00649
0.6228	0.00651
0.62312	0.00653
0.62343	0.00651
0.62374	0.00648
0.62406	0.00654
0.62437	0.00658
0.62469	0.00658
0.625	0.00668
0.62532	0.00673
0.62563	0.0067
0.62595	0.00675
0.62626	0.00674
0.62658	0.00674
0.6269	0.00681
0.62721	0.00681
0.62753	0.00689
0.62785	0.0069
0.62817	0.00696
0.62848	0.00694
0.6288	0.00697
0.62912	0.00698
0.62944	0.00699
0.62976	0.00706
0.63008	0.00709
0.6304	0.00712
0.63072	0.00718
0.63104	0.00718
0.63136	0.00719
0.63169	0.00726
0.63201	0.00722
0.63233	0.00726
0.63265	0.00729
0.63298	0.00733
0.6333	0.00735
0.63362	0.00739
0.63395	0.00741
0.63427	0.00749
0.6346	0.00749
0.63492	0.00749
0.63525	0.00754
0.63557	0.00755
0.6359	0.00764
0.63622	0.00764
0.63655	0.00768
0.63688	0.00771
0.6372	0.00775
0.63753	0.00777
0.63786	0.00779
0.63819	0.00782
0.63852	0.00786
0.63885	0.00791
0.63918	0.00797
0.6395	0.00796
0.63983	0.00795
0.64017	0.00803
0.6405	0.00806
0.64083	0.00811
0.64116	0.00809
0.64149	0.00814
0.64182	0.00821
0.64215	0.00824
0.64249	0.00827
0.64282	0.0083
0.64315	0.00834
0.64349	0.00836
0.64382	0.0084
0.64416	0.00843
0.64449	0.00849
0.64483	0.00855
0.64516	0.00855
0.6455	0.00858
0.64583	0.0086
0.64617	0.00865
0.64651	0.00869
0.64684	0.00874
0.64718	0.00869
0.64752	0.00871
0.64786	0.00877
0.6482	0.00872
0.64854	0.00883
0.64887	0.00894
0.64921	0.00896
0.64955	0.00901
0.6499	0.00899
0.65024	0.00887
0.65058	0.00894
0.65092	0.00898
0.65126	0.00909
0.6516	0.00919
0.65195	0.0092
0.65229	0.00918
0.65263	0.00923
0.65298	0.00928
0.65332	0.00926
0.65366	0.00932
0.65401	0.00937
0.65435	0.00942
0.6547	0.00948
0.65504	0.00941
0.65539	0.00945
0.65574	0.00948
0.65608	0.00954
0.65643	0.00961
0.65678	0.00963
0.65713	0.00968
0.65748	0.00973
0.65782	0.00971
0.65817	0.00968
0.65852	0.00972
0.65887	0.00976
0.65922	0.0098
0.65957	0.00986
0.65993	0.00988
0.66028	0.00992
0.66063	0.00995
0.66098	0.00996
0.66133	0.01001
0.66169	0.01005
0.66204	0.01004
0.66239	0.01004
0.66275	0.01016
0.6631	0.01019
0.66346	0.01019
0.66381	0.01029
0.66417	0.01034
0.66452	0.01032
0.66488	0.01043
0.66524	0.01044
0.66559	0.01039
0.66595	0.01044
0.66631	0.01047
0.66667	0.0105
0.66703	0.01053
0.66738	0.01053
0.66774	0.01058
0.6681	0.01066
0.66846	0.0107
0.66882	0.01075
0.66919	0.01079
0.66955	0.0108
0.66991	0.0109
0.67027	0.01102
0.67063	0.01092
0.671	0.01087
0.67136	0.01094
0.67172	0.01106
0.67209	0.01131
0.67245	0.01132
0.67282	0.01121
0.67318	0.01117
0.67355	0.01116
0.67391	0.01115
0.67428	0.01125
0.67465	0.01138
0.67501	0.01147
0.67538	0.01149
0.67575	0.01153
0.67612	0.0116
0.67649	0.01175
0.67686	0.01179
0.67723	0.01165
0.6776	0.01162
0.67797	0.01167
0.67834	0.01169
0.67871	0.0118
0.67908	0.01189
0.67945	0.01193
0.67982	0.01188
0.6802	0.01188
0.68057	0.01192
0.68094	0.01194
0.68132	0.01196
0.68169	0.01212
0.68207	0.0122
0.68244	0.01224
0.68282	0.01227
0.6832	0.01225
0.68357	0.01227
0.68395	0.01238
0.68433	0.01242
0.6847	0.01241
0.68508	0.01251
0.68546	0.01246
0.68584	0.01246
0.68622	0.01263
0.6866	0.01264
0.68698	0.01261
0.68736	0.01265
0.68774	0.01272
0.68812	0.01276
0.68851	0.01275
0.68889	0.0128
0.68927	0.01287
0.68966	0.01291
0.69004	0.01303
0.69042	0.01302
0.69081	0.01312
0.69119	0.01308
0.69158	0.01311
0.69196	0.01316
0.69235	0.01321
0.69274	0.01326
0.69312	0.01325
0.69351	0.01335
0.6939	0.01344
0.69429	0.01348
0.69468	0.01348
0.69507	0.01349
0.69546	0.01357
0.69585	0.01363
0.69624	0.01366
0.69663	0.01372
0.69702	0.01374
0.69741	0.01383
0.69781	0.01393
0.6982	0.01405
0.69859	0.01405
0.69899	0.01407
0.69938	0.01412
0.69977	0.01417
0.70017	0.01427
0.70056	0.0143
0.70096	0.01436
0.70136	0.01442
0.70175	0.01449
0.70215	0.01456
0.70255	0.01462
0.70295	0.01464
0.70335	0.01475
0.70375	0.01479
0.70415	0.01485
0.70455	0.01495
0.70495	0.01497
0.70535	0.015
0.70575	0.015
0.70615	0.015
0.70655	0.01504
0.70696	0.01512
0.70736	0.01515
0.70776	0.01516
0.70817	0.0152
0.70857	0.01523
0.70898	0.01526
0.70938	0.01529
0.70979	0.01524
0.71019	0.01534
0.7106	0.01538
0.71101	0.01547
0.71142	0.01549
0.71183	0.01559
0.71223	0.01566
0.71264	0.01566
0.71305	0.01575
0.71346	0.01579
0.71387	0.01589
0.71429	0.0159
0.7147	0.01598
0.71511	0.01603
0.71552	0.01613
0.71594	0.01623
0.71635	0.0163
0.71676	0.01649
0.71718	0.0165
0.71759	0.01655
0.71801	0.01664
0.71842	0.01673
0.71884	0.01667
0.71926	0.01672
0.71967	0.01683
0.72009	0.01682
0.72051	0.01693
0.72093	0.01691
0.72135	0.01697
0.72177	0.01706
0.72219	0.01707
0.72261	0.01705
0.72303	0.01706
0.72345	0.01708
0.72388	0.01712
0.7243	0.01716
0.72472	0.01719
0.72515	0.01724
0.72557	0.01729
0.726	0.01737
0.72642	0.0175
0.72685	0.01748
0.72727	0.01748
0.7277	0.01752
0.72813	0.01756
0.72855	0.01754
0.72898	0.01761
0.72941	0.0176
0.72984	0.01764
0.73027	0.01763
0.7307	0.01767
0.73113	0.01769
0.73156	0.01772
0.732	0.01778
0.73243	0.01779
0.73286	0.01794
0.73329	0.01797
0.73373	0.01795
0.73416	0.01796
0.7346	0.01802
0.73503	0.01798
0.73547	0.01792
0.73591	0.01804
0.73634	0.01809
0.73678	0.01815
0.73722	0.01816
0.73766	0.01815
0.7381	0.01822
0.73853	0.01829
0.73897	0.01833
0.73942	0.0184
0.73986	0.01847
0.7403	0.01847
0.74074	0.01857
0.74118	0.01861
0.74163	0.01864
0.74207	0.01872
0.74251	0.0188
0.74296	0.01878
0.74341	0.01885
0.74385	0.01891
0.7443	0.01897
0.74474	0.019
0.74519	0.01908
0.74564	0.01914
0.74609	0.01917
0.74654	0.01921
0.74699	0.01925
0.74744	0.01923
0.74789	0.01932
0.74834	0.01935
0.74879	0.0194
0.74924	0.01949
0.7497	0.01961
0.75015	0.01969
0.75061	0.01969
0.75106	0.01974
0.75152	0.0198
0.75197	0.01981
0.75243	0.01986
0.75288	0.01994
0.75334	0.02004
0.7538	0.02007
0.75426	0.02011
0.75472	0.02019
0.75518	0.02023
0.75564	0.02032
0.7561	0.02041
0.75656	0.02045
0.75702	0.02049
0.75748	0.02054
0.75795	0.02059
0.75841	0.02063
0.75887	0.0207
0.75934	0.02074
0.7598	0.02079
0.76027	0.02088
0.76074	0.02091
0.7612	0.02095
0.76167	0.02103
0.76214	0.02106
0.76261	0.02113
0.76308	0.02121
0.76355	0.02126
0.76402	0.02131
0.76449	0.02137
0.76496	0.02142
0.76543	0.02146
0.7659	0.02151
0.76638	0.02155
0.76685	0.02165
0.76733	0.02173
0.7678	0.02176
0.76828	0.02179
0.76875	0.02188
0.76923	0.02196
0.76971	0.022
0.77019	0.02201
0.77067	0.02204
0.77114	0.02213
0.77162	0.02223
0.7721	0.02229
0.77259	0.02236
0.77307	0.02243
0.77355	0.02246
0.77403	0.02253
0.77452	0.02258
0.775	0.02263
0.77548	0.02273
0.77597	0.02282
0.77646	0.02286
0.77694	0.0229
0.77743	0.02294
0.77792	0.02296
0.77841	0.02302
0.77889	0.02309
0.77938	0.02316
0.77987	0.02324
0.78037	0.02337
0.78086	0.02343
0.78135	0.02348
0.78184	0.02352
0.78233	0.02353
0.78283	0.02359
0.78332	0.02369
0.78382	0.02374
0.78431	0.02381
0.78481	0.02385
0.78531	0.02392
0.7858	0.02402
0.7863	0.02406
0.7868	0.02409
0.7873	0.02414
0.7878	0.02425
0.7883	0.02433
0.7888	0.02437
0.78931	0.02443
0.78981	0.02453
0.79031	0.02456
0.79082	0.02458
0.79132	0.02466
0.79183	0.02476
0.79233	0.02485
0.79284	0.02496
0.79335	0.02504
0.79385	0.025
0.79436	0.02503
0.79487	0.02512
0.79538	0.02514
0.79589	0.02523
0.7964	0.02533
0.79692	0.02538
0.79743	0.02545
0.79794	0.02554
0.79845	0.02558
0.79897	0.02563
0.79948	0.02572
0.8	0.02577
0.80052	0.02584
0.80103	0.02592
0.80155	0.02596
0.80207	0.02605
0.80259	0.02615
0.80311	0.02618
0.80363	0.02622
0.80415	0.02633
0.80467	0.0264
0.80519	0.02648
0.80572	0.02654
0.80624	0.02657
0.80677	0.02657
0.80729	0.02671
0.80782	0.02677
0.80834	0.02683
0.80887	0.0269
0.8094	0.02697
0.80993	0.02705
0.81046	0.02711
0.81099	0.02717
0.81152	0.02728
0.81205	0.02732
0.81258	0.02739
0.81311	0.02751
0.81365	0.02751
0.81418	0.02757
0.81472	0.02761
0.81525	0.02772
0.81579	0.02775
0.81633	0.02781
0.81686	0.0279
0.8174	0.02799
0.81794	0.02806
0.81848	0.02809
0.81902	0.02823
0.81956	0.02832
0.82011	0.02838
0.82065	0.02841
0.82119	0.02849
0.82174	0.02857
0.82228	0.02852
0.82283	0.02872
0.82337	0.02875
0.82392	0.02888
0.82447	0.02898
0.82502	0.02896
0.82557	0.02903
0.82612	0.02908
0.82667	0.02913
0.82722	0.02923
0.82777	0.02931
0.82832	0.02941
0.82888	0.02946
0.82943	0.02955
0.82999	0.02963
0.83054	0.02967
0.8311	0.02982
0.83166	0.02987
0.83221	0.02992
0.83277	0.02999
0.83333	0.02991
0.83389	0.03006
0.83445	0.03013
0.83502	0.03018
0.83558	0.03031
0.83614	0.03036
0.83671	0.03046
0.83727	0.03056
0.83784	0.03064
0.8384	0.03068
0.83897	0.0308
0.83954	0.03089
0.84011	0.03092
0.84068	0.031
0.84125	0.03108
0.84182	0.03111
0.84239	0.03123
0.84296	0.03129
0.84354	0.03138
0.84411	0.03142
0.84469	0.03154
0.84526	0.03159
0.84584	0.03169
0.84642	0.03175
0.84699	0.03184
0.84757	0.0319
0.84815	0.03199
0.84873	0.03204
0.84932	0.03217
0.8499	0.03223
0.85048	0.03229
0.85106	0.03241
0.85165	0.03249
0.85223	0.03255
0.85282	0.03261
0.85341	0.0326
0.85399	0.03273
0.85458	0.03283
0.85517	0.0329
0.85576	0.03302
0.85635	0.03309
0.85695	0.03315
0.85754	0.03326
0.85813	0.03337
0.85873	0.03341
0.85932	0.0335
0.85992	0.03361
0.86051	0.03361
0.86111	0.03369
0.86171	0.03377
0.86231	0.03386
0.86291	0.03395
0.86351	0.03404
0.86411	0.03413
0.86471	0.03424
0.86532	0.03429
0.86592	0.03434
0.86653	0.03443
0.86713	0.03452
0.86774	0.03456
0.86835	0.0347
0.86896	0.03485
0.86957	0.03492
0.87018	0.03492
0.87079	0.03489
0.8714	0.03502
0.87201	0.03512
0.87262	0.03528
0.87324	0.03532
0.87385	0.03544
0.87447	0.03556
0.87509	0.03567
0.87571	0.03577
0.87633	0.03575
0.87694	0.03584
0.87757	0.03599
0.87819	0.03611
0.87881	0.03617
0.87943	0.03618
0.88006	0.03622
0.88068	0.0363
0.88131	0.03646
0.88193	0.03658
0.88256	0.03663
0.88319	0.03672
0.88382	0.03684
0.88445	0.037
0.88508	0.03716
0.88571	0.03707
0.88635	0.03714
0.88698	0.03731
0.88762	0.03742
0.88825	0.03745
0.88889	0.03747
0.88953	0.03757
0.89017	0.03783
0.8908	0.03791
0.89145	0.03796
0.89209	0.03802
0.89273	0.03812
0.89337	0.03815
0.89402	0.0382
0.89466	0.03831
0.89531	0.03839
0.89595	0.03849
0.8966	0.03857
0.89725	0.03864
0.8979	0.03873
0.89855	0.03888
0.8992	0.03907
0.89985	0.03907
0.90051	0.03907
0.90116	0.0392
0.90182	0.0392
0.90247	0.0393
0.90313	0.0394
0.90379	0.03949
0.90445	0.03958
0.90511	0.03968
0.90577	0.03977
0.90643	0.03987
0.9071	0.04003
0.90776	0.04013
0.90842	0.04013
0.90909	0.04017
0.90976	0.04028
0.91043	0.04038
0.91109	0.04053
0.91176	0.04064
0.91244	0.04069
0.91311	0.0408
0.91378	0.04087
0.91445	0.04097
0.91513	0.04107
0.91581	0.04116
0.91648	0.04128
0.91716	0.0414
0.91784	0.0415
0.91852	0.04161
0.9192	0.0417
0.91988	0.04176
0.92056	0.04185
0.92125	0.04194
0.92193	0.04204
0.92262	0.04218
0.92331	0.04228
0.92399	0.04237
0.92468	0.04246
0.92537	0.04258
0.92606	0.04268
0.92676	0.04278
0.92745	0.04288
0.92814	0.04298
0.92884	0.04306
0.92954	0.04316
0.93023	0.04331
0.93093	0.04342
0.93163	0.04352
0.93233	0.0436
0.93303	0.04373
0.93373	0.04383
0.93444	0.04395
0.93514	0.04409
0.93585	0.04415
0.93656	0.04422
0.93726	0.04436
0.93797	0.04441
0.93868	0.0445
0.93939	0.04466
0.94011	0.04478
0.94082	0.0449
0.94153	0.04498
0.94225	0.04509
0.94297	0.04514
0.94368	0.04522
0.9444	0.04535
0.94512	0.04548
0.94584	0.04557
0.94656	0.04574
0.94729	0.04587
0.94801	0.0459
0.94874	0.04599
0.94946	0.04615
0.95019	0.04625
0.95092	0.04637
0.95165	0.04647
0.95238	0.04656
0.95311	0.04671
0.95385	0.04688
0.95458	0.04696
0.95532	0.047
0.95605	0.04718
0.95679	0.04726
0.95753	0.0474
0.95827	0.04751
0.95901	0.04757
0.95975	0.04773
0.9605	0.04782
0.96124	0.04796
0.96199	0.04808
0.96273	0.04819
0.96348	0.04828
0.96423	0.0484
0.96498	0.04857
0.96573	0.04869
0.96648	0.04886
0.96724	0.04891
0.96799	0.049
0.96875	0.04914
0.96951	0.04924
0.97027	0.04934
0.97103	0.0495
0.97179	0.04962
0.97255	0.04971
0.97331	0.04988
0.97408	0.05003
0.97484	0.05014
0.97561	0.05024
0.97638	0.0504
0.97715	0.05049
0.97792	0.05067
0.97869	0.05077
0.97946	0.05089
0.98024	0.05097
0.98101	0.0511
0.98179	0.05121
0.98257	0.05133
0.98335	0.05155
0.98413	0.05162
0.98491	0.05172
0.98569	0.05176
0.98648	0.05201
0.98726	0.0522
0.98805	0.05229
0.98884	0.05226
0.98962	0.05241
0.99042	0.05255
0.99121	0.05282
0.992	0.05298
0.99279	0.05292
0.99359	0.05309
0.99439	0.05323
0.99518	0.05337
0.99598	0.05363
0.99678	0.0538
0.99759	0.05392
0.99839	0.05381
0.99919	0.0539
1	0.05425
1.00081	0.0545
1.00162	0.05461
1.00243	0.0546
1.00324	0.05468
1.00405	0.05491
1.00486	0.05525
1.00568	0.0553
1.00649	0.05539
1.00731	0.05548
1.00813	0.05561
1.00895	0.05577
1.00977	0.05591
1.01059	0.05604
1.01142	0.05624
1.01224	0.05635
1.01307	0.05653
1.0139	0.05664
1.01473	0.05675
1.01556	0.05697
1.01639	0.05709
1.01723	0.05729
1.01806	0.05743
1.0189	0.05758
1.01974	0.05764
1.02058	0.05776
1.02142	0.05791
1.02226	0.05811
1.0231	0.05823
1.02395	0.05837
1.02479	0.05852
1.02564	0.05869
1.02649	0.05879
1.02734	0.0589
1.02819	0.05908
1.02905	0.0593
1.0299	0.05951
1.03076	0.05958
1.03161	0.05973
1.03247	0.05981
1.03333	0.06002
1.0342	0.06027
1.03506	0.06039
1.03592	0.06055
1.03679	0.06064
1.03766	0.06082
1.03853	0.06094
1.0394	0.06106
1.04027	0.06118
1.04114	0.06139
1.04202	0.06156
1.04289	0.06181
1.04377	0.06192
1.04465	0.06207
1.04553	0.06227
1.04641	0.0624
1.0473	0.06245
1.04818	0.06257
1.04907	0.06277
1.04996	0.06306
1.05085	0.06319
1.05174	0.06333
1.05263	0.06348
1.05353	0.06363
1.05442	0.06382
1.05532	0.064
1.05622	0.06415
1.05712	0.06429
1.05802	0.06447
1.05892	0.06459
1.05983	0.06476
1.06074	0.06495
1.06164	0.06514
1.06255	0.06526
1.06346	0.06543
1.06438	0.06562
1.06529	0.06582
1.06621	0.06597
1.06713	0.06613
1.06804	0.06629
1.06897	0.06647
1.06989	0.06665
1.07081	0.06686
1.07174	0.067
1.07266	0.06716
1.07359	0.06736
1.07452	0.0675
1.07546	0.0677
1.07639	0.0679
1.07732	0.06805
1.07826	0.0682
1.0792	0.06837
1.08014	0.06857
1.08108	0.06874
1.08202	0.06896
1.08297	0.06913
1.08392	0.06928
1.08486	0.06943
1.08581	0.06964
1.08677	0.06984
1.08772	0.07003
1.08867	0.07018
1.08963	0.07035
1.09059	0.07054
1.09155	0.07074
1.09251	0.07093
1.09347	0.07115
1.09444	0.07131
1.09541	0.07151
1.09637	0.0717
1.09735	0.0719
1.09832	0.07209
1.09929	0.07226
1.10027	0.07242
1.10124	0.07263
1.10222	0.07282
1.1032	0.07302
1.10419	0.07319
1.10517	0.07335
1.10616	0.07353
1.10714	0.07375
1.10813	0.07398
1.10912	0.0742
1.11012	0.07443
1.11111	0.07463
1.11211	0.07484
1.11311	0.075
1.11411	0.07518
1.11511	0.07539
1.11611	0.07558
1.11712	0.07574
1.11812	0.07595
1.11913	0.07616
1.12014	0.07634
1.12116	0.07653
1.12217	0.07675
1.12319	0.07695
1.12421	0.07713
1.12523	0.07739
1.12625	0.07761
1.12727	0.07779
1.1283	0.078
1.12933	0.07825
1.13036	0.07851
1.13139	0.07875
1.13242	0.07878
1.13346	0.07889
1.13449	0.07928
1.13553	0.07956
1.13657	0.07975
1.13761	0.07996
1.13866	0.08017
1.13971	0.08038
1.14075	0.08061
1.1418	0.08078
1.14286	0.08099
1.14391	0.0812
1.14497	0.08144
1.14603	0.08166
1.14709	0.08183
1.14815	0.08212
1.14921	0.08241
1.15028	0.08266
1.15135	0.08287
1.15242	0.08309
1.15349	0.0833
1.15456	0.08349
1.15564	0.08373
1.15672	0.08392
1.1578	0.08414
1.15888	0.08435
1.15996	0.08457
1.16105	0.08487
1.16214	0.0851
1.16323	0.08535
1.16432	0.08556
1.16541	0.08581
1.16651	0.08601
1.16761	0.08619
1.16871	0.08641
1.16981	0.08672
1.17092	0.08692
1.17202	0.08715
1.17313	0.08748
1.17424	0.08771
1.17536	0.08794
1.17647	0.08813
1.17759	0.08835
1.17871	0.08863
1.17983	0.08883
1.18095	0.08904
1.18208	0.0894
1.18321	0.08965
1.18434	0.08985
1.18547	0.09013
1.1866	0.09039
1.18774	0.09063
1.18888	0.09085
1.19002	0.09118
1.19116	0.09142
1.19231	0.09168
1.19346	0.09192
1.19461	0.09215
1.19576	0.09242
1.19691	0.09268
1.19807	0.09299
1.19923	0.09323
1.20039	0.09345
1.20155	0.09364
1.20272	0.09388
1.20388	0.09421
1.20505	0.09451
1.20623	0.09473
1.2074	0.09495
1.20858	0.09523
1.20976	0.09552
1.21094	0.09586
1.21212	0.09612
1.21331	0.09631
1.2145	0.09658
1.21569	0.09684
1.21688	0.09706
1.21807	0.09745
1.21927	0.09774
1.22047	0.09788
1.22167	0.09812
1.22288	0.09857
1.22409	0.09885
1.2253	0.09912
1.22651	0.0993
1.22772	0.09966
1.22894	0.09992
1.23016	0.10023
1.23138	0.10047
1.2326	0.10068
1.23383	0.10118
1.23506	0.10139
1.23629	0.10165
1.23752	0.10187
1.23876	0.10229
1.24	0.10254
1.24124	0.10281
1.24248	0.10303
1.24373	0.1033
1.24498	0.10368
1.24623	0.10388
1.24748	0.1042
1.24874	0.10465
1.25	0.1049
1.25126	0.10514
1.25253	0.10537
1.25379	0.10584
1.25506	0.10613
1.25633	0.10631
1.25761	0.10658
1.25888	0.10702
1.26016	0.10732
1.26144	0.1076
1.26273	0.10794
1.26402	0.10824
1.26531	0.1086
1.2666	0.10878
1.26789	0.10907
1.26919	0.10946
1.27049	0.10971
1.27179	0.11017
1.2731	0.11037
1.27441	0.11075
1.27572	0.1111
1.27703	0.1116
1.27835	0.11174
1.27967	0.11205
1.28099	0.11237
1.28232	0.11261
1.28364	0.11297
1.28497	0.11332
1.28631	0.11381
1.28764	0.114
1.28898	0.11425
1.29032	0.11458
1.29167	0.11492
1.29301	0.11533
1.29436	0.11579
1.29572	0.11598
1.29707	0.11635
1.29843	0.11652
1.29979	0.11703
1.30115	0.11736
1.30252	0.11776
1.30389	0.11796
1.30526	0.1183
1.30664	0.11877
1.30802	0.11913
1.3094	0.1195
1.31078	0.11975
1.31217	0.12007
1.31356	0.12046
1.31495	0.12081
1.31635	0.12123
1.31775	0.1216
1.31915	0.12192
1.32055	0.12227
1.32196	0.12263
1.32337	0.12294
1.32479	0.12337
1.3262	0.12375
1.32762	0.12408
1.32905	0.12447
1.33047	0.12488
1.3319	0.12524
1.33333	0.12558
1.33477	0.12602
1.33621	0.1264
1.33765	0.12671
1.33909	0.12708
1.34054	0.12746
1.34199	0.12789
1.34345	0.12832
1.3449	0.1287
1.34636	0.129
1.34783	0.12936
1.34929	0.12986
1.35076	0.13019
1.35224	0.13054
1.35371	0.13099
1.35519	0.13148
1.35667	0.1318
1.35816	0.13218
1.35965	0.13253
1.36114	0.13294
1.36264	0.13342
1.36414	0.13376
1.36564	0.13411
1.36714	0.13457
1.36865	0.13505
1.37017	0.13545
1.37168	0.13579
1.3732	0.13611
1.37472	0.13656
1.37625	0.13703
1.37778	0.13751
1.37931	0.13792
1.38085	0.13835
1.38239	0.13876
1.38393	0.13911
1.38547	0.13942
1.38702	0.13995
1.38858	0.14046
1.39013	0.14097
1.39169	0.14138
1.39326	0.14176
1.39483	0.14217
1.3964	0.14256
1.39797	0.143
1.39955	0.14354
1.40113	0.14405
1.40271	0.14435
1.4043	0.1448
1.4059	0.14536
1.40749	0.14575
1.40909	0.1462
1.41069	0.14666
1.4123	0.14708
1.41391	0.1475
1.41553	0.14809
1.41714	0.1485
1.41876	0.14886
1.42039	0.14935
1.42202	0.14982
1.42365	0.15022
1.42529	0.15067
1.42693	0.15124
1.42857	0.15174
1.43022	0.15225
1.43187	0.15273
1.43353	0.15311
1.43519	0.15349
1.43685	0.15402
1.43852	0.15472
1.44019	0.15518
1.44186	0.1538
1.44354	0.1523
1.44522	0.15264
1.44691	0.15304
1.4486	0.15342
1.45029	0.15392
1.45199	0.15447
1.45369	0.15493
1.4554	0.15552
1.45711	0.15601
1.45882	0.15638
1.46054	0.15689
1.46226	0.15742
1.46399	0.15787
1.46572	0.15836
1.46746	0.15877
1.46919	0.15923
1.47094	0.15983
1.47268	0.16032
1.47444	0.16074
1.47619	0.16124
1.47795	0.16183
1.47971	0.16232
1.48148	0.16283
1.48325	0.16332
1.48503	0.16383
1.48681	0.1644
1.4886	0.16485
1.49038	0.16538
1.49218	0.16595
1.49398	0.16638
1.49578	0.16685
1.49758	0.1674
1.4994	0.16792
1.50121	0.16846
1.50303	0.169
1.50485	0.16951
1.50668	0.1701
1.50852	0.17063
1.51035	0.17111
1.5122	0.17164
1.51404	0.17211
1.51589	0.17264
1.51775	0.17318
1.51961	0.17373
1.52147	0.17424
1.52334	0.17473
1.52522	0.17529
1.52709	0.17583
1.52898	0.17632
1.53086	0.17697
1.53276	0.17755
1.53465	0.17803
1.53656	0.17852
1.53846	0.17907
1.54037	0.17957
1.54229	0.18013
1.54421	0.18062
1.54613	0.18118
1.54806	0.1817
1.55	0.18229
1.55194	0.18279
1.55388	0.18346
1.55583	0.18392
1.55779	0.1844
1.55975	0.18495
1.56171	0.1855
1.56368	0.18608
1.56566	0.1866
1.56764	0.18716
1.56962	0.18768
1.57161	0.18818
1.5736	0.18876
1.5756	0.1893
1.57761	0.18983
1.57962	0.19035
1.58163	0.19085
1.58365	0.19136
1.58568	0.19193
1.58771	0.19247
1.58974	0.19301
1.59178	0.19351
1.59383	0.19403
1.59588	0.19461
1.59794	0.1951
1.6	0.1956
1.60207	0.19615
1.60414	0.19667
1.60622	0.19712
1.6083	0.19771
1.61039	0.19827
1.61248	0.19876
1.61458	0.19935
1.61669	0.19977
1.6188	0.20033
1.62092	0.2008
1.62304	0.20138
1.62516	0.2019
1.6273	0.20236
1.62943	0.20287
1.63158	0.20341
1.63373	0.20395
1.63588	0.2045
1.63804	0.20499
1.64021	0.20554
1.64238	0.20613
1.64456	0.20662
1.64675	0.20717
1.64894	0.20765
1.65113	0.2081
1.65333	0.20865
1.65554	0.20927
1.65775	0.2098
1.65997	0.21033
1.6622	0.21084
1.66443	0.21146
1.66667	0.21194
1.66891	0.21249
1.67116	0.21309
1.67341	0.2137
1.67568	0.21424
1.67794	0.21476
1.68022	0.2154
1.6825	0.21588
1.68478	0.21646
1.68707	0.21699
1.68937	0.21761
1.69168	0.21822
1.69399	0.21884
1.69631	0.21939
1.69863	0.22007
1.70096	0.22067
1.7033	0.22127
1.70564	0.22182
1.70799	0.22241
1.71034	0.22309
1.71271	0.2237
1.71508	0.22433
1.71745	0.22495
1.71983	0.22561
1.72222	0.22618
1.72462	0.22687
1.72702	0.22755
1.72943	0.22826
1.73184	0.22884
1.73427	0.22952
1.73669	0.23021
1.73913	0.23097
1.74157	0.23154
1.74402	0.23226
1.74648	0.23295
1.74894	0.23371
1.75141	0.23438
1.75389	0.23514
1.75637	0.23581
1.75887	0.23649
1.76136	0.23724
1.76387	0.23801
1.76638	0.23879
1.7689	0.23945
1.77143	0.2402
1.77396	0.24095
1.7765	0.24174
1.77905	0.24254
1.78161	0.24335
1.78417	0.24406
1.78674	0.24489
1.78932	0.24565
1.79191	0.24648
1.7945	0.24727
1.7971	0.24811
1.79971	0.24888
1.80233	0.24962
1.80495	0.25048
1.80758	0.25122
1.81022	0.25211
1.81287	0.25288
1.81552	0.25378
1.81818	0.2546
1.82085	0.25542
1.82353	0.25622
1.82622	0.2571
1.82891	0.2579
1.83161	0.25875
1.83432	0.25966
1.83704	0.26043
1.83976	0.26127
1.8425	0.26215
1.84524	0.26299
1.84799	0.26392
1.85075	0.26472
1.85351	0.26555
1.85629	0.26651
1.85907	0.26737
1.86186	0.26827
1.86466	0.26915
1.86747	0.27006
1.87029	0.27088
1.87311	0.27194
1.87595	0.27279
1.87879	0.27378
1.88164	0.27472
1.8845	0.27562
1.88737	0.27671
1.89024	0.27766
1.89313	0.27866
1.89602	0.27967
1.89893	0.28061
1.90184	0.28165
1.90476	0.28275
1.90769	0.28377
1.91063	0.28484
1.91358	0.28588
1.91654	0.28697
1.9195	0.28803
1.92248	0.28921
1.92547	0.29035
1.92846	0.29153
1.93146	0.29267
1.93448	0.29386
1.9375	0.29509
1.94053	0.2963
1.94357	0.2975
1.94662	0.29873
1.94969	0.3
1.95276	0.30131
1.95584	0.30265
1.95893	0.30394
1.96203	0.30534
1.96513	0.30669
1.96825	0.30804
1.97138	0.30948
1.97452	0.31092
1.97767	0.31225
1.98083	0.31372
1.984	0.31522
1.98718	0.31672
1.99037	0.3182
1.99357	0.31972
1.99678	0.32127
2	0.32277
2.00323	0.32437
2.00647	0.32599
2.00972	0.32751
2.01299	0.32919
2.01626	0.33077
2.01954	0.33232
2.02284	0.33399
2.02614	0.33566
2.02946	0.33725
2.03279	0.33892
2.03612	0.34062
2.03947	0.34225
2.04283	0.34396
2.0462	0.34557
2.04959	0.34727
2.05298	0.34898
2.05638	0.35068
2.0598	0.35242
2.06323	0.35401
2.06667	0.35577
2.07012	0.35747
2.07358	0.35913
2.07705	0.36083
2.08054	0.36253
2.08403	0.36424
2.08754	0.36597
2.09106	0.36764
2.09459	0.36931
2.09814	0.37104
2.10169	0.3727
2.10526	0.37434
2.10884	0.37607
2.11244	0.37779
2.11604	0.37948
2.11966	0.38123
2.12329	0.38296
2.12693	0.38458
2.13058	0.38626
2.13425	0.38793
2.13793	0.38964
2.14162	0.39133
2.14533	0.39301
2.14905	0.39471
2.15278	0.3964
2.15652	0.39811
2.16028	0.39989
2.16405	0.40155
2.16783	0.40325
2.17163	0.40498
2.17544	0.40674
2.17926	0.40847
2.1831	0.41018
2.18695	0.41196
2.19081	0.41372
2.19469	0.41544
2.19858	0.41728
2.20249	0.41903
2.20641	0.42073
2.21034	0.42261
2.21429	0.42433
2.21825	0.42611
2.22222	0.42799
2.22621	0.42981
2.23022	0.43165
2.23423	0.43343
2.23827	0.43537
2.24231	0.43725
2.24638	0.43904
2.25045	0.44097
2.25455	0.4429
2.25865	0.44475
2.26277	0.44665
2.26691	0.4486
2.27106	0.45064
2.27523	0.4527
2.27941	0.45469
2.28361	0.45671
2.28782	0.45884
2.29205	0.4609
2.2963	0.46297
2.30056	0.46511
2.30483	0.46729
2.30912	0.4695
2.31343	0.47173
2.31776	0.47402
2.3221	0.47634
2.32645	0.47867
2.33083	0.48106
2.33522	0.48354
2.33962	0.48598
2.34405	0.48857
2.34848	0.49118
2.35294	0.49377
2.35741	0.4965
2.3619	0.49929
2.36641	0.50219
2.37094	0.50507
2.37548	0.508
2.38004	0.51106
2.38462	0.5141
2.38921	0.5172
2.39382	0.52038
2.39845	0.52365
2.4031	0.52704
2.40777	0.53041
2.41245	0.53391
2.41715	0.53744
2.42188	0.5409
2.42661	0.54451
2.43137	0.54811
2.43615	0.55182
2.44094	0.55562
2.44576	0.55931
2.45059	0.56315
2.45545	0.56686
2.46032	0.57086
2.46521	0.57467
[truncated: 103 more rows]
