# Supplementary material for: Spin-exchange carrier multiplication in manganese-doped colloidal quantum dots
Source: Nat Mater. 2023 Jul 13;22(8):1013–21. doi: 10.1038/s41563-023-01598-x (PMC10390332; doi:10.1038/s41563-023-01598-x)
Supplement: Supplementary file 4 — Numerical data. [file 41563_2023_1598_MOESM4_ESM.xlsx]

## Sheet: Fig_3_a (top)
	Mn-1, <Nph> = 0.01						Mn-1, <Nph> = 0.48						Un, <Nph> = 0.01						Un, <Nph> = 0.55
Time (ps)	Exp.	Simulated	Deconvolved			Time (ps)	Exp.	Simulated	Deconvolved			Time (ps)	Exp.	Simulated	Deconvolved			Time (ps)	Exp.	Simulated	Deconvolved
-240	-0.01074	0	0			-208	0.00753	0	0			-208	0.03579	0				-224	0.01804	0	0
-224	0.00784	0	0			-192	0.01505	0	0			-192	0.02316	0				-208	0.01196	0	0
-208	-0.00206	1.69981e-07	0			-176	0.01223	0	0			-176	0.00842	6.53919e-07				-192	0.01196	0	0
-192	0.01242	3.47492e-06	0			-160	0.00376	5.71689e-06	0			-160	0.01053	1.03042e-05				-176	0.00487	0	0
-176	0.01508	2.45798e-05	0			-144	0.00564	5.29917e-05	0			-144	0.07368	9.13267e-05				-160	0.01703	0	0
-160	0.000233022	0.000138076	0			-128	0.00659	0.000366735	0			-128	0.00211	0.000618717				-144	-0.00527	1.73495e-06	0
-144	-0.00543	0.000651602	0			-112	0.0047	0.00203	0			-112	0.04	0.00328				-128	-0.00324	3.30436e-05	0
-128	-0.024	0.00261	0			-96	0.01129	0.00908	0			-96	0.02526	0.01369				-112	0.00487	0.000353108	0
-112	-0.01339	0.00887	0			-80	0.02164	0.0329	0			-80	0.05053	0.04529				-96	0.00182	0.00272	0
-96	0.00411	0.02573	0			-64	0.05833	0.09716	0			-64	0.10316	0.11963				-80	0.00791	0.01543	0
-80	0.08829	0.06393	0			-48	0.17217	0.23527	0			-48	0.25895	0.25524				-64	0.06061	0.06471	0
-64	0.11833	0.13673	0			-32	0.4243	0.47138	0			-32	0.46737	0.44694				-48	0.19339	0.20281	0
-48	0.20087	0.25336	0			-16	0.88247	0.79112	0			-16	0.65263	0.65676				-32	0.50051	0.48179	0
-32	0.43089	0.41034	0			0	1.16941	1.13123	2.04987			0	0.80632	0.83414				-16	0.85324	0.88573	0
-16	0.60521	0.58771	1.11334			16	1.39991	1.40974	1.92036			16	0.94947	0.94926				0	1.34078	1.29912	2.07334
0	0.79795	0.75557	1.09595			32	1.54291	1.57515	1.80682			32	1.09053	1.00557				16	1.55667	1.5858	1.93057
16	0.91217	0.88808	1.08123			48	1.52316	1.6293	1.70729			48	1.04842	1.0249				32	1.73202	1.69823	1.8068
32	0.91849	0.97447	1.06877			64	1.59748	1.60928	1.62004			64	1.06316	1.02772				48	1.61546	1.68512	1.69949
48	0.85947	1.01978	1.05822			80	1.58243	1.55524	1.54355			80	0.97053	1.02534				64	1.60228	1.61812	1.60645
64	1.12902	1.03728	1.04929			96	1.45354	1.49292	1.4765			96	1	1.02204				80	1.52931	1.54119	1.52578
80	1.04791	1.04006	1.04173			112	1.38204	1.43356	1.41772			112	0.99579	1.01897				96	1.55566	1.47004	1.45585
96	1.06535	1.03685	1.03532			128	1.42061	1.38034	1.36619			128	0.99158	1.01629				112	1.40362	1.40762	1.39521
112	1.07631	1.03205	1.02991			144	1.30207	1.33346	1.32101			144	0.97684	1.01399				128	1.26983	1.35342	1.34265
128	1.03351	1.02734	1.02532			160	1.27761	1.29233	1.28141			160	1.01474	1.01201				144	1.29517	1.30641	1.29707
144	1.05559	1.02319	1.02143			176	1.25503	1.25627	1.2467			176	1.04211	1.01032				160	1.29618	1.26566	1.25756
160	1.06433	1.01964	1.01815			192	1.2729	1.22466	1.21626			192	1.05684	1.00886				176	1.25462	1.23032	1.2233
176	1.02963	1.01663	1.01536			208	1.23057	1.19694	1.18959			208	1.01053	1.00761				192	1.15326	1.19969	1.1936
192	0.9846	1.01408	1.013			224	1.24562	1.17265	1.1662			224	1.05053	1.00653				208	1.15326	1.17313	1.16785
208	1.02561	1.01192	1.01101			240	1.17788	1.15135	1.1457			240	0.98947	1.00561				224	1.19381	1.1501	1.14552
224	1.11539	1.01009	1.00932			256	1.10638	1.13268	1.12772			256	0.97474	1.00481				240	1.20394	1.13013	1.12617
240	1.0102	1.00854	1.00789			272	1.19199	1.11631	1.11197			272	1.03789	1.00413				256	1.14718	1.11282	1.10938
256	1.05015	1.00723	1.00668			288	1.21269	1.10196	1.09815			288	1.01263	1.00355				272	1.1259	1.09781	1.09483
272	0.95736	1.00612	1.00566			304	1.14213	1.08938	1.08605			304	1.11579	1.00305				288	1.09042	1.0848	1.08222
288	0.88457	1.00518	1.00479			320	1.20516	1.07836	1.07543			320	0.92632	1.00262				304	1.06305	1.07352	1.07128
304	0.9674	1.00439	1.00405			336	1.12426	1.06869	1.06613			336	0.97263	1.00225				320	1.12286	1.06374	1.0618
320	0.97622	1.00371	1.00343			352	1.11391	1.06022	1.05797			352	1.03789	1.00193				336	1.12691	1.05526	1.05358
336	1.03458	1.00314	1.0029			368	1.15154	1.05279	1.05082			368	1.04211	1.00166				352	1.07218	1.04791	1.04646
352	0.9826	1.00266	1.00246			384	1.11955	1.04628	1.04455			384	1.02316	1.00142				368	1.08839	1.04153	1.04028
368	0.91985	1.00225	1.00208			400	1.13837	1.04057	1.03905			400	0.99158	1.00122				384	1.10258	1.03601	1.03492
384	0.98001	1.00191	1.00176			416	1.1045	1.03556	1.03424			416	1.11789	1.00105				400	1.05495	1.03121	1.03027
400	0.87619	1.00161	1.00149			432	1.05652	1.03118	1.03001			432	1	1.0009				416	1.0438	1.02706	1.02625
416	0.91849	1.00137	1.00126			448	1.07063	1.02733	1.02631			448	0.97895	1.00077				432	1.01947	1.02346	1.02276
432	1.00734	1.00116	1.00107			464	1.07722	1.02396	1.02306			464	0.98526	1.00066				448	0.97183	1.02033	1.01973
448	0.96632	1.00098	1.0009			480	1.07063	1.021	1.02022			480	1.01053	1.00057				464	1.03467	1.01763	1.0171
464	1.11826	1.00083	1.00077			496	1.06687	1.01841	1.01772			496	0.90316	1.00049				480	1.03163	1.01528	1.01483
480	0.96245	1.0007	1.00065			512	1.13555	1.01614	1.01554			512	0.94316	1.00042				496	1.06711	1.01324	1.01286
496	0.99012	1.00059	1.00055			528	1.08192	1.01415	1.01362			528	1.05053	1.00036				512	0.94446	1.01148	1.01115
512	0.93527	1.0005	1.00046			544	0.99537	1.0124	1.01194			544	0.94526	1.00031				528	1.03265	1.00995	1.00966
528	0.91419	1.00043	1.00039			560	1.08004	1.01087	1.01047			560	1.03789	1.00027				544	1.08333	1.00862	1.00838
544	0.92996	1.00036	1.00033			576	1.0377	1.00953	1.00918			576	1.02737	1.00023				560	1.03873	1.00747	1.00726
560	0.87073	1.0003	1.00028			592	1.0838	1.00836	1.00804			592	0.97053	1.0002				576	1.08434	1.00648	1.0063
576	0.97133	1.00026	1.00024			608	1.0998	1.00733	1.00705			608	0.99789	1.00017				592	1.06407	1.00561	1.00546
592	0.94445	1.00022	1.0002			624	1.03958	1.00642	1.00618			624	0.97895	1.00014				608	1.03163	1.00486	1.00473
608	0.8893	1.00018	1.00017			640	1.08286	1.00563	1.00542			640	0.93684	1.00012				624	1.05596	1.00421	1.0041
624	0.98332	1.00016	1.00014			656	1.03018	1.00493	1.00475			656	1.00842	1.00011				640	1.03062	1.00365	1.00356
640	0.89261	1.00013	1.00012			672	0.99348	1.00433	1.00416			672	0.95579	1.00009				656	1.06407	1.00316	1.00308
656	0.89354	1.00011	1.0001			688	0.99819	1.00379	1.00365			688	1.12421	1.00008				672	1.00427	1.00274	1.00267
672		1.00009	1.00009			704	1.03394	1.00332	1.0032			704	1.05895	1.00007				688	1.01542	1.00237	1.00232
688	0.94036	1.00008	1.00007			720	1.04429	1.00291	1.00281			720	0.99789	1.00006				704	1.02961	1.00205	1.00201
704	0.99765	1.00007	1.00006			736	1.04617	1.00255	1.00246			736	0.93684	1.00005				720	0.99818	1.00177	1.00174
720	0.98546	1.00006	1.00005			752	0.99443	1.00224	1.00216			752	0.97263	1.00004				736	1.12286	1.00154	1.00151
736	0.87604	1.00005	1.00004			768	1.07628	1.00196	1.00189			768	0.95789	1.00004				752	1.00629	1.00133	1.00131
752	1.06377	1.00004	1.00004			784	1.01795	1.00172	1.00166			784	0.98105	1.00003				768	1.03062	1.00115	1.00114
768	1.106	1.00003	1.00003			800	1.033	1.00151	1.00145			800	1.01474	1.00003				784	0.9921	1.00099	1.00098
784	0.9268	1.00003	1.00003			816	1.03958	1.00132	1.00127			816	1.08421	1.00002				800	0.98906	1.00086	1.00085
800	0.9195	1.00002	1.00002			832	1.00289	1.00116	1.00112			832	0.97474	1.00002				816	0.97183	1.00074	1.00074
816	1.02168	1.00002	1.00002			848	1.05652	1.00102	1.00098			848	1.01474	1.00002				832	0.99818	1.00064	1.00064
832	1.02239	1.00002	1.00002			864	1.03394	1.00089	1.00086			864	1.04	1.00001				848	1.01744	1.00055	1.00056
848		1.00001	1.00001			880	0.96808	1.00078	1.00075			880	1.03579	1.00001				864	1.02048	1.00047	1.00048
864	0.86486	1.00001	1.00001			896	1.03958	1.00068	1.00066			896	1.04842	1.00001				880	1.00021	1.00041	1.00042
880	0.91246	1.00001	1.00001			912	1.01042	1.0006	1.00058			912	1.01263	1.00001				896	1.0438	1.00035	1.00036
896	0.90853	1.00001	1.00001			928	1.01418	1.00053	1.00051			928	0.98947	1.00001				912	0.93838	1.0003	1.00031
912		1.00001	1.00001			944	1.03864	1.00046	1.00044			944	1.08421	1.00001				928	0.98805	1.00026	1.00027
928	0.92982	1.00001	1.00001			960	0.99254	1.0004	1.00039			960	1.03368	1.00001				944	1.00933	1.00022	1.00024
944	0.83502	1.00001	1			976	0.97655	1.00035	1.00034			976	0.87158	1				960	0.99717	1.00019	1.0002
960		1	1			992	1.01136	1.00031	1.0003			992	1.01263	1				976	0.9992	1.00016	1.00018
976	0.90967	1	1			1008	0.92481	1.00027	1.00026			1008	0.94526	1				992	1.02454	1.00013	1.00015
992	0.93664	1	1			1024	1.06216	1.00024	1.00023			1024	0.99579	1				1008	0.99413	1.00011	1.00013
1008	0.98144	1	1			1040	1.017	1.00021	1.0002			1040	0.98526	1				1024	1.03873	1.0001	1.00012
1024	0.89863	1	1			1056	0.99254	1.00018	1.00018			1056	0.96421	1				1040	0.96879	1.00008	1.0001
1040	0.91226	1	1			1072	0.9822	1.00016	1.00015			1072	0.98737	1				1056	0.98095	1.00007	1.00009
1056	0.85977	1	1			1088	1.02924	1.00014	1.00014			1088	0.98316	1				1072	1.03467	1.00005	1.00007
						1104	1.00101	1.00012	1.00012			1104	0.94316	1				1088	0.94244	1.00004	1.00006
						1120	0.97185	1.00011	1.0001			1120	1.01684	1				1104	1.06711	1.00003	1.00006
						1136	1.01889	1.00009	1.00009			1136	0.93263	1				1120	1.04988	1.00003	1.00005
						1152	1.06216	1.00008	1.00008			1152	1.03368	1				1136	0.94649	1.00002	1.00004
						1168	0.94174	1.00007	1.00007			1168	1.00211	1				1152	1.03163	1.00001	1.00004
						1184	1.02171	1.00006	1.00006			1184	0.88	1				1168	1.01339	1.00001	1.00003
						1200	0.92198	1.00006	1.00005			1200	1.02947	1				1184	0.99717	1	1.00003
						1216	1.03958	1.00005	1.00005			1216	0.93263	1				1200	1.01136	1	1.00002
						1232	0.98784	1.00004	1.00004			1232	0.96	1				1216	0.98906	1	1.00002
						1248	1.0076	1.00004	1.00004			1248	0.92	1				1232	0.99413	0.99999	1.00002
						1264	0.96526	1.00003	1.00003			1264	1.08211	1				1248	1.00629	0.99999	1.00002
						1280	1.0123	1.00003	1.00003			1280	0.93474	1				1264	0.9992	0.99999	1.00001
						1296	1.00948	1.00002	1.00002			1296	0.90947	1				1280	0.9921	0.99999	1.00001
						1312	0.99537	1.00002	1.00002			1312	1.09684	1				1296	0.94345	0.99999	1.00001
						1328	0.9916	1.00002	1.00002			1328	0.93895	1				1312	1.01136	0.99998	1.00001
						1344	0.97655	1.00002	1.00002			1344	0.94316	1				1328	0.99717	0.99998	1.00001
						1360	0.97279	1.00001	1.00001			1360	0.89263	1				1344	0.97386	0.99998	1.00001
						1376	0.97655	1.00001	1.00001			1376	1.05474	1				1360	0.99514	0.99998	1.00001
						1392	0.95491	1.00001	1.00001			1392	0.98737	1				1376	1.00427	0.99998	1
						1408	0.9916	1.00001	1.00001			1408	0.96842	1				1392	0.98805	0.99998	1
						1424	0.9869	1.00001	1.00001			1424	0.98526	1				1408	1.03974	0.99998	1
						1440	0.9822	1.00001	1.00001			1440	0.98105	1				1424	1.05089	0.99998	1
						1456	0.95491	1.00001	1.00001			1456	0.93684	1				1440	0.97893	0.99998	1
						1472	1.00195	1.00001	1.00001			1472	1.02526	1				1456	0.99312	0.99998	1
						1488	1.01042	1	1			1488	0.91368	1				1472	1.00021	0.99998	1
						1504	0.96808	1	1			1504	1.00842	1				1488	1.0144	0.99998	1
						1520	0.93139	1	1			1520	0.98947	1				1504	1.01542	0.99998	1
						1536	1.0076	1	1			1536	1.01053	1				1520	0.99514	0.99998	1
						1552	0.91258	1	1			1552	0.94105	1				1536	1.0215	0.99998	1
						1568	0.97467	1	1			1568	0.90316	1				1552	0.98602	0.99998	1
						1584	0.95868	1	1			1584	0.93895	1				1568	1.01339	0.99998	1
						1600	0.96996	1	1			1600	0.98526	1				1584	0.95967	0.99998	1
						1616	0.96432	1	1			1616	0.94316	1				1600	1.00731	0.99998	1
						1632	1.02453	1	1			1632	1.01684	1				1616	0.99514	0.99998	1
						1648	0.97843	1	1			1648	0.92842	1				1632	0.96575	0.99998	1
						1664	0.95209	1	1			1664	0.92632	1				1648	0.95055	0.99998	1
						1680	0.92951	1	1			1680	0.97263	1				1664	0.94345	0.99998	1
						1696	0.94927	1	1			1696	1.01474	1				1680	1.08029	0.99998	1
						1712	0.97373	1	1			1712	0.99368	1				1696	1.01237	0.99998	1
						1728	0.9408	1	1			1728	0.89053	1				1712	1.01339	0.99998	1
						1744	0.96714	1	1			1744	1.00842	1				1728	0.98602	0.99998	1
						1760	0.97091	1	1			1760	1.08632	1				1744	1.01339	0.99998	1
						1776	0.95773	1	1			1776	0.92632	1				1760	0.98298	0.99998	1
						1792	0.94268	1	1			1792	0.94947	1				1776	0.99616	0.99998	1
						1808	0.97749	1	1			1808	1.03158	1				1792	1.00427	0.99998	1
						1824	0.91634	1	1			1824	1.01895	1				1808	0.95359	0.99998	1
						1840	0.98408	1	1			1840	1.01895	1				1824	1.03062	0.99998	1
						1856	0.95773	1	1			1856	1.05263	1				1840	0.96575	0.99998	1
						1872	0.97937	1	1			1872	1.04	1				1856	0.9546	0.99998	1
						1888	0.99537	1	1			1888	1.11158	1				1872	1.03873	0.99998	1
						1904	0.95115	1	1			1904	0.96421	1				1888	0.9323	0.99998	1
						1920	0.9201	1	1			1920	1.08632	1				1904	0.96474	0.99998	1
						1936	0.94927	1	1			1936	0.91158	1				1920	0.9769	0.99998	1
						1952	0.96902	1	1			1952	1.12842	1				1936	0.94953	0.99998	1
						1968	0.97279	1	1			1968	1.02316	1				1952	0.94041	0.99998	1
						1984	0.91352	1	1			1984	1.00211	1				1968	1.01947	0.99998	1
						2000	0.9408	1	1			2000	0.86105	1				1984	0.98906	0.99998	1
						2016	0.99913	1	1			2016	1.06316	1				2000	1.00528	0.99998	1
						2032	0.97467	1	1			2032	1.00842	1				2016	0.91608	0.99998	1
						2048	0.95773	1	1			2048	1.04632	1				2032	0.97284	0.99998	1
						2064	0.94268	1	1			2064	0.97053	1				2048	0.96474	0.99998	1
						2080	0.97091	1	1			2080	0.96211	1				2064	0.96676	0.99998	1
						2096	0.94927	1	1			2096	0.99368	1				2080	0.94446	0.99998	1
						2112	1.03864	1	1			2112	1.14947	1				2096	0.96474	0.99998	1
						2128	0.94927	1	1			2128	1.02947	1				2112	0.94142	0.99998	1
						2144	0.95021	1	1			2144	1.03579	1				2128	1.02758	0.99998	1
						2160	0.91634	1	1			2160	1.01895	1				2144	0.95156	0.99998	1
						2176	0.91164	1	1			2176	0.97263	1				2160	0.99514	0.99998	1
						2192	0.91728	1	1			2192	0.94316	1				2176	0.94244	0.99998	1
						2208	0.9408	1	1			2208	1.06105	1				2192	1.04684	0.99998	1
						2224	0.96902	1	1			2224	0.94316	1				2208	0.98602	0.99998	1
						2240	0.92857	1	1			2240	1.05263	1				2224	0.89683	0.99998	1
						2256	0.88906	1	1
						2272	0.94644	1	1
						2288	0.90693	1	1
						2304	0.94268	1	1
						2320	0.96244	1	1
						2336	0.98314	1	1

## Sheet: Fig_3_a (middle)
Mn-1					Un
Time (ps)	Exp.	Fit			Time (ps)	Exp.
-196	0.01768	0			-204	0.00655
-180	0.00543	0			-188	-0.00536
-164	0.00812	0			-172	-0.01329
-148	0.00927	0			-156	0.00258
-132	0.00536	0			-140	0.07395
-116	0.00987	0			-124	-0.02975
-100	0.00777	0			-108	0.00993
-84	0.01436	0			-92	0.06029
-68	0.07786	0			-76	0.07671
-52	0.26645	0			-60	0.24155
-36	0.684	0			-44	0.44456
-20	0.82624	0			-28	0.7862
-4	0.91678	0			-12	1.09977
12	0.95071	0			4	1.00102
28	0.82372	0			20	0.99849
44	0.88636	0			36	0.94288
60	0.84827	0			52	0.91201
76	0.65715	0			68	0.93004
92	0.55266	0			84	0.73937
108	0.60822	0			100	0.58857
124	0.43679	0			116	0.44175
140	0.40142	0			132	0.55682
156	0.36877	0			148	0.37826
172	0.39461	0			164	0.50921
188	0.3334	0			180	0.46159
204	0.35516	0			196	0.25129
220	0.25721	0			212	0.37033
236	0.15382	0			228	0.51714
252	0.27761	0			244	0.19573
268	0.30754	0			260	0.37826
284	0.20552	0			276	0.10844
300	0.29666	0			292	0.29493
316	0.17968	0			308	0.32668
332	0.16471	0			324	0.14415
348	0.21912	0			340	0.29493
364	0.17287	0			356	0.15208
380	0.20008	0			372	0.28303
396	0.1511	0			388	0.14415
412	0.08173	0			404	0.18383
428	0.10213	0			420	0.20367
444	0.11166	0			436	0.16796
460	0.10213	0			452	0.22748
476	0.09669	0			468	0.10447
492	0.196	0			484	-0.02648
508	0.11845	0			500	0.06876
524	-0.00669	0			516	-0.02251
540	0.11574	0			532	0.13621
556	0.05451	0			548	0.14018
572	0.12117	0			564	0.01717
588	0.14431	0			580	0.12034
604	0.05723	0			596	0.10844
620	0.11981	0			612	0.05685
636	0.04364	0			628	0.10447
652	-0.00943	0			644	-0.04235
668	-0.00262	0			660	0.14812
684	0.04908	0			676	0.04098
700	0.06404	0			692	0.15605
716	0.06676	0			708	0.16796
732	-0.00805	0			724	-0.18917
748	0.1103	0			740	0.00527
764	0.02596	0			756	0.04098
780	0.04772	0			772	0.08066
796	0.05723	0			788	0.02114
812	0.00418	0			804	-0.17726
828	0.08173	0			820	0.0013
844	0.04908	0			836	-0.10187
860	-0.04615	0			852	-0.09393
876	0.05723	0			868	-0.03044
892	0.01507	0			884	0.16796
908	0.0205	0			900	-0.01854
924	0.05587	0			916	-0.03044
940	-0.01079	0			932	-0.15345
956	-0.03391	0			948	0.06876
972	0.01643	0			964	0.02511
988	-0.10872	0			980	-0.05425
1004	0.08988	0			996	-0.13758

## Sheet: Fig_3_a (bottom)
Poisson statistics				Mn-1				Un
<N>	<Nx>			<N>	<Nx>			<N>	<Nx>
0.002	1.001			0.00767	1.03667			0.00685	1.02
0.00685	1.00343			0.02896	1.09333			0.0274	1.05
0.0137	1.00686			0.11926	1.11333			0.06849	1.06667
0.02055	1.01031			0.23853	1.18667			0.13698	1.14667
0.0274	1.01376			0.47706	1.35			0.27397	1.24
0.06849	1.03464			0.93708	1.67			0.54793	1.35667
0.13698	1.07005							0.81094	1.51333
0.27397	1.14323
0.54793	1.29886
0.81094	1.45968
1.2	1.71722
1.4	1.85824
1.6	2.00475
1.8	2.15646
2	2.31304
2.4	2.63945
2.8	2.98129
3	3.15719
4	4.07463

## Sheet: Fig_3_b (top)
	Mn-1, <Nph> = 0.05						Mn-1, <Nph> = 0.93						Un, <Nph> = 0.03						Un, <Nph> = 1.11
Time (ps)	Exp.	Simulated	Deconvolved			Time (ps)	Exp.	Simulated	Deconvolved			Time (ps)	Exp.	Simulated	Deconvolved			Time (ps)	Exp.	Simulated	Deconvolved
-992	0.03566	0	0			-576	0.15556	0	0			-992	0.02518	0	0			-576	0.11111	0	0
-976	-0.01189	0	0			-560	0.35556	0	0			-976	-0.01679	0	0			-560	0.125	0	0
-960	0.0416	0	0			-544	0.44444	0	0			-960	0.00839	0	0			-544	0.13889	0	0
-944	0.0416	0	0			-528	0.46667	0	0			-944	0.02518	0	0			-528	0.26389	0	0
-928	0.02377	0	0			-512	0.17778	0	0			-928	0.05875	0	0			-512	0.04167	0	0
-912	0.01189	0	0			-496	0.44444	0	0			-912	-0.02518	0	0			-496	0.11111	0	0
-896	0.01189	0	0			-480	0.31111	0	0			-896	-0.05875	0	0			-480	0.18056	0	0
-880	0.01189	0	0			-464	0.28889	0	0			-880	0.01679	0	0			-464	0.125	0	0
-864	0.03566	0	0			-448	0.22222	0	0			-864	-0.03357	0	0			-448	0.19444	0	0
-848	0.0416	0	0			-432	0.35556	0	0			-848	-0.01679	0	0			-432	0.19444	0	0
-832	0.01783	0	0			-416	0.28889	0	0			-832	0.01679	0	0			-416	0.125	0	0
-816	0.02377	0	0			-400	0.13333	0	0			-816	0.07554	0	0			-400	0.13889	0	0
-800	0.01189	0	0			-384	0.42222	0	0			-800	-0.03357	0	0			-384	0.20833	0	0
-784	0.02972	0	0			-368	0.37778	0	0			-784	-0.04197	0	0			-368	0.25	0	0
-768	0.01783	0	0			-352	0.24444	0	0			-768	0.05037	0	0			-352	0.16667	0	0
-752	0.01783	0	0			-336	0.24444	0	0			-752	0.04197	0	0			-336	0.15278	0	0
-736	-0.00594	0	0			-320	0.33333	0	0			-736	-0.03357	0	0			-320	0.33333	0	0
-720	-0.02377	0	0			-304	0.35556	0	0			-720	0	0	0			-304	0.08333	0	0
-704	0.02972	0	0			-288	0.15556	0	0			-704	-0.04197	0	0			-288	0.23611	0	0
-688	-0.01189	0	0			-272	0.33333	0	0			-688	0.02518	0	0			-272	0.23611	0	0
-672	0.03566	0	0			-256	0.15556	0	0			-672	-0.04197	0	0			-256	0.20833	0	0
-656	-0.01189	0	0			-240	0.33333	0	0			-656	0.01679	0	0			-240	0.11111	0	0
-640	0.02377	0	0			-224	0.35556	0	0			-640	0.06716	0	0			-224	0.125	0	0
-624	0.02972	0	0			-208	0.33333	0	0			-624	0.08395	0	0			-208	0.16667	0	0
-608	0.04755	0	0			-192	0.15556	0	0			-608	0.09233	0	0			-192	0.11111	0	0
-592	0.01189	0	0			-176	0.24444	0	0			-592	0.23503	0	0			-176	0.15278	0	0
-576	0.03566	0	0			-160	0.31111	0	0			-576	0.10913	0	0			-160	0.09722	3.00186e-06	0
-560	0.02377	0	0			-144	0.06667	0	0			-560	0.03357	0	0			-144	0.25	7.56555e-05	0
-544	0.01189	0	0			-128	0.24444	2.70818e-05	0			-544	-0.03357	0	0			-128	0.16667	0.000892585	0
-528	0.02377	0	0			-112	0.31111	0.000613634	0			-528	0.03357	0	0			-112	0.18056	0.00742	0
-512	-0.02377	0	0			-96	0.46667	0.00812	0			-512	-0.00839	0	0			-96	0.19444	0.0444	0
-496	0.03566	0	0			-80	0.35556	0.06792	0			-496	0.04197	0	0			-80	0.26389	0.19231	0
-480	-0.00594	0	0			-64	0.66667	0.36384	0			-480	0.05037	0	0			-64	0.51389	0.60895	0
-464	0	0	0			-48	1.24444	1.26905	0			-464	0.00839	0	0			-48	1.41667	1.42898	0
-448	-0.01783	0	0			-32	2.77778	2.95812	0			-448	0.06716	0	0			-32	2.65278	2.53629	0
-432	-0.02377	0	0			-16	4.82222	4.80477	8.66908			-432	0.01679	0	0			-16	3.41667	3.5103	5.80152
-416	0.03566	0	0			0	5.88889	5.80141	7.10205			-416	0.00839	0	0			0	3.84722	3.95792	4.76787
-400	-0.01783	0	0			16	5.88889	5.69228	5.85522			-400	0	0	0			16	4.02778	3.84882	3.95673
-384	0.04755	0	0			32	4.82222	5.00141	4.86315			-384	0.01679	0	0			32	3.63889	3.43522	3.32022
-368	0.01783	0	0			48	3.8	4.23531	4.07379			-368	0.05037	0	0			48	2.98611	2.96461	2.82073
-352	0	0	0			64	3.55556	3.58043	3.44572			-352	-0.01679	0	0			64	2.31944	2.55191	2.42877
-336	0.01783	0	0			80	2.73333	3.05363	2.94598			-336	-0.02518	0	0			80	2.01389	2.2192	2.12119
-320	0	0	0			96	3.28889	2.63403	2.54836			-320	-0.00839	0	0			96	1.98611	1.95687	1.87982
-304	0.01189	0	0			112	2.31111	2.30015	2.23198			-304	0.03357	0	0			112	1.68056	1.75089	1.69042
-288	-0.01783	0	0			128	2	2.03449	1.98025			-288	-0.04197	0	0			128	1.47222	1.58924	1.54178
-272	-0.00594	0	0			144	1.82222	1.82311	1.77996			-272	0.03357	0	0			144	1.34722	1.46239	1.42515
-256	0.04755	0	0			160	1.91111	1.65493	1.62059			-256	-0.02518	0	0			160	1.36111	1.36285	1.33363
-240	0.01189	0	0			176	1.77778	1.5211	1.49378			-240	0	0	0			176	1.44444	1.28474	1.2618
-224	0.00594	0	0			192	1.53333	1.41463	1.39289			-224	-0.00839	0	0			192	1.23611	1.22344	1.20544
-208	0.02377	0	0			208	1.42222	1.32991	1.31261			-208	-0.00839	0	0			208	1.19444	1.17534	1.16122
-192	-0.00594	7.98249e-07	0			224	1.57778	1.2625	1.24873			-192	-0.01679	0	0			224	1.20833	1.13759	1.12651
-176	0.05943	1.91253e-05	0			240	1.82222	1.20886	1.19791			-176	0.00839	0	0			240	1.19444	1.10797	1.09928
-160	-0.01189	0.000174404	0			256	1.35556	1.16618	1.15747			-160	-0.03357	6.29546e-06	0			256	1.16667	1.08473	1.0779
-144	-0.02972	0.00121	0			272	1.4	1.13223	1.12529			-144	-0.04197	0.000102649	0			272	1.27778	1.06649	1.06113
-128	-0.02377	0.0066	0			288	1.35556	1.10521	1.09969			-128	0.09233	0.00108	0			288	0.90278	1.05217	1.04797
-112	0.02377	0.02861	0			304	1.33333	1.08371	1.07932			-112	0.00839	0.00796	0			304	1.19444	1.04094	1.03764
-96	0.02972	0.09885	0			320	1.22222	1.06661	1.06311			-96	0.10913	0.04188	0			320	1.06944	1.03213	1.02954
-80	0.2199	0.27389	0			336	1.06667	1.053	1.05022			-80	0.20145	0.15841	0			336	1.47222	1.02521	1.02318
-64	0.52301	0.61376	0			352	1.33333	1.04217	1.03996			-64	0.4197	0.43723	0			352	1.02778	1.01978	1.01819
-48	1.13517	1.12539	0			368	1.02222	1.03355	1.03179			-48	0.92333	0.89995	0			368	1.33333	1.01552	1.01427
-32	1.91375	1.71648	3.65547			384	1.08889	1.0267	1.0253			-32	1.38499	1.42723	2.42377			384	1.19444	1.01218	1.0112
-16	2.16337	2.22744	3.32399			400	1.13333	1.02124	1.02013			-16	1.77111	1.82753	2.2828			400	1.11111	1.00956	1.00879
0	2.44865	2.53294	3.0339			416	1.04444	1.0169	1.01601			0	2.09007	2.00668	2.15578			416	0.98611	1.0075	1.0069
16	2.66261	2.61439	2.78001			432	1.15556	1.01345	1.01274			16	2.18242	2.01406	2.04134			432	0.95833	1.00589	1.00541
32	2.3595	2.53958	2.55781			448	1.28889	1.0107	1.01014			32	2.03972	1.94426	1.93824			448	1.125	1.00462	1.00425
48	2.21092	2.39344	2.36335			464	1.15556	1.00851	1.00807			48	1.66199	1.85687	1.84534			464	1.05556	1.00362	1.00333
64	2.21686	2.2326	2.19317			480	1.24444	1.00677	1.00642			64	1.54448	1.77288	1.76164			480	1.22222	1.00284	1.00262
80	2.02073	2.08166	2.04423			496	1.37778	1.00539	1.00511			80	1.67878	1.69644	1.68622			496	1	1.00223	1.00205
96	1.98507	1.94715	1.91388			512	1.26667	1.00429	1.00406			96	1.52769	1.62748	1.61828			512	0.93056	1.00175	1.00161
112	1.8662	1.82898	1.7998			528	1.04444	1.00341	1.00323			112	1.77951	1.56535	1.55706			528	1.16667	1.00137	1.00126
128	1.80677	1.72551	1.69996			544	1.17778	1.00271	1.00257			128	1.56966	1.50938	1.5019			544	0.93056	1.00108	1.00099
144	1.49772	1.63494	1.61258			560	1.26667	1.00216	1.00205			144	1.46893	1.45894	1.45221			560	0.94444	1.00085	1.00078
160	1.71762	1.55568	1.53611			576	1.11111	1.00172	1.00163			160	1.48572	1.4135	1.40743			576	0.80556	1.00066	1.00061
176	1.72356	1.48632	1.46919			592	1.37778	1.00137	1.0013			176	1.12478	1.37256	1.36709			592	1.04167	1.00052	1.00048
192	1.43234	1.42561	1.41062			608	1.04444	1.00109	1.00103			192	1.29266	1.33567	1.33074			608	1.18056	1.00041	1.00038
208	1.47394	1.37248	1.35936			624	1.24444	1.00087	1.00082			208	1.48572	1.30243	1.298			624	0.90278	1.00032	1.00029
224	1.47989	1.32598	1.3145			640	1.33333	1.00069	1.00065			224	1.15836	1.27249	1.26849			640	0.88889	1.00025	1.00023
240	1.41451	1.28529	1.27524			656	1.04444	1.00055	1.00052			240	1.37661	1.24551	1.24191			656	0.93056	1.0002	1.00018
256	1.25998	1.24967	1.24088			672	1.13333	1.00044	1.00041			256	1.20032	1.2212	1.21795			672	0.97222	1.00015	1.00014
272	1.2897	1.21851	1.21081			688	1.2	1.00035	1.00033			272	1.31785	1.1993	1.19637			688	1.11111	1.00012	1.00011
288	1.31347	1.19123	1.18449			704	1.11111	1.00028	1.00026			288	1.15836	1.17956	1.17693			704	1.02778	1.00009	1.00009
304	1.34913	1.16735	1.16146			720	1.06667	1.00022	1.00021			304	1.12478	1.16178	1.15941			720	0.94444	1.00007	1.00007
320	1.39074	1.14646	1.1413			736	1.13333	1.00017	1.00017			320	1.12478	1.14577	1.14363			736	1.01389	1.00006	1.00005
336	1.31347	1.12818	1.12366			752	0.88889	1.00014	1.00013			336	0.99887	1.13133	1.12941			752	0.91667	1.00005	1.00004
352	1.12923	1.11217	1.10822			768	1.06667	1.00011	1.0001			352	1.14157	1.11833	1.11659			768	1.16667	1.00004	1.00003
368	1.12329	1.09817	1.09471			784	0.88889	1.00009	1.00008			368	1.12478	1.10661	1.10505			784	0.875	1.00003	1.00003
384	1.20649	1.08591	1.08289			800	1.15556	1.00007	1.00007			384	1.04085	1.09606	1.09465			800	1.04167	1.00002	1.00002
400	1.17083	1.07519	1.07254			816	0.91111	1.00006	1.00005			400	1.03245	1.08655	1.08528			816	1.04167	1.00002	1.00002
416	1.17678	1.0658	1.06348			832	1.13333	1.00004	1.00004			416	1.1164	1.07798	1.07683			832	1.04167	1.00001	1.00001
432	1.32536	1.05758	1.05555			848	0.88889	1.00003	1.00003			432	1.14996	1.07026	1.06922			848	1.125	1.00001	1.00001
448	1.14112	1.05039	1.04862			864	0.88889	1.00003	1.00003			448	1.07442	1.0633	1.06237			864	1.01389	1.00001	1.00001
464	1.1114	1.0441	1.04255			880	0.93333	1.00002	1.00002			464	1.29266	1.05703	1.05619			880	0.88889	1.00001	1.00001
480	1.24215	1.03859	1.03723			896	1.08889	1.00002	1.00002			480	1.07442	1.05138	1.05063			896	1.02778	1	1
496	1.17678	1.03377	1.03258			912	1.11111	1.00001	1.00001			496	0.99048	1.0463	1.04562			912	1.04167	1	1
512	1.01631	1.02955	1.02851			928	1.08889	1.00001	1.00001			512	1.21712	1.04171	1.0411			928	0.83333	1	1
528	1.3313	1.02586	1.02495			944	1.08889	1.00001	1.00001			528	1.07442	1.03758	1.03703			944	1.09722	1	1
544	1.14706	1.02263	1.02183			960	0.86667	1.00001	1.00001			544	0.96529	1.03386	1.03336			960	1.19444	1	1
560	1.21244	1.0198	1.01911			976	0.77778	1.00001	1			560	1.07442	1.03051	1.03006			976	0.97222	1	1
576	1.04008	1.01733	1.01672			992	1.24444	1	1			576	1.01566	1.02749	1.02708			992	0.90278	1	1
592	1.15895	1.01516	1.01463			1008	1.13333	1	1			592	0.9737	1.02477	1.0244			1008	1.02778	1	1
608	1.1114	1.01327	1.0128			1024	1.17778	1	1			608	1.02406	1.02231	1.02199			1024	1	1	1
624	1.20649	1.01161	1.0112			1040	1.22222	1	1			624	0.94852	1.0201	1.01981			1040	1.05556	1	1
640	1.08169	1.01016	1.0098			1056	1.22222	1	1			640	0.90654	1.01811	1.01785			1056	1.16667	1	1
656	1.07574	1.00889	1.00857			1072	1	1	1			656	1.1164	1.01632	1.01608			1072	0.94444	1	1
672	1.04008	1.00778	1.0075			1088	1.13333	1	1			672	0.91494	1.0147	1.01449			1088	1.02778	1	1
688	0.86178	1.0068	1.00656			1104	0.93333	1	1			688	1.08281	1.01325	1.01305			1104	1.04167	1	1
704	1.14112	1.00595	1.00574			1120	0.93333	1	1			704	1.01566	1.01194	1.01176			1120	0.88889	1	1
720	1.12329	1.00521	1.00502			1136	1	1	1			720	0.88975	1.01075	1.0106			1136	1	1	1
736	1.08169	1.00455	1.00439			1152	0.95556	1	1			736	1.03245	1.00969	1.00955			1152	1.02778	1	1
752	1.11734	1.00398	1.00384			1168	1.11111	1	1			752	0.93173	1.00873	1.0086			1168	1.20833	1	1
768	1.15895	1.00348	1.00336			1184	0.82222	1	1			768	0.93173	1.00787	1.00775			1184	1.05556	1	1
784	1.02225	1.00305	1.00294			1200	1.13333	1	1			784	1.04924	1.00709	1.00698			1200	1.19444	1	1
800	1.08169	1.00266	1.00257			1216	0.93333	1	1			800	0.98208	1.00638	1.00629			1216	0.95833	1	1
816	1.09357	1.00233	1.00225			1232	0.95556	1	1			816	1.12478	1.00575	1.00567			1232	1	1	1
832	0.92716	1.00204	1.00196			1248	0.95556	1	1			832	1.07442	1.00518	1.00511			1248	0.91667	1	1
848	1.08169	1.00178	1.00172			1264	1.17778	1	1			848	0.91494	1.00467	1.0046			1264	1.125	1	1
864	1.04603	1.00155	1.0015			1280	0.88889	1	1			864	1.07442	1.00421	1.00415			1280	1.23611	1	1
880	0.89744	1.00136	1.00131			1296	1.02222	1	1			880	0.98208	1.00379	1.00374			1296	1.04167	1	1
896	1.0698	1.00119	1.00114			1312	1.6	1	1			896	0.87298	1.00342	1.00337			1312	1.18056	1	1
912	0.98065	1.00104	1.001			1328	0.88889	1	1			912	1.04085	1.00308	1.00303			1328	1	1	1
928	0.96282	1.0009	1.00087			1344	0.73333	1	1			928	1.02406	1.00277	1.00273			1344	1.04167	1	1
944	1.0282	1.00079	1.00076			1360	1.37778	1	1			944	1.18354	1.0025	1.00246			1360	0.73611	1	1
960	1.08169	1.00069	1.00066			1376	0.75556	1	1			960	1.09121	1.00225	1.00222			1376	0.94444	1	1
976	0.86178	1.0006	1.00058			1392	0.82222	1	1			976	0.96529	1.00203	1.002			1392	1.08333	1	1
992	1.14706	1.00052	1.0005			1408	0.88889	1	1			992	1.01566	1.00183	1.0018			1408	1.125	1	1
1008	0.8915	1.00045	1.00044			1424	0.95556	1	1			1008	0.92333	1.00165	1.00162			1424	0.88889	1	1
1024	0.98065	1.00039	1.00038			1440	0.88889	1	1			1024	1.04085	1.00148	1.00146			1440	1.05556	1	1
1040	1.05197	1.00034	1.00033			1456	1.13333	1	1			1040	0.99887	1.00134	1.00132			1456	0.84722	1	1
1056	0.94499	1.0003	1.00029			1472	0.77778	1	1			1056	0.99048	1.0012	1.00119			1472	0.875	1	1
1072	0.92716	1.00026	1.00025			1488	1.13333	1	1			1072	0.86457	1.00108	1.00107			1488	1.11111	1	1
1088	0.97471	1.00022	1.00021			1504	0.88889	1	1			1088	1.01566	1.00098	1.00096			1504	1.01389	1	1
1104	0.83207	1.00019	1.00019			1520	1.2	1	1			1104	0.94852	1.00088	1.00087			1520	1.04167	1	1
1120	1.09952	1.00017	1.00016			1536	1.04444	1	1			1120	1.02406	1.00079	1.00078			1536	0.79167	1	1
1136	1.1114	1.00014	1.00014			1552	0.73333	1	1			1136	0.90654	1.00071	1.0007			1552	0.94444	1	1
1152	1.17083	1.00012	1.00012			1568	1.2	1	1			1152	0.99048	1.00064	1.00063			1568	1.26389	1	1
1168	1.01037	1.00011	1.0001			1584	1.13333	1	1			1168	0.94852	1.00058	1.00057			1584	0.95833	1	1
1184	1.07574	1.00009	1.00009			1600	1.28889	1	1			1184	1.05764	1.00052	1.00051			1600	1.125	1	1
1200	1.09952	1.00008	1.00007			1616	1.08889	1	1			1200	0.91494	1.00047	1.00046			1616	0.77778	1	1
1216	0.95688	1.00006	1.00006			1632	1.15556	1	1			1216	1.06603	1.00042	1.00042			1632	0.93056	1	1
1232	0.92716	1.00005	1.00005			1648	1.06667	1	1			1232	1.00727	1.00038	1.00038			1648	0.95833	1	1
1248	0.98065	1.00004	1.00004			1664	0.86667	1	1			1248	0.99887	1.00034	1.00034			1664	1.22222	1	1
1264	0.96282	1.00004	1.00003			1680	1.06667	1	1			1264	0.88136	1.00031	1.00031			1680	0.83333	1	1
1280	1.02225	1.00003	1.00003			1696	1.02222	1	1			1280	1.04924	1.00028	1.00028			1696	1.02778	1	1
1296	0.88556	1.00002	1.00002			1712	1.06667	1	1			1296	0.90654	1.00025	1.00025			1712	1.02778	1	1
1312	1.00442	1.00002	1.00002			1728	1.02222	1	1			1312	1.01566	1.00023	1.00022			1728	0.76389	1	1
1328	1.08763	1.00001	1.00001			1744	0.91111	1	1			1328	0.88136	1.0002	1.0002			1744	0.83333	1	1
1344	1.05791	1.00001	1.00001			1760	1.08889	1	1			1344	0.83939	1.00018	1.00018			1760	1.27778	1	1
1360	0.90933	1.00001	1			1776	0.91111	1	1			1360	1.01566	1.00017	1.00016			1776	1	1	1
1376	0.99254	1	1			1792	0.84444	1	1			1376	0.9737	1.00015	1.00015			1792	0.84722	1	1
1392	1.01037	1	1			1808	0.95556	1	1			1392	0.80582	1.00013	1.00013			1808	0.98611	1	1
1408	1.05197	1	1			1824	0.95556	1	1			1408	1.05764	1.00012	1.00012			1824	0.80556	1	1
1424	0.92122	0.99999	0.99999			1840	0.82222	1	1			1424	1.14157	1.00011	1.00011			1840	1	1	1
1440	0.89744	0.99999	0.99999			1856	0.64444	1	1			1440	1.00727	1.0001	1.0001			1856	1.125	1	1
1456	0.95688	0.99999	0.99999			1872	0.97778	1	1			1456	0.95691	1.00009	1.00009			1872	1	1	1
1472	0.97471	0.99999	0.99999			1888	0.86667	1	1			1472	0.93173	1.00008	1.00008			1888	1.29167	1	1
1488	0.99254	0.99999	0.99999			1904	1.28889	1	1			1488	0.99887	1.00007	1.00007			1904	1.125	1	1
1504	0.87367	0.99999	0.99999			1920	1.15556	1	1			1504	0.98208	1.00006	1.00006			1920	0.93056	1	1
1520	0.93905	0.99999	0.99999			1936	0.95556	1	1			1520	0.88136	1.00006	1.00006			1936	1.18056	1	1
1536	0.93905	0.99999	0.99999			1952	1	1	1			1536	0.831	1.00005	1.00005			1952	0.875	1	1
1552	0.96282	0.99999	0.99999			1968	1.02222	1	1			1552	0.90654	1.00005	1.00005			1968	1.125	1	1
1568	1.0282	0.99998	0.99998			1984	0.91111	1	1			1568	0.88975	1.00004	1.00004			1984	0.83333	1	1
1584	0.92716	0.99998	0.99998			2000	0.66667	1	1			1584	0.91494	1.00004	1.00004			2000	0.98611	1	1
1600	0.90339	0.99998	0.99998			2016	0.84444	1	1			1600	0.88136	1.00003	1.00003			2016	0.84722	1	1
1616	1.01631	0.99998	0.99998			2032	1.06667	1	1			1616	1.04085	1.00003	1.00003			2032	1.125	1	1
1632	0.98065	0.99998	0.99998			2048	0.91111	1	1			1632	0.91494	1.00003	1.00003			2048	1.15278	1	1
1648	1.01631	0.99998	0.99998			2064	0.97778	1	1			1648	0.94011	1.00002	1.00002			2064	0.75	1	1
1664	0.96876	0.99998	0.99998			2080	1.13333	1	1			1664	0.80582	1.00002	1.00002			2080	0.93056	1	1
1680	0.89744	0.99998	0.99998			2096	0.77778	1	1			1680	1.02406	1.00002	1.00002			2096	1	1	1
1696	0.84395	0.99998	0.99998			2112	0.97778	1	1			1696	0.79741	1.00002	1.00002			2112	0.91667	1	1
1712	1.04008	0.99998	0.99998			2128	1	1	1			1712	0.99887	1.00002	1.00002			2128	1.05556	1	1
1728	1.00442	0.99998	0.99998			2144	0.75556	1	1			1728	0.96529	1.00001	1.00001			2144	0.97222	1	1
1744	0.90933	0.99998	0.99998			2160	0.86667	1	1			1744	1.16675	1.00001	1.00001			2160	0.97222	1	1
1760	0.81424	0.99998	0.99998			2176	0.91111	1	1			1760	0.90654	1.00001	1.00001			2176	1.02778	1	1
1776	0.9331	0.99998	0.99998			2192	0.88889	1	1			1776	0.94011	1.00001	1.00001			2192	0.95833	1	1
1792	1.10546	0.99998	0.99998			2208	0.97778	1	1			1792	0.95691	1.00001	1.00001			2208	1	1	1
1808	0.94499	0.99998	0.99998			2224	0.8	1	1			1808	1.03245	1.00001	1.00001			2224	0.95833	1	1
1824	0.87961	0.99998	0.99998			2240	1.06667	1	1			1824	0.91494	1.00001	1.00001			2240	1.13889	1	1
1840	0.95093	0.99998	0.99998			2256	0.93333	1	1			1840	0.86457	1.00001	1.00001			2256	0.81944	1	1
1856	0.9331	0.99998	0.99998			2272	0.73333	1	1			1856	0.88975	1.00001	1.00001			2272	1.01389	1	1
1872	1.0698	0.99998	0.99998			2288	1.13333	1	1			1872	0.9737	1.00001	1.00001			2288	0.68056	1	1
1888	1.06386	0.99998	0.99998			2304	0.8	1	1			1888	0.93173	1	1			2304	0.875	1	1
1904	1.04603	0.99998	0.99998			2320	1.2	1	1			1904	1.19194	1	1			2320	0.83333	1	1
1920	0.98659	0.99998	0.99998			2336	1.11111	1	1			1920	0.831	1	1			2336	1.02778	1	1
1936	0.95093	0.99998	0.99998									1936	0.86457	1	1
1952	0.99254	0.99998	0.99998									1952	0.93173	1	1
1968	0.81424	0.99998	0.99998									1968	0.94011	1	1
1984	0.99254	0.99998	0.99998									1984	1.04924	1	1
2000	1.08169	0.99998	0.99998									2000	0.88136	1	1

## Sheet: Fig_3_b (middle)
Mn-1					Un
Time (ps)	Exp.	Fit			Time (ps)	Exp.
-208	0.01495	0			-208	-0.00811
-192	-0.00374	0			-192	-0.01622
-176	0.03738	0			-176	0.00811
-160	-0.00751	0			-160	-0.03244
-144	-0.0189	0			-144	-0.04059
-128	-0.01613	0			-128	0.08878
-112	0.0098	0.00402			-112	0.00494
-96	0.000739883	0.02218			-96	0.08868
-80	0.08796	0.08673			-80	0.13078
-64	0.21432	0.24361			-64	0.22743
-48	0.49929	0.50246			-48	0.52021
-32	0.86684	0.78666			-32	0.73604
-16	0.90691	0.98092			-16	0.91769
0	0.99851	1.03712			0	1.11447
16	1.08135	0.99444			16	1.15833
32	0.86681	0.91268			32	1.00753
48	0.7647	0.82607			48	0.64
64	0.76598	0.74542			64	0.52611
80	0.64208	0.67234			80	0.65583
96	0.61956	0.6064			96	0.50985
112	0.54478	0.54693			112	0.75315
128	0.5074	0.49329			128	0.5504
144	0.31303	0.44491			144	0.45307
160	0.45133	0.40127			160	0.4693
176	0.45507	0.36192			176	0.12056
192	0.27191	0.32642			192	0.28276
208	0.29808	0.29441			208	0.4693
224	0.30182	0.26553			224	0.15301
240	0.2607	0.23949			240	0.36387
256	0.16351	0.216			256	0.19355
272	0.1822	0.19482			272	0.3071
288	0.19715	0.17571			288	0.15301
304	0.21958	0.15848			304	0.12056
320	0.24575	0.14293			320	0.12056
336	0.19715	0.12892			336	-0.00109
352	0.08128	0.11627			352	0.13678
368	0.07754	0.10487			368	0.12056
384	0.12987	0.09458			384	0.03947
400	0.10744	0.08531			400	0.03135
416	0.11118	0.07694			416	0.11246
432	0.20463	0.06939			432	0.14489
448	0.08875	0.06259			448	0.0719
464	0.07006	0.05645			464	0.28276
480	0.1523	0.05091			480	0.0719
496	0.11118	0.04592			496	-0.0092
512	0.01026	0.04142			512	0.20978
528	0.20837	0.03735			528	0.0719
544	0.09249	0.03369			544	-0.03354
560	0.13361	0.03039			560	0.0719
576	0.02521	0.02741			576	0.01513
592	0.09997	0.02472			592	-0.02541
608	0.07006	0.02229			608	0.02325
624	0.12987	0.02011			624	-0.04974
640	0.05137	0.01814			640	-0.0903
656	0.04764	0.01636			656	0.11246
672	0.02521	0.01475			672	-0.08218
688	-0.08693	0.01331			688	0.08001
704	0.08875	0.012			704	0.01513
720	0.07754	0.01082			720	-0.10652
736	0.05137	0.00976			736	0.03135
752	0.0738	0.0088			752	-0.06596
768	0.09997	0.00794			768	-0.06596
784	0.014	0.00716			784	0.04758
800	0.05137	0.00646			800	-0.01731
816	0.05885	0			816	0.12056
832	-0.04581	0			832	0.0719
848	0.05137	0			848	-0.08218
864	0.02895	0			864	0.0719
880	-0.0645	0			880	-0.01731
896	0.0439	0			896	-0.12272
912	-0.01217	0			912	0.03947
928	-0.02338	0			928	0.02325
944	0.01773	0			944	0.17733
960	0.05137	0			960	0.08813
976	-0.08693	0			976	-0.03354
992	0.09249	0			992	0.01513
1008	-0.06824	0			1008	-0.07408

## Sheet: Fig_3_b (bottom)
Poisson statistics				Mn-1						Un
<N>	<Nx>			<N>	<Nx>	<N>	<Nx>			<N>	<Nx>	<N>	<Nx>
0.002	1.001			0.05322	1.88667	0.002	1.75794			0.02845	1.47333	0.002	1.45379
0.004	1.002			0.13305	2.01	0.004	1.76212			0.14224	1.55	0.004	1.4557
0.006	1.003			0.2661	2.28667	0.006	1.76629			0.28448	1.70333	0.006	1.45761
0.008	1.00401			0.35005	2.55	0.008	1.77047			0.55511	1.95667	0.008	1.45952
0.01	1.00501			0.46674	2.79333	0.01	1.77465			0.83267	2.23	0.01	1.46142
0.02	1.01003			0.93347	3.55667	0.02	1.79553			1.11023	2.6	0.02	1.47096
0.04	1.02013			2.33368	6.66667	0.04	1.8373			2.22045	3.5	0.04	1.49003
0.06	1.0303					0.06	1.87907					0.06	1.5091
0.08	1.04053					0.08	1.92084					0.08	1.52817
0.1	1.05083					0.1	1.9626					0.1	1.54724
0.2	1.10333					0.2	2.17145					0.2	1.6426
0.3	1.15749					0.4	2.58913					0.4	1.83332
0.4	1.2133					0.6	3.00681					0.6	2.02403
0.5	1.27075					0.8	3.42449					0.8	2.21475
0.6	1.32982					1	3.84217					1	2.40546
0.7	1.3905					1.5	4.88638					1.5	2.88225
0.8	1.45277					2	5.93058					2	3.35904
0.9	1.51661					3	8.01899					3	4.31262
1	1.58198					4	10.1074					4	5.26619
1.5	1.93083
2	2.31304
2.4	2.63945
2.8	2.98129
3	3.15719
3.2	3.33598

## Sheet: Fig_3_c
Mn-3						Mn-4
Time (ns)	Exp.	Simulated	Deconvolved			Time (ns)	Exp.	Simulated	Deconvolved
-0.216	0.01981	0	0			-0.208	-0.0135	0	0
-0.2	0.01488	0	0			-0.192	0.00228	0	0
-0.184	0.06662	0	0			-0.176	-0.02987	0	0
-0.168	-0.02454	0	0			-0.16	0.0093	0	0
-0.152	0.00996	0	0			-0.144	-0.01173	0	0
-0.136	-0.02947	0	0			-0.128	0.02133	1.42862e-06	0
-0.12	-0.01469	0	0			-0.112	-0.03592	2.90163e-05	0
-0.104	0.02227	0	0			-0.096	0.0145	0.000317423	0
-0.088	-0.03193	4.75548e-06	0			-0.08	-0.02442	0.00249	0
-0.072	-0.02208	4.46327e-05	0			-0.064	0.03452	0.01436	0
-0.056	0.02721	0.000307994	0			-0.048	0.08465	0.061	0
-0.04	-0.06149	0.00171	0			-0.032	0.22872	0.19316	0
-0.024	0.03952	0.00771	0			-0.016	0.4465	0.46267	0
-0.008	0.06909	0.02841	0			0	0.86026	0.85641	0
0.008	0.05431	0.08584	0			0.016	1.23495	1.26404	1.98306
0.024	0.19721	0.21402	0			0.032	1.5484	1.55358	1.8777
0.04	0.48549	0.44379	0			0.048	1.70409	1.67749	1.78364
0.056	0.73187	0.77392	0			0.064	1.79054	1.6807	1.69965
0.072	1.20493	1.15228	2.25454			0.08	1.65876	1.63033	1.62467
0.088	1.44886	1.4946	2.1582			0.096	1.50011	1.56763	1.55772
0.104	1.70511	1.73243	2.06916			0.112	1.49356	1.50755	1.49795
0.12	1.91946	1.84812	1.98696			0.128	1.31655	1.45324	1.44458
0.136	1.88743	1.869	1.91108			0.144	1.43504	1.40467	1.39693
0.152	1.79381	1.83683	1.84103			0.16	1.32661	1.3613	1.35439
0.168	1.76177	1.78371	1.77637			0.176	1.32017	1.32258	1.31641
0.184	1.54495	1.72638	1.71668			0.192	1.33884	1.28801	1.2825
0.2	1.52771	1.67115	1.66158			0.208	1.14367	1.25714	1.25222
0.216	1.62133	1.61965	1.61071			0.224	1.22981	1.22958	1.22519
0.232	1.54988	1.57202	1.56376			0.24	1.19545	1.20497	1.20106
0.248	1.58684	1.52805	1.52041			0.256	1.28282	1.18301	1.17951
0.264	1.46611	1.48745	1.4804			0.272	1.14222	1.16339	1.16027
0.28	1.34784	1.44997	1.44347			0.288	1.09997	1.14588	1.14309
0.296	1.43407	1.41538	1.40937			0.304	1.08969	1.13025	1.12776
0.312	1.37987	1.38344	1.3779			0.32	1.22899	1.11629	1.11406
0.328	1.39466	1.35396	1.34884			0.336	1.14969	1.10382	1.10184
0.344	1.24683	1.32675	1.32202			0.352	1.17243	1.0927	1.09092
0.36	1.34784	1.30162	1.29727			0.368	1.15249	1.08276	1.08118
0.376	1.28132	1.27843	1.27441			0.384	1.10136	1.07389	1.07248
0.392	1.32567	1.25703	1.25331			0.4	0.99369	1.06597	1.06471
0.408	1.20493	1.23727	1.23384			0.416	1.01537	1.0589	1.05778
0.424	1.27885	1.21902	1.21586			0.432	1.14998	1.05259	1.05158
0.44	1.30349	1.20218	1.19926			0.448	0.98973	1.04695	1.04606
0.456	1.31088	1.18664	1.18394			0.464	0.99867	1.04192	1.04112
0.472	1.24683	1.17229	1.1698			0.48	0.93744	1.03743	1.03671
0.488	1.1803	1.15904	1.15675			0.496	0.99402	1.03342	1.03278
0.504	1.30842	1.14682	1.14469			0.512	1.02853	1.02984	1.02926
0.52	1.27639	1.13553	1.13357			0.528	1.10868	1.02664	1.02613
0.536	1.13348	1.12511	1.1233			0.544	1.02987	1.02378	1.02333
0.552	1.25914	1.11549	1.11382			0.56	1.03854	1.02123	1.02083
0.568	1.16797	1.10661	1.10507			0.576	1.08669	1.01896	1.0186
0.584	1.24683	1.09841	1.09699			0.592	1.14184	1.01693	1.0166
0.6	1.15813	1.09085	1.08953			0.608	0.94795	1.01511	1.01482
0.616	1.20987	1.08386	1.08265			0.624	0.93586	1.01349	1.01323
0.632	1.22957	1.07741	1.0763			0.64	1.06123	1.01205	1.01182
0.648	1.24436	1.07146	1.07043			0.656	1.07297	1.01076	1.01055
0.664	1.01768	1.06597	1.06501			0.672	0.99318	1.0096	1.00942
0.68	1.15566	1.0609	1.06002			0.688	1.06237	1.00857	1.00841
0.696	1.07435	1.05621	1.0554			0.704	0.9337	1.00765	1.00751
0.712	1.03739	1.05189	1.05114			0.72	1.09922	1.00683	1.0067
0.728	1.18276	1.0479	1.04721			0.736	1.13497	1.0061	1.00598
0.744	1.16552	1.04422	1.04358			0.752	0.89724	1.00545	1.00534
0.76	1.08174	1.04082	1.04023			0.768	0.93224	1.00486	1.00477
0.776	1.31335	1.03768	1.03714			0.784	0.88013	1.00434	1.00426
0.792	1.06449	1.03478	1.03428			0.8	0.84153	1.00388	1.0038
0.808	1.1187	1.03211	1.03165			0.816	1.12289	1.00346	1.0034
0.824	1.14827	1.02964	1.02921			0.832	1.08124	1.00309	1.00303
0.84	1.10638	1.02736	1.02697			0.848	0.96825	1.00276	1.00271
0.856	1.15813	1.02526	1.02489			0.864	1.14978	1.00246	1.00242
0.872	1.11131	1.02332	1.02298			0.88	1.02888	1.0022	1.00216
0.888	1.07435	1.02152	1.02121			0.896	1.08986	1.00196	1.00193
0.904	1.07682	1.01987	1.01958			0.912	0.91017	1.00175	1.00172
0.92	1.15813	1.01834	1.01808			0.928	1.07569	1.00157	1.00154
0.936	1.09899	1.01693	1.01669			0.944	1.02855	1.0014	1.00137
0.952	1.17783	1.01563	1.0154			0.96	1.10457	1.00125	1.00122
0.968	1.09899	1.01443	1.01422			0.976	0.92585	1.00111	1.00109
0.984	1.00536	1.01332	1.01313			0.992	1.07136	1.00099	1.00098
1	1.09653	1.01229	1.01212			1.008	0.96094	1.00089	1.00087
1.016	1.12856	1.01135	1.01119			1.024	0.99326	1.00079	1.00078
1.032	0.98565	1.01048	1.01033			1.04	1.11794	1.00071	1.00069
1.048	1.07682	1.00967	1.00953			1.056	1.02127	1.00063	1.00062
1.064	1.04725	1.00893	1.0088			1.072	1.10578	1.00056	1.00055
1.08	0.99551	1.00824	1.00812			1.088	0.96374	1.0005	1.00049
1.096	1.09653	1.00761	1.0075			1.104	1.09694	1.00045	1.00044
1.112	1.02014	1.00702	1.00692			1.12	0.8754	1.0004	1.00039
1.128	0.99797	1.00648	1.00639			1.136	1.06522	1.00036	1.00035
1.144	1.09653	1.00598	1.0059			1.152	1.05665	1.00032	1.00031
1.16	1.09899	1.00552	1.00544			1.168	0.96882	1.00029	1.00028
1.176	1.07188	1.0051	1.00503			1.184	1.08078	1.00025	1.00025
1.192	1.0571	1.00471	1.00464			1.2	1.10611	1.00023	1.00022
1.208	1.08174	1.00435	1.00428			1.216	1.02518	1.0002	1.0002
1.224	1.10638	1.00401	1.00395			1.232	1.00089	1.00018	1.00018
1.24	1.1458	1.0037	1.00365			1.248	1.01841	1.00016	1.00016
1.256	0.9413	1.00342	1.00337			1.264	1.0283	1.00014	1.00014
1.272	1.00043	1.00316	1.00311			1.28	0.99987	1.00013	1.00013
1.288	1.12609	1.00291	1.00287			1.296	0.9636	1.00011	1.00011
1.304	1.06943	1.00269	1.00265			1.312	1.05792	1.0001	1.0001
1.32	1.02508	1.00248	1.00245			1.328	0.9637	1.00009	1.00009
1.336	1.01768	1.00229	1.00226			1.344	1.01969	1.00008	1.00008
1.352	1.1803	1.00211	1.00208			1.36	0.89783	1.00007	1.00007
1.368	1.0029	1.00195	1.00192			1.376	0.9073	1.00006	1.00006
1.384	1.10884	1.0018	1.00178			1.392	1.03717	1.00006	1.00006
1.4	1.06696	1.00166	1.00164			1.408	1.01572	1.00005	1.00005
1.416	0.99304	1.00154	1.00151			1.424	0.99804	1.00005	1.00005
1.432	1.04725	1.00142	1.0014			1.44	1.07789	1.00004	1.00004
1.448	1.07927	1.00131	1.00129			1.456	0.99366	1.00004	1.00004
1.464	1.03986	1.00121	1.00119			1.472	1.07762	1.00003	1.00003
1.48	0.99551	1.00111	1.0011			1.488	0.91846	1.00003	1.00003
1.496	1.06203	1.00103	1.00101			1.504	0.916	1.00003	1.00003
1.512	1.01768	1.00095	1.00094			1.52	0.86232	1.00002	1.00002
1.528	1.02014	1.00088	1.00086			1.536	1.08449	1.00002	1.00002
1.544	0.94869	1.00081	1.0008			1.552	0.85309	1.00002	1.00002
1.56	1.06449	1.00075	1.00074			1.568	1.02838	1.00002	1.00002
1.576	1.1187	1.00069	1.00068			1.584	1.00213	1.00001	1.00001
1.592	0.97826	1.00064	1.00063			1.6	0.89645	1.00001	1.00001
1.608	1.11378	1.00059	1.00058			1.616	0.81824	1.00001	1.00001
1.624	1.09899	1.00054	1.00053			1.632	0.98242	1.00001	1.00001
1.64	1.04971	1.0005	1.00049			1.648	1.00759	1.00001	1.00001
1.656	0.93144	1.00046	1.00046			1.664	1.02086	1.00001	1.00001
1.672	1.01275	1.00043	1.00042			1.68	0.9423	1.00001	1.00001
1.688	0.96594	1.00039	1.00039			1.696	0.8795	1.00001	1.00001
1.704	1.05957	1.00036	1.00036			1.712	1.04066	1.00001	1.00001
1.72	1.01522	1.00034	1.00033			1.728	0.85755	1	1
1.736	1.03493	1.00031	1.00031			1.744	0.89465	1	1
1.752	1.00536	1.00029	1.00028			1.76	1.09248	1	1
1.768	1.10392	1.00026	1.00026			1.776	1.10172	1	1
1.784	1.03247	1.00024	1.00024			1.792	0.97008	1	1
1.8	0.9684	1.00022	1.00022			1.808	0.93887	1	1
1.816	0.9684	1.00021	1.0002			1.824	1.02858	1	1
1.832	1.14334	1.00019	1.00019			1.84	1.07404	1	1
1.848	0.91913	1.00018	1.00017			1.856	0.88514	1	1
1.864	1.02753	1.00016	1.00016			1.872	0.9305	1	1
1.88	1.05957	1.00015	1.00015			1.888	0.97187	1	1
1.896	1.19508	1.00014	1.00014			1.904	1.14706	1	1
1.912	0.96101	1.00013	1.00013			1.92	1.07102	1	1
1.928	0.95608	1.00012	1.00012			1.936	0.92985	1	1
1.944	1.10638	1.00011	1.00011			1.952	1.1176	1	1
1.96	1.03247	1.0001	1.0001			1.968	1.06567	1	1
1.976	1.07435	1.00009	1.00009			1.984	0.96479	1	1
1.992	1.0916	1.00009	1.00008			2	1.13668	1	1
2.008	0.95362	1.00008	1.00008			2.016	0.94187	1	1
2.024	1.10392	1.00007	1.00007			2.032	1.0038	1	1
2.04	1.14334	1.00007	1.00007			2.048	0.96373	1	1
2.056	1.06696	1.00006	1.00006			2.064	0.94809	1	1
2.072	0.97579	1.00006	1.00006			2.08	1.11646	1	1
2.088	0.99058	1.00005	1.00005			2.096	0.95764	1	1
2.104	1.00783	1.00005	1.00005			2.112	1.10163	1	1
2.12	0.95116	1.00004	1.00004			2.128	1.06141	1	1
2.136	1.05464	1.00004	1.00004			2.144	0.95549	1	1
2.152	1.01275	1.00004	1.00004			2.16	1.00535	1	1
2.168	1.13841	1.00004	1.00003			2.176	1.01831	1	1
2.184	1.08667	1.00003	1.00003			2.192	0.92854	1	1
2.2	1.15566	1.00003	1.00003			2.208	1.0401	1	1
2.216	1.03493	1.00003	1.00003			2.224	0.98725	1	1
2.232	1.07435	1.00003	1.00003			2.24	1.07013	1	1
2.248	1.00536	1.00002	1.00002			2.256	1.00896	1	1
2.264	1.06203	1.00002	1.00002			2.272	0.93947	1	1
2.28	0.93883	1.00002	1.00002			2.288	1.06366	1	1
2.296	0.89203	1.00002	1.00002			2.304	0.9941	1	1
2.312	0.95362	1.00002	1.00002			2.32	1.01112	1	1
2.328	1.00783	1.00002	1.00002			2.336	0.89188	1	1
2.344	0.99304	1.00001	1.00001			2.352	0.9543	1	1
2.36	1.02508	1.00001	1.00001			2.368	1.14901	1	1
2.376	1.01029	1.00001	1.00001			2.384	1.04617	1	1
2.392	0.9413	1.00001	1.00001			2.4	1.00115	1	1
2.408	0.90927	1.00001	1.00001			2.416	1.05541	1	1
2.424	0.98073	1.00001	1.00001			2.432	0.91924	1	1
2.44	0.93638	1.00001	1.00001			2.448	0.89891	1	1
2.456	1.06449	1.00001	1.00001			2.464	0.98218	1	1
2.472	0.98565	1.00001	1.00001			2.48	0.92039	1	1
2.488	1.02014	1.00001	1.00001			2.496	0.88758	1	1
2.504	0.91666	1.00001	1.00001			2.512	1.02901	1	1
2.52	0.97579	1.00001	1.00001			2.528	0.89243	1	1
2.536	1.04971	1.00001	1.00001			2.544	0.81386	1	1
2.552	1.09406	1	1			2.56	1.00524	1	1
2.568	0.94377	1	1			2.576	0.94743	1	1
2.584	1.10392	1	1			2.592	1.01427	1	1
2.6	1.06943	1	1			2.608	1.03956	1	1
2.616	1.09406	1	1			2.624	0.94424	1	1
2.632	0.91913	1	1			2.64	0.93622	1	1
2.648	0.96101	1	1			2.656	1.03642	1	1
2.664	0.99304	1	1			2.672	0.97846	1	1
2.68	0.97087	1	1			2.688	1.0454	1	1
2.696	0.98318	1	1			2.704	0.8624	1	1
2.712	0.97333	1	1			2.72	0.86265	1	1
2.728	1.10638	1	1			2.736	0.98378	1	1
2.744	0.94623	1	1			2.752	0.93402	1	1
2.76	0.97579	1	1			2.768	1.16784	1	1
2.776	0.98318	1	1			2.784	1.00545	1	1
2.792	0.98318	1	1			2.8	0.94311	1	1
2.808	1.04725	1	1			2.816	1.01014	1	1
2.824	1.02261	1	1			2.832	1.11059	1	1
2.84	1.00536	1	1
2.856	1.02261	1	1
2.872	0.98812	1	1
2.888	1.06696	1	1
2.904	0.95116	1	1
2.92	1.01029	1	1
2.936	0.98812	1	1
2.952	0.93391	1	1
2.968	1.09406	1	1
2.984	1.0571	1	1
3	0.95608	1	1
