# Supplementary material for: Spin-exchange carrier multiplication in manganese-doped colloidal quantum dots
Source: Nat Mater. 2023 Jul 13;22(8):1013–21. doi: 10.1038/s41563-023-01598-x (PMC10390332; doi:10.1038/s41563-023-01598-x)
Supplement: Supplementary file 5 — Numerical data. [file 41563_2023_1598_MOESM5_ESM.xlsx]

## Sheet: Fig_4_a
Mn-1			Mn-3			Mn-4			Un			PbSe/CdSe QDs (ref. 23)				PbSe QDs (ref. 3, 48 and 49)
hv/Eg	ηxx		hv/Eg	ηxx		hv/Eg	ηxx		hv/Eg	ηxx		hv/Eg	ηxx	Error bar		hv/Eg	ηxx
1.46	0.01		2.58	0.42		2.37	0.33		2.04	0.02		1.93	0	0.005		2.84257	0.0849
4.08	0.75								4.08	0.48		2.18	0.07	0.022		3.10173	0.15795
2.91	0.5								2.91	0.23		2.42	0.1321	0.04		3.33433	0.16655
												2.63	0.1401	0.042		3.88013	0.22202
												2.9	0.1687	0.05		4.54955	0.37358
												3.87	0.5284	0.055		4.88472	0.40561
																2.65	0
																2.85969	0.03527
																2.85969	0.10895
																3.42311	0.16289
																3.42311	0.26113
																3.82836	0.26113
																3.82836	0.20213
																4.11819	0.45002
																4.11819	0.25379
																4.61492	0.35203
																4.61492	0.58523
																2.87916	0.05833
																2.87916	0.09135
																3.32828	0.16341
																3.89108	0.18442
																3.82454	0.27699
																4.2903	0.49865
																4.91963	0.36355
																4.91963	0.40558
