# Supplementary material for: Spin-exchange carrier multiplication in manganese-doped colloidal quantum dots
Source: Nat Mater. 2023 Jul 13;22(8):1013–21. doi: 10.1038/s41563-023-01598-x (PMC10390332; doi:10.1038/s41563-023-01598-x)
Supplement: Supplementary file 6 — Numerical data. [file 41563_2023_1598_MOESM6_ESM.xlsx]

## Sheet: Fig_5_a
Energy (eV)	PL intensity		Energy (eV)	PL intensity
0.47	0		2.48	15229.6
0.5	0.02531		2.47505	16240.5
0.53	0.02632		2.47012	17110.8
0.56	0.0124		2.46521	17939
0.59	0.08628		2.46032	18953.8
0.62	0.04459		2.45545	19490.4
0.65	0.12219		2.45059	20313.4
0.68	0.27028		2.44576	21060.3
0.71	0.24472		2.44094	21630.6
0.74	0.61388		2.43615	22128.3
0.77	0.63916		2.43137	22814.6
0.8	0.90797		2.42661	22722.8
0.83	0.92835		2.42188	23184.9
0.86	0.75554		2.41715	23539.8
0.89	0.71145		2.41245	23706.1
0.92	0.65985		2.40777	23733.5
0.95	0.42146		2.4031	23880.8
0.98	0.33833		2.39845	23785.5
1.01	0.23992		2.39382	23626.2
1.04	0.17326		2.38921	23526
1.07	0.11361		2.38462	22975.4
1.1	0.07454		2.38004	22784
1.13	0.08548		2.37548	22441
1.16	0.10219		2.37094	22114.1
1.19	0.09985		2.36641	21487.9
1.22	0.14499		2.3619	20947.1
1.25	0.15365		2.35741	20230.6
1.28	0.19249		2.35294	19667.2
1.31	0.17985		2.34848	18867.8
1.34	0.12247		2.34405	18328.8
1.37	0.02877		2.33962	17644.7
			2.33522	16700
			2.33083	16228.4
			2.32645	15569.3
			2.3221	14821.6
			2.31776	14273.2
			2.31343	13739.3
			2.30912	13067.8
			2.30483	12161.1
			2.30056	11622.2
			2.2963	11055.2
			2.29205	10193.9
			2.28782	9743.07
			2.28361	9076.45
			2.27941	8777.78
			2.27523	8068.05
			2.27106	7843.49
			2.26691	7313.53
			2.26277	7087.25
			2.25865	6628.78
			2.25455	6371.45
			2.25045	5960.37
			2.24638	5485.37
			2.24231	5523.79
			2.23827	5212.67
			2.23423	4838.01
			2.23022	4690.59
			2.22621	4482.51
			2.22222	4199.67
			2.21825	4154.49
			2.21429	3939.89
			2.21034	3716.77
			2.20641	3406.9
			2.20249	3507.34
			2.19858	3351.96
			2.19469	3303.85
			2.19081	3172.88
			2.18695	3097.61
			2.1831	3159.84
			2.17926	3175.97
			2.17544	3112.8
			2.17163	2857.06
			2.16783	2963.91
			2.16405	2851.38
			2.16028	2817.22
			2.15652	2723.84
			2.15278	2543.81
			2.14905	2656.09
			2.14533	2657.64
			2.14162	2664.12
			2.13793	2475.57
			2.13425	2512.31
			2.13058	2669.27
			2.12693	2507.01
			2.12329	2568.81
			2.11966	2590.59
			2.11604	2545.98
			2.11244	2753.09
			2.10884	2560.14
			2.10526	2690.06
			2.10169	2613.83
			2.09814	2669.7
			2.09459	2730.88
			2.09106	2632.02
			2.08754	2899.09
			2.08403	2751.77
			2.08054	2624.26
			2.07705	2870.52
			2.07358	2794.39
			2.07012	2652.62
			2.06667	2872.19
			2.06323	2980.87
			2.0598	2683.99
			2.05638	2880.55
			2.05298	2914.94
			2.04959	2819.06
			2.0462	2843.72
			2.04283	2970.3
			2.03947	3006.18
			2.03612	2860.81
			2.03279	3336.71
			2.02946	3094.58
			2.02614	3255.05
			2.02284	3445.85
			2.01954	3340.37
			2.01626	3413.82
			2.01299	3414.9
			2.00972	3622.55
			2.00647	3610.95
			2.00323	3556.85
			2	3693.09
			1.99678	3862.34
			1.99357	3888.39
			1.99037	4075.44
			1.98718	3985.38
			1.984	4238.17
			1.98083	4313.22
			1.97767	4255.61
			1.97452	4557.32
			1.97138	4492.21
			1.96825	4613.75
			1.96513	4655.58
			1.96203	4806.44
			1.95893	4662.24
			1.95584	4884.91
			1.95276	4718.72
			1.94969	5339.79
			1.94662	5369.43
			1.94357	5484.16
			1.94053	5679.76
			1.9375	5760.76
			1.93448	5661.65
			1.93146	5759.06
			1.92846	5559.41
			1.92547	6147.19
			1.92248	6111.78
			1.9195	5978.47
			1.91654	6256.73
			1.91358	6553.2
			1.91063	6445.06
			1.90769	6397.5
			1.90476	6133.43
			1.90184	6697.05
			1.89893	6786.89
			1.89602	6917.18
			1.89313	7320.41
			1.89024	6992.26
			1.88737	7488.22
			1.8845	7308.27
			1.88164	7247.85
			1.87879	7224.38
			1.87595	7396.01
			1.87311	7415.3
			1.87029	7278.42
			1.86747	7908.73
			1.86466	7656.07
			1.86186	7663.11
			1.85907	7891.07
			1.85629	7608.94
			1.85351	7920.89
			1.85075	7626.78
			1.84799	8042.31
			1.84524	7522.99
			1.8425	7556.47
			1.83976	7862.11
			1.83704	7893.9
			1.83432	7685.88
			1.83161	7948.84
			1.82891	7968.47
			1.82622	7602.41
			1.82353	8114.74
			1.82085	8034.9
			1.81818	7516.4
			1.81552	7657.79
			1.81287	7712.61
			1.81022	7936.5
			1.80758	8000.44
			1.80495	7681.48
			1.80233	7905.2
			1.79971	7894.18
			1.7971	7299.15
			1.7945	7629.94
			1.79191	7539
			1.78932	7713.31
			1.78674	7568.63
			1.78417	6660.16
			1.78161	7058.14
			1.77905	7105.82
			1.7765	7129.42
			1.77396	6726.43
			1.77143	7303.41
			1.7689	6679.37
			1.76638	7056.46
			1.76387	6752.1
			1.76136	6649.5
			1.75887	6567.59
			1.75637	7131.84
			1.75389	6654.99
			1.75141	6369.37
			1.74894	6789.65
			1.74648	6793.88
			1.74402	6599.1
			1.74157	6710.01
			1.73913	6027.14
			1.73669	6430.1
			1.73427	6362.7
			1.73184	6485.36
			1.72943	6447.11
			1.72702	6478.01
			1.72462	6192.58
			1.72222	6158.95
			1.71983	5920.91
			1.71745	6483.54
			1.71508	5985.49
			1.71271	6109.9
			1.71034	5648.08
			1.70799	5480.14
			1.70564	5635.29
			1.7033	5818.36
			1.70096	5591.04
			1.69863	5877.97
			1.69631	5301.43
			1.69399	6020.02
			1.69168	5442.65
			1.68937	5821.95
			1.68707	5118.47
			1.68478	5015.67
			1.6825	5158.52
			1.68022	4857.42
			1.67794	5033.39
			1.67568	5113.28
			1.67341	5030.9
			1.67116	4939.44
			1.66891	5480.85
			1.66667	4336.26
			1.66443	4893.18
			1.6622	4569.25
			1.65997	4664.45
			1.65775	4752.59
			1.65554	5303.54
			1.65333	4719.62
			1.65113	4082.75
			1.64894	4272.26
			1.64675	3913.2
			1.64456	4324.96
			1.64238	4449.54
			1.64021	4130.11
			1.63804	4255.56
			1.63588	3335.42
			1.63373	4135.86
			1.63158	4122.43
			1.62943	4170.02
			1.6273	4402.83
			1.62516	4234.73
			1.62304	4349.42
			1.62092	4703.15
			1.6188	4308.17
			1.61669	3612.63
			1.61458	3529.44
			1.61248	3851.34
			1.61039	3713.03
			1.6083	3839.97
			1.60622	3466.58
			1.60414	3843.92
			1.60207	3590.31
			1.6	3321.63
			1.59794	2841.93
			1.59588	3481.4
			1.59383	3051.37
			1.59178	3110.59
			1.58974	3114.94
			1.58771	2942.14
			1.58568	3159.38
			1.58365	3353.58
			1.58163	3989.54
			1.57962	3453.79
			1.57761	3393.84
			1.5756	3422.15
			1.5736	3699.1
			1.57161	3570.51
			1.56962	3533.78

## Sheet: Fig_5_d
hv_PbSe (eV)	Energy (eV)
	hv_PbSe	hv_SE1	hv_PbSe+hv_SE1
0.83	0.83	1.28	2.11
0.91	0.91	1.19	2.1
1.18	1.18	0.94	2.12
1.3	1.3	0.81	2.11

## Sheet: Fig_5_e
Time (ps)	PL intensity
	Experimental data	Simulated				Deconvolved
		τ = 1 ps	τ = 3 ps	τ = 5 ps	τ = 20 ps	τ = 1 ps	τ = 3 ps	τ = 5 ps	τ = 20 ps
-15.8854	-0.06404	0.05603	0.05212	0.05513	0.06367	0	0	0	0
-15.625	0.20578	0.062	0.05805	0.06111	0.07011	0	0	0	0
-15.3646	-0.06182	0.06852	0.06455	0.06764	0.07708	0	0	0	0
-15.1042	-0.23856	0.07562	0.07166	0.07474	0.08462	0	0	0	0
-14.8438	-0.12323	0.08332	0.07943	0.08247	0.09276	0	0	0	0
-14.5833	0.20194	0.09168	0.0879	0.09085	0.10154	0	0	0	0
-14.3229	0.38567	0.10074	0.09711	0.09994	0.11097	0	0	0	0
-14.0625	0.49959	0.11053	0.10711	0.10976	0.12111	0	0	0	0
-13.8021	0.40853	0.1211	0.11795	0.12037	0.13197	0	0	0	0
-13.5417	0.39356	0.13249	0.12967	0.13179	0.1436	0	0	0	0
-13.2812	0.1728	0.14474	0.14233	0.1441	0.15602	0	0	0	0
-13.0208	0.11068	0.15789	0.15598	0.15731	0.16927	0	0	0	0
-12.7604	0.2932	0.172	0.17065	0.17146	0.18338	0	0	0	0
-12.5	0.29097	0.18736	0.18641	0.18661	0.19837	0	0	0	0
-12.2396	0.17907	0.20323	0.20329	0.20279	0.21428	0	0	0	0
-11.9792	0.19526	0.22044	0.22134	0.22005	0.23114	0	0	0	0
-11.7188	0.18494	0.23876	0.24062	0.23841	0.24896	0	0	0	0
-11.4583	0.20275	0.25824	0.26114	0.25791	0.26777	0	0	0	0
-11.1979	0.13598	0.2789	0.28297	0.2786	0.28759	0	0	0	0
-10.9375	0.36564	0.3008	0.30613	0.30049	0.30843	0	0	0	0
-10.6771	0.25961	0.32395	0.33066	0.32363	0.33033	0	0	0	0
-10.4167	0.20214	0.34838	0.35659	0.34802	0.35328	0	0	0	0
-10.1562	0.30979	0.37412	0.38393	0.37371	0.37729	0	0	0	0
-9.89584	0.46559	0.4012	0.41272	0.40069	0.40237	0	0	0	0
-9.63542	0.58923	0.42963	0.44297	0.42899	0.42853	0	0	0	0
-9.375	0.46094	0.45941	0.47468	0.45861	0.45575	0	0	0	0
-9.11459	0.63657	0.49057	0.50786	0.48955	0.48404	0	0	0	0
-8.85417	0.70294	0.5231	0.5425	0.52182	0.51338	0	0	0	0
-8.59375	0.74058	0.557	0.5786	0.55541	0.54375	0	0	0	0
-8.33334	0.96862	0.59226	0.61613	0.5903	0.57515	0	0	0	0
-8.07292	0.85308	0.62887	0.65507	0.62647	0.60754	0	0	0	0
-7.8125	0.67279	0.6668	0.69539	0.66389	0.64089	0	0	0	0
-7.55209	0.58133	0.70602	0.73704	0.70254	0.67518	0	0	0	0
-7.29167	0.75636	0.74661	0.77997	0.74237	0.71036	0	0	0	0
-7.03125	0.94899	0.78821	0.82414	0.78334	0.7464	0	0	0	0
-6.77084	0.82374	0.83107	0.86967	0.82539	0.7832	0	0	0	0
-6.51042	0.88667	0.87505	0.91586	0.86847	0.82084	0	0	0	0
-6.25	0.82455	0.92007	0.96326	0.9125	0.85914	0	0	0	0
-5.98959	0.77842	0.96606	1.01157	0.95741	0.89808	0	0	0	0
-5.72917	0.9927	1.01295	1.06069	1.00313	0.93759	0	0	0	0
-5.46875	1.10804	1.06063	1.11051	1.04956	0.97762	0	0	0	0
-5.20834	0.96113	1.10903	1.16091	1.09621	1.01809	0	0	0	0
-4.94792	0.82293	1.15804	1.21178	1.1442	1.05893	0	0	0	0
-4.6875	0.80331	1.20756	1.26305	1.1922	1.10006	0	0	0	0
-4.42709	1.12159	1.25746	1.31438	1.24052	1.1414	0	0	0	0
-4.16667	1.51495	1.30764	1.36587	1.28904	1.18288	0	0	0	0
-3.90625	1.73793	1.35797	1.41722	1.33765	1.22442	0	0	0	0
-3.64584	1.8041	1.40831	1.46835	1.38621	1.26592	0	0	0	0
-3.38542	1.86743	1.45854	1.51916	1.43463	1.30731	0	0	0	0.000184738
-3.125	1.85003	1.50853	1.56941	1.48276	1.34851	0	0	0	0.33752
-2.86459	1.74643	1.55812	1.61897	1.53048	1.38942	0	0	0	2.90364
-2.60417	1.76039	1.60719	1.66754	1.57767	1.42998	0	0	0	3.15679
-2.34375	1.92975	1.65559	1.71544	1.62419	1.47008	0	0	0	3.12901
-2.08334	1.81523	1.70317	1.76204	1.66992	1.50966	0	0	0	3.10147
-1.82292	1.95242	1.7498	1.80736	1.71474	1.54863	0	0	0	3.07428
-1.5625	2.06027	1.79534	1.85125	1.75853	1.58692	0	0	0.000976493	3.04745
-1.30209	1.91276	1.83964	1.89357	1.80115	1.62446	0	0	1.03562	3.02096
-1.04167	1.66934	1.88256	1.93418	1.84251	1.66116	0	0	6.23211	2.99482
-0.78125	1.41782	1.92402	1.97297	1.88248	1.69697	0	1.27588e-05	6.335	2.96901
-0.52084	1.42916	1.96383	2.00981	1.92095	1.73182	0	0.20529	6.06435	2.94354
-0.26042	1.4413	2.00188	2.04459	1.95783	1.76564	0	7.36699	5.80733	2.9184
-3.33333e-06	1.45667	2.03807	2.07721	1.99302	1.7984	0	9.78412	5.56335	2.89358
0.26041	1.62017	2.07229	2.10757	2.02644	1.83002	0	9.01364	5.33177	2.86908
0.52083	1.69726	2.10444	2.13559	2.05799	1.86046	7.75247e-05	8.30297	5.11192	2.8449
0.78125	1.79216	2.13441	2.1612	2.0876	1.88969	0.76394	7.65533	4.90324	2.82104
1.04166	1.81017	2.16212	2.18434	2.11521	1.91765	19.7011	7.06514	4.70516	2.79748
1.30208	1.78002	2.13066	2.20495	2.14076	1.94432	21.2807	6.52727	4.51712	2.77423
1.5625	2.05521	2.2105	2.22239	2.16421	1.96968	16.6425	6.03711	4.33862	2.75127
1.82291	2.22902	2.23105	2.23847	2.1855	1.99369	13.0563	5.59042	4.16919	2.72862
2.08333	2.3739	2.24909	2.25133	2.20461	2.01635	10.2921	5.18333	4.00835	2.70626
2.34375	2.42732	2.26461	2.26159	2.22151	2.03763	8.16168	4.81235	3.85567	2.68418
2.60416	2.60396	2.27758	2.26925	2.2362	2.05754	6.51976	4.47427	3.71075	2.6624
2.86458	2.56006	2.28798	2.27434	2.24866	2.07606	5.25423	4.16617	3.57318	2.64089
3.125	2.55439	2.29582	2.27688	2.25891	2.0932	4.27886	3.88539	3.44259	2.61966
3.38541	2.39211	2.3052	2.27692	2.26695	2.10896	3.52713	3.62951	3.31863	2.59871
3.64583	2.41862	2.30385	2.27452	2.27249	2.12337	2.94773	3.39632	3.20095	2.57803
3.90625	2.24784	2.3041	2.26974	2.27652	2.13642	2.50117	3.18381	3.08925	2.55762
4.16666	2.1843	2.3019	2.26264	2.27811	2.14815	2.157	2.99016	2.98323	2.53747
4.42708	2.48964	2.29728	2.25332	2.27764	2.15847	1.89174	2.81367	2.88258	2.51758
4.6875	2.56734	2.29032	2.24185	2.27514	2.1677	1.68728	2.65283	2.78703	2.49794
4.94791	2.3393	2.28109	2.22835	2.2707	2.17638	1.52971	2.50626	2.69634	2.47857
5.20833	2.37835	2.26966	2.21291	2.26435	2.18224	1.40827	2.37268	2.61025	2.45944
5.46875	2.44796	2.25612	2.19564	2.25619	2.18772	1.31466	2.25095	2.52853	2.44056
5.72916	2.61772	2.24057	2.17665	2.24628	2.19205	1.24252	2.14001	2.45096	2.42192
5.98958	2.25755	2.22311	2.15607	2.23471	2.19526	1.18692	2.03892	2.37732	2.40353
6.25	2.45463	2.20385	2.13401	2.22157	2.19741	1.14406	1.94678	2.30742	2.38537
6.51041	2.57301	2.18289	2.1106	2.20693	2.19853	1.11103	1.86282	2.24107	2.36745
6.77083	2.23813	2.16036	2.08596	2.19089	2.19867	1.08558	1.78631	2.17809	2.34976
7.03125	2.22902	2.13638	2.06023	2.17354	2.19786	1.06596	1.71657	2.1183	2.3323
7.29166	2.15051	2.11106	2.03352	2.15499	2.19617	1.05083	1.65303	2.06154	2.31506
7.55208	2.14768	2.08453	2.00596	2.13531	2.19362	1.03918	1.59512	2.00767	2.29805
7.8125	2.03093	2.05692	1.97768	2.11462	2.19026	1.0302	1.54234	1.95653	2.28126
8.07291	1.95626	2.02836	1.94878	2.093	2.18615	1.02327	1.49425	1.90799	2.26469
8.33333	2.26888	1.99897	1.91943	2.07055	2.18133	1.01794	1.45042	1.86191	2.24832
8.59375	2.106	1.96887	1.88969	2.04737	2.17583	1.01382	1.41047	1.81816	2.23218
8.85416	2.06755	1.93819	1.85969	2.02355	2.16971	1.01066	1.37407	1.77664	2.21624
9.11458	2.22315	1.90706	1.82955	1.99918	2.16301	1.00821	1.3409	1.73723	2.2005
9.375	1.8387	1.87558	1.79935	1.97435	2.15577	1.00633	1.31067	1.69981	2.18497
9.63541	1.7869	1.84388	1.76921	1.94915	2.14804	1.00488	1.28312	1.6643	2.16964
9.89583	1.51151	1.81206	1.73921	1.92366	2.13984	1.00376	1.25801	1.63058	2.15451
10.1562	1.57019	1.78023	1.70944	1.89795	2.13123	1.0029	1.23513	1.59858	2.13958
10.4167	1.80248	1.7485	1.67997	1.87212	2.12223	1.00223	1.21428	1.5682	2.12483
10.6771	1.76707	1.71695	1.65092	1.84622	2.11289	1.00172	1.19528	1.53937	2.11028
10.9375	1.90669	1.68569	1.62225	1.82034	2.10323	1.00133	1.17796	1.51199	2.09592
11.1979	1.61632	1.65478	1.59414	1.79453	2.0933	1.00102	1.16218	1.48601	2.08174
11.4583	1.25777	1.62432	1.56658	1.76885	2.08312	1.00079	1.14779	1.46134	2.06775
11.7188	1.25433	1.59438	1.53965	1.74337	2.07272	1.00061	1.13469	1.43793	2.05394
11.9792	1.17562	1.56501	1.51338	1.71813	2.06213	1.00047	1.12274	1.41571	2.0403
12.2396	1.29338	1.53629	1.48782	1.6932	2.05138	1.00036	1.11186	1.39461	2.02684
12.5	1.41054	1.50826	1.46298	1.66856	2.04049	1.00028	1.10194	1.37458	2.01356
12.7604	1.44737	1.48097	1.43891	1.64438	2.02948	1.00021	1.0929	1.35557	2.00045
13.0208	1.28104	1.45447	1.41562	1.62058	2.01838	1.00016	1.08466	1.33753	1.98751
13.2812	0.97894	1.42879	1.39313	1.59723	2.00721	1.00013	1.07715	1.3204	1.97473
13.5417	0.90711	1.40396	1.37146	1.57436	1.99599	1.0001	1.07031	1.30414	1.96212
13.8021	1.10136	1.3801	1.3506	1.552	1.98473	1.00008	1.06408	1.2887	1.94968
14.0625	1.20253	1.35693	1.33057	1.53016	1.97345	1.00006	1.05839	1.27405	1.93739
14.3229	1.44109	1.33476	1.31136	1.50887	1.96216	1.00004	1.05321	1.26014	1.92526
14.5833	1.63716	1.31351	1.29297	1.48814	1.95088	1.00003	1.0485	1.24694	1.91329
14.8438	1.36521	1.29318	1.2754	1.46788	1.93963	1.00003	1.04419	1.23441	1.90148
15.1042	1.27659	1.27377	1.25863	1.44841	1.92841	1.00002	1.04028	1.22251	1.88982
15.3646	1.23834	1.25524	1.24265	1.42942	1.91723	1.00002	1.0367	1.21122	1.87831
15.625	1.16712	1.23764	1.22745	1.41102	1.9061	1.00001	1.03345	1.2005	1.86694
15.8854	1.31787	1.22091	1.21301	1.39326	1.89503	1.00001	1.03048	1.19032	1.85573
16.1458	1.19019	1.20508	1.19931	1.37601	1.88403	1.00001	1.02778	1.18066	1.84466
16.4062	1.31301	1.1901	1.18632	1.35938	1.87311	1.00001	1.02532	1.1715	1.83373
16.6667	1.07465	1.17596	1.17404	1.34335	1.86227	1	1.02307	1.16279	1.82295
16.9271	1.23066	1.16263	1.16244	1.32789	1.85152	1	1.02102	1.15453	1.8123
17.1875	1.24765	1.15009	1.15149	1.31301	1.84085	1	1.01916	1.14669	1.80179
17.4479	1.05725	1.13832	1.14117	1.29869	1.83028	1	1.01746	1.13924	1.79142
17.7083	1.08436	1.12729	1.13145	1.28493	1.81981	1	1.01591	1.13218	1.78118
17.9688	1.08558	1.11696	1.12231	1.2717	1.80945	1	1.0145	1.12547	1.77108
18.2292	1.06271	1.10625	1.11373	1.25901	1.79917	1	1.01322	1.1191	1.7611
18.4896	1.23167	1.09833	1.10567	1.24683	1.78903	1	1.01204	1.11306	1.75125
18.75	1.21325	1.08997	1.09812	1.23516	1.77898	1	1.01098	1.10732	1.74154
19.0104	1.28711	1.0822	1.09106	1.22399	1.76904	1	1.01	1.10187	1.73194
19.2708	1.15619	1.07499	1.08445	1.21328	1.75921	1	1.00911	1.0967	1.72247
19.5312	1.16287	1.06831	1.07827	1.20304	1.74949	1	1.00831	1.09179	1.71313
19.7917	0.95952	1.06214	1.0725	1.19325	1.73988	1	1.00757	1.08714	1.7039
20.0521	0.71771	1.05645	1.06712	1.1839	1.73039	1	1.0069	1.08271	1.6948
20.3125	0.56049	1.0512	1.06211	1.17496	1.72101	1	1.00629	1.07852	1.68581
20.5729	0.77053	1.04638	1.05744	1.16642	1.71174	1	1.00573	1.07453	1.67694
20.8333	1.08477	1.04195	1.0531	1.15827	1.70258	1	1.00522	1.07075	1.66818
21.0938	1.39071	1.03789	1.04906	1.1505	1.69353	1	1.00476	1.06716	1.65954
21.3542	1.4158	1.03417	1.04531	1.14309	1.6846	1	1.00434	1.06375	1.651
21.6146	1.22904	1.03078	1.04183	1.13603	1.67577	1	1.00395	1.06051	1.64258
21.875	0.91905	1.02768	1.0386	1.12929	1.66705	1	1.0036	1.05744	1.63427
22.1354	0.75798	1.02486	1.03561	1.12288	1.65845	1	1.00328	1.05453	1.62606
22.3958	0.75919	1.0223	1.03283	1.11677	1.64995	1	1.00299	1.05176	1.61797
22.6562	0.94596	1.01997	1.03026	1.11095	1.64156	1	1.00273	1.04913	1.60997
22.9167	0.8715	1.01786	1.02789	1.10542	1.63327	1	1.00248	1.04664	1.60208
23.1771	0.86907	1.01595	1.02569	1.10015	1.62509	1	1.00226	1.04427	1.59429
23.4375	0.72419	1.01422	1.02366	1.09513	1.61702	1	1.00206	1.04203	1.5866
23.6979	0.67563	1.01266	1.02178	1.09036	1.60904	1	1.00188	1.03989	1.57901
23.9583	0.78853	1.01126	1.02005	1.08583	1.60117	1	1.00171	1.03787	1.57152
24.2188	1.03964	1.00999	1.01845	1.08152	1.5934	1	1.00156	1.03595	1.56413
24.4792	1.02244	1.00887	1.01697	1.07742	1.58573	1	1.00142	1.03412	1.55683
24.7396	0.99108	1.00785	1.01561	1.07352	1.57815	1	1.0013	1.03239	1.54963
25	0.82192	1.00694	1.01435	1.06981	1.57068	1	1.00118	1.03075	1.54252
25.2604	0.72844	1.00613	1.01319	1.06629	1.5633	1	1.00108	1.02919	1.5355
25.5208	0.59105	1.00541	1.01213	1.06295	1.55601	1	1.00098	1.02771	1.52857
25.7812	0.93604	1.00476	1.01115	1.05977	1.54882	1	1.00089	1.0263	1.52174
26.0417	1.33547	1.00419	1.01024	1.05675	1.54172	1	1.00081	1.02496	1.51499
26.3021	1.50847	1.00368	1.00941	1.05388	1.53472	1	1.00074	1.0237	1.50832
26.5625	1.68006	1.00322	1.00865	1.05116	1.5278	1	1.00068	1.02249	1.50175
26.8229	1.69038	1.00282	1.00794	1.04857	1.52098	1	1.00062	1.02135	1.49526
27.0833	1.62786	1.00247	1.0073	1.04611	1.51424	1	1.00056	1.02027	1.48885
27.3438	1.34174	1.00216	1.0067	1.04378	1.50758	1	1.00051	1.01924	1.48253
27.6042	1.12179	1.00188	1.00615	1.04156	1.50102	1	1.00047	1.01826	1.47628
27.8646	1.20051	1.00164	1.00565	1.03945	1.49454	1	1.00042	1.01734	1.47012
28.125	1.33952	1.00142	1.00519	1.03745	1.48814	1	1.00039	1.01646	1.46404
28.3854	1.38383	1.00124	1.00476	1.03556	1.48183	1	1.00035	1.01562	1.45804
28.6458	1.43907	1.00107	1.00437	1.03375	1.47559	1	1.00032	1.01483	1.45211
28.9062	1.44109	1.00093	1.00401	1.03204	1.46944	1	1.00029	1.01408	1.44626
29.1667	1.2256	1.0008	1.00368	1.03042	1.46337	1	1.00027	1.01336	1.44049
29.4271	0.83062	1.00069	1.00338	1.02888	1.45737	1	1.00024	1.01268	1.43479
29.6875	0.99715	1.0006	1.0031	1.02741	1.45146	1	1.00022	1.01204	1.42917
29.9479	1.03216	1.00052	1.00285	1.02602	1.44562	1	1.0002	1.01143	1.42362
30.2083	1.14911	1.00045	1.00261	1.0247	1.43985	1	1.00018	1.01085	1.41814
30.4688	1.25291	1.00038	1.0024	1.02345	1.43416	1	1.00017	1.0103	1.41273
30.7292	1.24968	1.00033	1.0022	1.02226	1.42855	1	1.00015	1.00978	1.40739
30.9896	1.02163	1.00028	1.00202	1.02113	1.423	1	1.00014	1.00928	1.40212
31.25	0.75231	1.00024	1.00185	1.02006	1.41753	1	1.00013	1.00881	1.39692
31.5104	0.80432	1.0002	1.0017	1.01904	1.41213	1	1.00012	1.00836	1.39178
31.7708	0.92168	1.00017	1.00156	1.01807	1.4068	1	1.00011	1.00794	1.38671
32.0312	1.05826	1.00015	1.00143	1.01716	1.40153	1	1.0001	1.00753	1.38171
32.2917	1.25453	1.00013	1.00131	1.01629	1.39634	1	1.00009	1.00715	1.37677
32.5521	1.16469	1.00011	1.0012	1.01546	1.39121	1	1.00008	1.00679	1.3719
32.8125	0.91136	1.00009	1.0011	1.01467	1.38615	1	1.00007	1.00644	1.36709
33.0729	0.59914	1.00008	1.00101	1.01393	1.38116	1	1.00007	1.00612	1.36234
33.3333	0.45204	1.00007	1.00093	1.01322	1.37623	1	1.00006	1.00581	1.35765
33.5938	0.7422	1.00006	1.00085	1.01255	1.37136	1	1.00005	1.00551	1.35302
33.8542	1.18149	1.00005	1.00078	1.01191	1.36655	1	1.00005	1.00523	1.34846
34.1146	1.22823	1.00004	1.00072	1.01131	1.36181	1	1.00005	1.00497	1.34395
34.375	1.31341	1.00003	1.00066	1.01074	1.35713	1	1.00004	1.00471	1.3395
34.6354	1.29824	1.00003	1.0006	1.01019	1.35251	1	1.00004	1.00448	1.33511
34.8958	1.04167	1.00002	1.00055	1.00967	1.34795	1	1.00003	1.00425	1.33077
35.1562	0.96882	1.00002	1.00051	1.00918	1.34345	1	1.00003	1.00403	1.32649
35.4167	1.11653	1.00001	1.00047	1.00872	1.33901	1	1.00003	1.00383	1.32227
35.6771	1.44919	1.00001	1.00043	1.00827	1.33462	1	1.00003	1.00363	1.3181
35.9375	1.40204	1.00001	1.00039	1.00785	1.33029	1	1.00002	1.00345	1.31399
36.1979	1.28246	1.00001	1.00036	1.00746	1.32602	1	1.00002	1.00327	1.30992
36.4583	1.2343	1	1.00033	1.00708	1.3218	1	1.00002	1.00311	1.30591
36.7188	0.76142	1	1.0003	1.00672	1.31764	1	1.00002	1.00295	1.30196
36.9792	0.54532	1	1.00028	1.00638	1.31353	1	1.00002	1.0028	1.29805
37.2396	0.74098	1	1.00026	1.00605	1.30947	1	1.00001	1.00266	1.2942
37.5	0.87757	1	1.00023	1.00575	1.30547	1	1.00001	1.00252	1.29039
37.7604	0.96073	1	1.00021	1.00545	1.30152	1	1.00001	1.0024	1.28663
38.0208	0.93402	1	1.0002	1.00518	1.29762	1	1.00001	1.00227	1.28292
38.2812	1.13839	1	1.00018	1.00491	1.29377	1	1.00001	1.00216	1.27926
38.5417	1.09387	1	1.00017	1.00467	1.28997	1	1.00001	1.00205	1.27565
38.8021	1.03985	1	1.00015	1.00443	1.28622	1	1.00001	1.00194	1.27209
39.0625	0.92856	1	1.00014	1.0042	1.28251	1	1.00001	1.00185	1.26857
39.3229	0.93989	1	1.00013	1.00399	1.27886	1	1.00001	1.00175	1.26509
39.5833	0.83669	1	1.00012	1.00379	1.27525	1	1.00001	1.00166	1.26166
39.8438	1.0186	1	1.00011	1.0036	1.27169	1	1.00001	1.00158	1.25828
40.1042	1.06352	1	1.0001	1.00341	1.26818	1	1	1.0015	1.25494
40.3646	0.85086	1	1.00009	1.00324	1.26471	1	1	1.00142	1.25164
40.625	0.62565	1	1.00008	1.00308	1.26128	1	1	1.00135	1.24838
40.8854	0.72864	1	1.00008	1.00292	1.2579	1	1	1.00128	1.24517
41.1458	0.73451	1	1.00007	1.00277	1.25457	1	1	1.00122	1.242
41.4062	1.09003	1	1.00006	1.00263	1.25127	1	1	1.00115	1.23887
41.6667	1.06028	1	1.00006	1.0025	1.24802	1	1	1.0011	1.23578
41.9271	1.06757	1	1.00005	1.00237	1.24481	1	1	1.00104	1.23273
42.1875	0.93807	1	1.00005	1.00225	1.24165	1	1	1.00099	1.22972
42.4479	0.90448	1	1.00005	1.00214	1.23852	1	1	1.00094	1.22675
42.7083	1.036	1	1.00004	1.00203	1.23544	1	1	1.00089	1.22381
42.9688	1.26283	1	1.00004	1.00192	1.23239	1	1	1.00084	1.22092
43.2292	1.39536	1	1.00003	1.00183	1.22938	1	1	1.0008	1.21806
43.4896	1.60358	1	1.00003	1.00173	1.22642	1	1	1.00076	1.21524
43.75	1.35894	1	1.00003	1.00165	1.22349	1	1	1.00072	1.21245
44.0104	1.39516	1	1.00003	1.00156	1.2206	1	1	1.00069	1.2097
44.2708	1.15741	1	1.00002	1.00148	1.21774	1	1	1.00065	1.20699
44.5312	1.01192	1	1.00002	1.00141	1.21493	1	1	1.00062	1.20431
44.7917	0.78348	1	1.00002	1.00134	1.21215	1	1	1.00059	1.20167
45.0521	0.7596	1	1.00002	1.00127	1.2094	1	1	1.00056	1.19906
45.3125	0.90306	1	1.00002	1.0012	1.20669	1	1	1.00053	1.19649
45.5729	1.08881	1	1.00002	1.00114	1.20402	1	1	1.0005	1.19395
45.8333	1.14041	1	1.00001	1.00108	1.20138	1	1	1.00048	1.19144
46.0938	1.25878	1	1.00001	1.00103	1.19877	1	1	1.00045	1.18896
46.3542	1.12928	1	1.00001	1.00098	1.1962	1	1	1.00043	1.18652
46.6146	1.22883	1	1.00001	1.00093	1.19366	1	1	1.00041	1.1841
46.875	1.03175	1	1.00001	1.00088	1.19116	1	1	1.00039	1.18172
47.1354	1.18189	1	1.00001	1.00084	1.18869	1	1	1.00037	1.17937
47.3958	1.12362	1	1.00001	1.00079	1.18624	1	1	1.00035	1.17705
47.6562	1.26586	1	1.00001	1.00075	1.18384	1	1	1.00033	1.17476
47.9167	1.39334	1	1.00001	1.00071	1.18146	1	1	1.00031	1.1725
48.1771	1.25453	1	1.00001	1.00068	1.17911	1	1	1.0003	1.17027
48.4375	0.97914	1	1.00001	1.00064	1.17679	1	1	1.00028	1.16806
48.6979	0.73653	1	1.00001	1.00061	1.17451	1	1	1.00027	1.16589
48.9583	0.74361	1	1	1.00058	1.17225	1	1	1.00025	1.16374
49.2188	0.84296	1	1	1.00055	1.17002	1	1	1.00024	1.16163
49.4792	0.92815	1	1	1.00052	1.16782	1	1	1.00023	1.15953
49.7396	1.0014	1	1	1.0005	1.16565	1	1	1.00022	1.15747
50	0.96619	1	1	1.00047	1.16351	1	1	1.00021	1.15543
50.2604	1.01111	1	1	1.00045	1.16139	1	1	1.0002	1.15342
50.5208	1.15619	1	1	1.00042	1.1593	1	1	1.00019	1.15144
50.7812	0.99189	1	1	1.0004	1.15724	1	1	1.00018	1.14948
51.0417	0.77093	1	1	1.00038	1.15521	1	1	1.00017	1.14755
51.3021	0.5441	1	1	1.00036	1.1532	1	1	1.00016	1.14564
51.5625	0.7944	1	1	1.00034	1.15122	1	1	1.00015	1.14375
51.8229	0.77397	1	1	1.00033	1.14926	1	1	1.00014	1.14189
52.0833	0.94151	1	1	1.00031	1.14733	1	1	1.00014	1.14006
52.3438	1.06372	1	1	1.00029	1.14543	1	1	1.00013	1.13825
52.6042	1.12099	1	1	1.00028	1.14354	1	1	1.00012	1.13646
52.8646	1.11613	1	1	1.00027	1.14169	1	1	1.00012	1.13469
53.125	1.34599	1	1	1.00025	1.13985	1	1	1.00011	1.13295
53.3854	1.63676	1	1	1.00024	1.13805	1	1	1.0001	1.13123
53.6458	1.74501	1	1	1.00023	1.13626	1	1	1.0001	1.12953
53.9062	1.57059	1	1	1.00022	1.1345	1	1	1.00009	1.12786
54.1667	1.36825	1	1	1.0002	1.13276	1	1	1.00009	1.1262
54.4271	1.11856	1	1	1.00019	1.13104	1	1	1.00008	1.12457
54.6875	1.26667	1	1	1.00018	1.12934	1	1	1.00008	1.12296
54.9479	1.47913	1	1	1.00017	1.12767	1	1	1.00008	1.12137
55.2083	1.7007	1	1	1.00017	1.12602	1	1	1.00007	1.1198
55.4688	1.59892	1	1	1.00016	1.12439	1	1	1.00007	1.11825
55.7292	1.33527	1	1	1.00015	1.12278	1	1	1.00007	1.11672
55.9896	0.90326	1	1	1.00014	1.12119	1	1	1.00006	1.11521
56.25	0.64588	1	1	1.00013	1.11962	1	1	1.00006	1.11372
56.5104	0.88343	1	1	1.00013	1.11808	1	1	1.00006	1.11225
56.7708	1.11492	1	1	1.00012	1.11655	1	1	1.00005	1.11079
57.0312	1.09691	1	1	1.00012	1.11504	1	1	1.00005	1.10936
57.2917	1.28954	1	1	1.00011	1.11355	1	1	1.00005	1.10795
57.5521	1.00302	1	1	1.0001	1.11208	1	1	1.00005	1.10655
57.8125	0.73775	1	1	1.0001	1.11063	1	1	1.00004	1.10517
58.0729	0.65135	1	1	1.00009	1.1092	1	1	1.00004	1.10381
58.3333	0.98218	1	1	1.00009	1.10779	1	1	1.00004	1.10247
58.5938	1.09569	1	1	1.00008	1.1064	1	1	1.00004	1.10114
58.8542	1.02568	1	1	1.00008	1.10502	1	1	1.00003	1.09983
59.1146	1.00727	1	1	1.00008	1.10366	1	1	1.00003	1.09854
59.375	0.70841	1	1	1.00007	1.10232	1	1	1.00003	1.09727
59.6354	0.45001	1	1	1.00007	1.101	1	1	1.00003	1.09601
59.8958	0.60501	1	1	1.00006	1.09969	1	1	1.00003	1.09477
60.1562	0.85328	1	1	1.00006	1.0984	1	1	1.00003	1.09354
60.4167	1.09367	1	1	1.00006	1.09713	1	1	1.00003	1.09233
60.6771	1.30815	1	1	1.00006	1.09587	1	1	1.00002	1.09114
60.9375	1.29662	1	1	1.00005	1.09463	1	1	1.00002	1.08996
61.1979	1.02265	1	1	1.00005	1.09341	1	1	1.00002	1.08879
61.4583	0.58214	1	1	1.00005	1.0922	1	1	1.00002	1.08765
61.7188	0.54936	1	1	1.00004	1.091	1	1	1.00002	1.08651
61.9792	0.673	1	1	1.00004	1.08983	1	1	1.00002	1.08539
62.2396	1.20941	1	1	1.00004	1.08867	1	1	1.00002	1.08429
62.5	1.37614	1	1	1.00004	1.08752	1	1	1.00002	1.0832
62.7604	1.32454	1	1	1.00004	1.08639	1	1	1.00002	1.08212
63.0208	1.2343	1	1	1.00003	1.08527	1	1	1.00001	1.08106
63.2812	1.18654	1	1	1.00003	1.08417	1	1	1.00001	1.08001
63.5417	1.21953	1	1	1.00003	1.08308	1	1	1.00001	1.07898
63.8021	1.5364	1	1	1.00003	1.082	1	1	1.00001	1.07795
64.0625	1.57828	1	1	1.00003	1.08094	1	1	1.00001	1.07695
64.3229	1.55825	1	1	1.00003	1.07989	1	1	1.00001	1.07595
64.5833	1.26121	1	1	1.00002	1.07886	1	1	1.00001	1.07497
64.8438	1.1398	1	1	1.00002	1.07784	1	1	1.00001	1.074
65.1042	0.96478	1	1	1.00002	1.07683	1	1	1.00001	1.07304
65.3646	0.8982	1	1	1.00002	1.07584	1	1	1.00001	1.0721
65.625	0.77417	1	1	1.00002	1.07486	1	1	1.00001	1.07116
65.8854	0.82071	1	1	1.00002	1.07389	1	1	1.00001	1.07024
66.1458	0.76284	1	1	1.00002	1.07293	1	1	1.00001	1.06933
66.4062	1.05684	1	1	1.00002	1.07199	1	1	1.00001	1.06844
66.6667	1.04329	1	1	1.00002	1.07106	1	1	1.00001	1.06755
66.9271	0.83345	1	1	1.00002	1.07014	1	1	1.00001	1.06668
67.1875	0.61391	1	1	1.00001	1.06923	1	1	1.00001	1.06581
67.4479	0.55908	1	1	1.00001	1.06834	1	1	1.00001	1.06496
67.7083	0.6384	1	1	1.00001	1.06745	1	1	1.00001	1.06412
67.9688	0.83163	1	1	1.00001	1.06658	1	1	1.00001	1.06329
68.2292	0.86097	1	1	1.00001	1.06572	1	1	1	1.06247
68.4896	1.05866	1	1	1.00001	1.06487	1	1	1	1.06167
68.75	0.82475	1	1	1.00001	1.06403	1	1	1	1.06087
69.0104	0.86421	1	1	1.00001	1.0632	1	1	1	1.06008
69.2708	1.01637	1	1	1.00001	1.06238	1	1	1	1.0593
69.5312	1.06372	1	1	1.00001	1.06158	1	1	1	1.05854
69.7917	0.91014	1	1	1.00001	1.06078	1	1	1	1.05778
70.0521	0.86158	1	1	1.00001	1.05999	1	1	1	1.05703
70.3125	0.9753	1	1	1.00001	1.05922	1	1	1	1.05629
70.5729	0.9931	1	1	1.00001	1.05845	1	1	1	1.05557
70.8333	1.08355	1	1	1.00001	1.0577	1	1	1	1.05485
71.0938	1.27881	1	1	1.00001	1.05695	1	1	1	1.05414
71.3542	1.1224	1	1	1.00001	1.05621	1	1	1	1.05344
71.6146	1.18574	1	1	1.00001	1.05549	1	1	1	1.05275
71.875	1.12706	1	1	1.00001	1.05477	1	1	1	1.05206
72.1354	1.22762	1	1	1.00001	1.05406	1	1	1	1.05139
72.3958	1.1133	1	1	1	1.05336	1	1	1	1.05073
72.6562	1.13414	1	1	1	1.05267	1	1	1	1.05007
72.9167	1.06757	1	1	1	1.05199	1	1	1	1.04942
73.1771	1.18472	1	1	1	1.05132	1	1	1	1.04878
73.4375	1.46517	1	1	1	1.05065	1	1	1	1.04815
73.6979	1.7693	1	1	1	1.05	1	1	1	1.04753
73.9583	1.49127	1	1	1	1.04935	1	1	1	1.04691
74.2188	1.26081	1	1	1	1.04871	1	1	1	1.04631
74.4792	1.09104	1	1	1	1.04808	1	1	1	1.04571
74.7396	1.01395	1	1	1	1.04746	1	1	1	1.04512
75	0.90893	1	1	1	1.04685	1	1	1	1.04453
75.2604	1.06959	1	1	1	1.04624	1	1	1	1.04396
75.5208	1.01981	1	1	1	1.04564	1	1	1	1.04339
75.7812	1.07343	1	1	1	1.04505	1	1	1	1.04283
76.0417	0.85126	1	1	1	1.04447	1	1	1	1.04227
76.3021	0.9581	1	1	1	1.04389	1	1	1	1.04173
76.5625	0.93078	1	1	1	1.04332	1	1	1	1.04119
76.8229	0.5959	1	1	1	1.04276	1	1	1	1.04065
77.0833	0.58457	1	1	1	1.04221	1	1	1	1.04013
77.3438	0.777	1	1	1	1.04166	1	1	1	1.03961
77.6042	0.87008	1	1	1	1.04113	1	1	1	1.0391
77.8646	0.87129	1	1	1	1.04059	1	1	1	1.03859
78.125	1.01273	1	1	1	1.04007	1	1	1	1.03809
78.3854	1.4067	1	1	1	1.03955	1	1	1	1.0376
78.6458	1.38504	1	1	1	1.03904	1	1	1	1.03711
78.9062	1.49249	1	1	1	1.03853	1	1	1	1.03663
79.1667	1.69119	1	1	1	1.03804	1	1	1	1.03616
79.4271	1.51414	1	1	1	1.03754	1	1	1	1.03569
79.6875	1.28063	1	1	1	1.03706	1	1	1	1.03523
79.9479	1.33547	1	1	1	1.03658	1	1	1	1.03477
80.2083	1.39638	1	1	1	1.0361	1	1	1	1.03432
80.4688	1.13029	1	1	1	1.03564	1	1	1	1.03388
80.7292	1.19342	1	1	1	1.03518	1	1	1	1.03344
80.9896	1.32212	1	1	1	1.03472	1	1	1	1.03301
81.25	1.15113	1	1	1	1.03427	1	1	1	1.03258
81.5104	0.96093	1	1	1	1.03383	1	1	1	1.03216
81.7708	1.00484	1	1	1	1.03339	1	1	1	1.03174
82.0312	0.88323	1	1	1	1.03296	1	1	1	1.03133
82.2917	0.76992	1	1	1	1.03253	1	1	1	1.03093
82.5521	0.68514	1	1	1	1.03211	1	1	1	1.03053
82.8125	0.83568	1	1	1	1.0317	1	1	1	1.03013
83.0729	0.8027	1	1	1	1.03129	1	1	1	1.02974
83.3333	0.92916	1	1	1	1.03088	1	1	1	1.02936
83.5938	1.05785	1	1	1	1.03048	1	1	1	1.02898
83.8542	1.17967	1	1	1	1.03009	1	1	1	1.0286
84.1146	1.02083	1	1	1	1.0297	1	1	1	1.02823
84.375	0.92228	1	1	1	1.02931	1	1	1	1.02787
84.6354	0.74544	1	1	1	1.02894	1	1	1	1.02751
84.8958	0.8804	1	1	1	1.02856	1	1	1	1.02715
85.1562	0.92957	1	1	1	1.02819	1	1	1	1.0268
85.4167	0.84236	1	1	1	1.02783	1	1	1	1.02645
85.6771	1.11006	1	1	1	1.02747	1	1	1	1.02611
85.9375	1.53862	1	1	1	1.02711	1	1	1	1.02577
86.1979	1.76424	1	1	1	1.02676	1	1	1	1.02544
86.4583	1.78265	1	1	1	1.02641	1	1	1	1.02511
86.7188	1.54611	1	1	1	1.02607	1	1	1	1.02479
86.9792	1.20152	1	1	1	1.02574	1	1	1	1.02446
87.2396	0.9492	1	1	1	1.0254	1	1	1	1.02415
87.5	0.89153	1	1	1	1.02507	1	1	1	1.02384
87.7604	1.17096	1	1	1	1.02475	1	1	1	1.02353
88.0208	1.29622	1	1	1	1.02443	1	1	1	1.02322
88.2812	1.21467	1	1	1	1.02411	1	1	1	1.02292
88.5417	0.97914	1	1	1	1.0238	1	1	1	1.02263
88.8021	0.96073	1	1	1	1.02349	1	1	1	1.02233
89.0625	0.78833	1	1	1	1.02319	1	1	1	1.02204
89.3229	0.75717	1	1	1	1.02289	1	1	1	1.02176
89.5833	0.5866	1	1	1	1.02259	1	1	1	1.02148
89.8438	0.72662	1	1	1	1.0223	1	1	1	1.0212
90.1042	0.81929	1	1	1	1.02201	1	1	1	1.02093
90.3646	0.96781	1	1	1	1.02173	1	1	1	1.02066
90.625	1.14021	1	1	1	1.02145	1	1	1	1.02039
90.8854	1.26505	1	1	1	1.02117	1	1	1	1.02012
91.1458	1.09549	1	1	1	1.0209	1	1	1	1.01986
91.4062	1.05421	1	1	1	1.02063	1	1	1	1.01961
91.6667	0.83447	1	1	1	1.02036	1	1	1	1.01935
91.9271	0.83609	1	1	1	1.0201	1	1	1	1.0191
92.1875	0.70315	1	1	1	1.01984	1	1	1	1.01886
92.4479	0.79481	1	1	1	1.01958	1	1	1	1.01861
92.7083	1.10035	1	1	1	1.01933	1	1	1	1.01837
92.9688	1.20921	1	1	1	1.01908	1	1	1	1.01813
93.2292	1.11836	1	1	1	1.01883	1	1	1	1.0179
93.4896	1.19363	1	1	1	1.01858	1	1	1	1.01767
93.75	1.24624	1	1	1	1.01834	1	1	1	1.01744
94.0104	1.05441	1	1	1	1.01811	1	1	1	1.01721
94.2708	0.98987	1	1	1	1.01787	1	1	1	1.01699
94.5312	1.13292	1	1	1	1.01764	1	1	1	1.01677
94.7917	1.01759	1	1	1	1.01741	1	1	1	1.01655
95.0521	0.87251	1	1	1	1.01719	1	1	1	1.01634
95.3125	1.18189	1	1	1	1.01697	1	1	1	1.01613
95.5729	1.17016	1	1	1	1.01675	1	1	1	1.01592
95.8333	1.1568	1	1	1	1.01653	1	1	1	1.01571
96.0938	1.15417	1	1	1	1.01632	1	1	1	1.01551
96.3542	1.3725	1	1	1	1.0161	1	1	1	1.01531
96.6146	1.21892	1	1	1	1.0159	1	1	1	1.01511
96.875	1.03378	1	1	1	1.01569	1	1	1	1.01492
97.1354	0.99371	1	1	1	1.01549	1	1	1	1.01472
97.3958	0.78145	1	1	1	1.01529	1	1	1	1.01453
97.6562	0.64366	1	1	1	1.01509	1	1	1	1.01434
97.9167	1.07586	1	1	1	1.01489	1	1	1	1.01416
98.1771	1.12888	1	1	1	1.0147	1	1	1	1.01398
98.4375	1.27821	1	1	1	1.01451	1	1	1	1.0138
98.6979	1.26182	1	1	1	1.01432	1	1	1	1.01362
98.9583	1.17319	1	1	1	1.01414	1	1	1	1.01344
99.2188	0.9838	1	1	1	1.01396	1	1	1	1.01327
99.4792	1.03256	1	1	1	1.01378	1	1	1	1.01309
99.7396	1.40184	1	1	1	1.0136	1	1	1	1.01293
100	1.38869	1	1	1	1.01342	1	1	1	1.01276
100.26	1.01395	1	1	1	1.01325	1	1	1	1.01259
100.521	0.96943	1	1	1	1.01308	1	1	1	1.01243
100.781	0.71245	1	1	1	1.01291	1	1	1	1.01227
101.042	0.70942	1	1	1	1.01274	1	1	1	1.01211
101.302	0.98724	1	1	1	1.01257	1	1	1	1.01195
101.562	1.3725	1	1	1	1.01241	1	1	1	1.0118
101.823	1.31443	1	1	1	1.01225	1	1	1	1.01165
102.083	1.08558	1	1	1	1.01209	1	1	1	1.0115
102.344	0.94353	1	1	1	1.01194	1	1	1	1.01135
102.604	0.83831	1	1	1	1.01178	1	1	1	1.0112
102.865	0.44941	1	1	1	1.01163	1	1	1	1.01106
103.125	0.59914	1	1	1	1.01148	1	1	1	1.01091
103.385	0.81767	1	1	1	1.01133	1	1	1	1.01077
103.646	0.96903	1	1	1	1.01118	1	1	1	1.01063
103.906	1.08355	1	1	1	1.01104	1	1	1	1.01049
104.167	1.16368	1	1	1	1.0109	1	1	1	1.01036
104.427	1.09731	1	1	1	1.01076	1	1	1	1.01022
104.688	1.14001	1	1	1	1.01062	1	1	1	1.01009
104.948	0.96963	1	1	1	1.01048	1	1	1	1.00996
105.208	1.0532	1	1	1	1.01034	1	1	1	1.00983
105.469	1.12018	1	1	1	1.01021	1	1	1	1.00971
105.729	1.18695	1	1	1	1.01008	1	1	1	1.00958
105.99	1.32758	1	1	1	1.00995	1	1	1	1.00946
106.25	1.25372	1	1	1	1.00982	1	1	1	1.00933
106.51	1.28185	1	1	1	1.00969	1	1	1	1.00921
106.771	1.07343	1	1	1	1.00957	1	1	1	1.00909
107.031	0.76182	1	1	1	1.00944	1	1	1	1.00898
107.292	0.79946	1	1	1	1.00932	1	1	1	1.00886
107.552	0.82617	1	1	1	1.0092	1	1	1	1.00875
107.812	0.85687	1	1	1	1.00908	1	1	1	1.00863
108.073	0.88608	1	1	1	1.00896	1	1	1	1.00852
108.333	0.89263	1	1	1	1.00885	1	1	1	1.00841
108.594	0.85539	1	1	1	1.00873	1	1	1	1.0083
108.854	0.75324	1	1	1	1.00862	1	1	1	1.00819
