# Supplementary material for: Spin-exchange carrier multiplication in manganese-doped colloidal quantum dots
Source: Nat Mater. 2023 Jul 13;22(8):1013–21. doi: 10.1038/s41563-023-01598-x (PMC10390332; doi:10.1038/s41563-023-01598-x)
Supplement: Supplementary file 7 — Numerical data. [file 41563_2023_1598_MOESM7_ESM.xlsx]

## Sheet: ED_Fig_2_c
Energy (eV)	Absorbance									PbSe			PbMnSe			0 min			2 min			5 min			10 min			20 min
	PbSe	PbMnSe	1 min	2 min	5 min	10 min	20 min			Energy (eV)	PL intensity		Energy (eV)	PL intensity		Energy (eV)	PL intensity		Energy (eV)	PL intensity		Energy (eV)	PL intensity		Energy (eV)	PL intensity		Energy (eV)	PL intensity
0.496	0.00587	0.00462	-0.02313	-0.01471	0.01674	-0.01546	0.00606			0.88571	0.00539		1.12727	0		1.24	0.00295		1.55	0.00239		1.55	0.00206		1.55	0.00288		1.55	0.00265
0.4962	0.00608	0.00459	-0.02361	-0.01611	0.01714	-0.01609	0.00681			0.87943	0.00462		1.10714	0		1.21569	0.000983887		1.5122	0		1.5122	0.000343376		1.5122	0		1.5122	0.000331717
0.4964	0.00589	0.00446	-0.02242	-0.01694	0.01766	-0.01764	0.0085			0.87324	0.00558		1.08772	0		1.19231	0.00115		1.47619	0		1.47619	0.000343376		1.47619	0		1.47619	0.000331717
0.4966	0.006	0.00476	-0.0218	-0.01387	0.01863	-0.01332	0.007			0.86713	0.00539		1.06897	0		1.16981	0.00164		1.44186	0		1.44186	0.000171688		1.44186	0.000303657		1.44186	0.000552859
0.49679	0.00595	0.00491	-0.02054	-0.01271	0.01983	-0.01358	0.01251			0.86111	0.00693		1.05085	0		1.14815	0.0023		1.40909	0.000239192		1.40909	0.000171688		1.40909	0.000455493		1.40909	0.000884571
0.49699	0.00612	0.005	-0.02138	-0.01298	0.01905	-0.01214	0.00985			0.85517	0.00732		1.03333	0		1.12727	0.00312		1.37778	0.000239192		1.37778	0.000515072		1.37778	0.000607321		1.37778	0.00166
0.49719	0.00619	0.00526	-0.01802	-0.01108	0.02055	-0.01116	0.0145			0.84932	0.00847		1.01639	0		1.10714	0.0041		1.34783	0		1.34783	0.00103		1.34783	0.00121		1.34783	0.00287
0.49739	0.00645	0.00562	-0.01732	-0.0079	0.02326	-0.01059	0.0127			0.84354	0.00905		1	0		1.08772	0.00492		1.31915	0		1.31915	0.00172		1.31915	0.00182		1.31915	0.00475
0.49759	0.00644	0.0056	-0.01632	-0.00703	0.02416	-0.00895	0.01658			0.83784	0.01001		0.98413	0.0008138		1.06897	0.00672		1.29167	0		1.29167	0.00206		1.29167	0.00349		1.29167	0.00829
0.49779	0.00649	0.00587	-0.01549	-0.00706	0.02574	-0.00774	0.01661			0.83221	0.01117		0.96875	0.0004069		1.05085	0.00967		1.26531	0.000717587		1.26531	0.00343		1.26531	0.00592		1.26531	0.01349
0.49799	0.00664	0.00593	-0.01348	-0.00384	0.02712	-0.00497	0.01742			0.82667	0.01252		0.95385	0		1.03333	0.01361		1.24	0.00215		1.24	0.00549		1.24	0.00957		1.24	0.02189
0.49819	0.00681	0.00623	-0.01297	-0.00348	0.02821	-0.00438	0.01811			0.82119	0.01406		0.93939	0.0008138		1.01639	0.01984		1.21569	0.00335		1.21569	0.00824		1.21569	0.01594		1.21569	0.03516
0.49839	0.007	0.00614	-0.01114	-0.00158	0.03023	-0.00423	0.02129			0.81579	0.01502		0.92537	0.0004069		1	0.0287		1.19231	0.00478		1.19231	0.01271		1.19231	0.02536		1.19231	0.05363
0.49859	0.00689	0.0065	-0.009	-0.000177202	0.03089	-0.00329	0.0217			0.81046	0.01617		0.91176	0.00122		0.98413	0.0428		1.16981	0.00646		1.16981	0.0194		1.16981	0.03932		1.16981	0.08094
0.49879	0.00701	0.00672	-0.00627	0.00186	0.03231	-0.000772302	0.02419			0.80519	0.01771		0.89855	0.00122		0.96875	0.06248		1.14815	0.01076		1.14815	0.02953		1.14815	0.05906		1.14815	0.11886
0.49899	0.00717	0.00667	-0.00753	0.00131	0.03324	0.000127203	0.02411			0.8	0.01887		0.88571	0.00122		0.95385	0.09084		1.12727	0.01507		1.12727	0.04395		1.12727	0.07622		1.12727	0.16906
0.49919	0.00733	0.00693	-0.00504	0.00474	0.03468	0.000972192	0.02754			0.79487	0.02118		0.87324	0.00122		0.93939	0.13069		1.10714	0.02248		1.10714	0.06473		1.10714	0.10036		1.10714	0.23054
0.4994	0.00717	0.00703	-0.00526	0.0057	0.03654	0.00193	0.02934			0.78981	0.02214		0.86111	0.00122		0.92537	0.18546		1.08772	0.03229		1.08772	0.0922		1.08772	0.13619		1.08772	0.30396
0.4996	0.00734	0.0073	-0.00371	0.00579	0.03621	0.00315	0.03031			0.78481	0.02368		0.84932	0.00122		0.91176	0.25728		1.06897	0.04569		1.06897	0.12688		1.06897	0.20436		1.06897	0.38313
0.4998	0.00733	0.00727	-0.00371	0.0057	0.03742	0.00337	0.03225			0.77987	0.02522		0.83784	0.00122		0.89855	0.34633		1.05085	0.0665		1.05085	0.17529		1.05085	0.28969		1.05085	0.47855
0.5	0.00741	0.00751	-0.00354	0.007	0.03937	0.00497	0.03408			0.775	0.02811		0.82667	0.00122		0.88571	0.45406		1.03333	0.09616		1.03333	0.23865		1.03333	0.38382		1.03333	0.58371
0.5002	0.00753	0.00734	-0.00285	0.00552	0.03858	0.00435	0.03242			0.77019	0.03023		0.81579	0.0008138		0.87324	0.57901		1.01639	0.13491		1.01639	0.31745		1.01639	0.48752		1.01639	0.69196
0.5004	0.00745	0.00728	-0.00385	0.00464	0.03774	0.00201	0.03225			0.76543	0.03293		0.80519	0		0.86111	0.71561		1	0.18801		1	0.40793		1	0.6014		1	0.7928
0.50061	0.00725	0.00732	-0.00427	0.0049	0.03678	0.0019	0.03413			0.76074	0.0362		0.79487	0		0.84932	0.84285		0.98413	0.25498		0.98413	0.50425		0.98413	0.7092		0.98413	0.88015
0.50081	0.00721	0.00712	-0.00449	0.00427	0.03531	0.00115	0.02949			0.7561	0.04043		0.78481	0		0.83784	0.93386		0.96875	0.34205		0.96875	0.6131		0.96875	0.81168		0.96875	0.9476
0.50101	0.0071	0.00709	-0.00686	0.00375	0.03495	-0.000649643	0.03109			0.75152	0.04506		0.775	0		0.82667	0.98962		0.95385	0.43175		0.95385	0.7156		0.95385	0.89276		0.95385	0.99006
0.50121	0.00712	0.007	-0.00616	0.00146	0.03276	-0.000867704	0.02902			0.74699	0.05083		0.76543	0		0.81579	1.00044		0.93939	0.52814		0.93939	0.80436		0.93939	0.95455		0.93939	1.00001
0.50142	0.00709	0.007	-0.00967	0.000383938	0.03175	-0.00224	0.0256			0.74251	0.05776		0.7561	0		0.80519	0.9742		0.92537	0.63004		0.92537	0.8921		0.92537	0.99282		0.92537	0.98453
0.50162	0.00696	0.00656	-0.01229	-0.00388	0.02831	-0.00494	0.02331			0.7381	0.06624		0.74699	0		0.79487	0.92255		0.91176	0.73432		0.91176	0.95614		0.91176	1.00147		0.91176	0.9487
0.50182	0.00681	0.00657	-0.01206	-0.0027	0.02646	-0.00567	0.02123			0.73373	0.07663		0.7381	0		0.78481	0.844		0.89855	0.82689		0.89855	0.99065		0.89855	0.98963		0.89855	0.8943
0.50202	0.0069	0.00637	-0.01701	-0.00613	0.0231	-0.00843	0.01907			0.72941	0.08953		0.72941	0		0.775	0.74824		0.88571	0.90224		0.88571	1.0006		0.88571	0.9497		0.88571	0.82288
0.50223	0.00687	0.00614	-0.01684	-0.00862	0.02158	-0.01007	0.01803			0.72515	0.1059		0.72093	0		0.76543	0.64592		0.87324	0.95725		0.87324	0.99923		0.87324	0.89929		0.87324	0.7478
0.50243	0.0069	0.00619	-0.01891	-0.00954	0.01998	-0.0099	0.01695			0.72093	0.12669		0.71264	0		0.7561	0.5513		0.86111	0.99409		0.86111	0.96438		0.86111	0.83689		0.86111	0.67194
0.50263	0.00683	0.00602	-0.01894	-0.01017	0.01962	-0.01189	0.01378			0.71676	0.15153		0.70455	0		0.74699	0.46062		0.84932	0.99983		0.84932	0.90961		0.84932	0.76522		0.84932	0.59388
0.50284	0.00696	0.00586	-0.01996	-0.0133	0.01818	-0.01308	0.01262			0.71264	0.1833		0.69663	-0.0004069		0.7381	0.37847		0.83784	0.97208		0.83784	0.83389		0.83784	0.68855		0.83784	0.51504
0.50304	0.00696	0.00597	-0.02032	-0.01384	0.01725	-0.01338	0.01324			0.70857	0.222		0.68889	-0.0004069		0.72941	0.30238		0.82667	0.91444		0.82667	0.73964		0.82667	0.59836		0.82667	0.43775
0.50325	0.00706	0.00583	-0.02253	-0.01424	0.01623	-0.01568	0.01149			0.70455	0.26783		0.68132	0		0.72093	0.24581		0.81579	0.84148		0.81579	0.65122		0.81579	0.51501		0.81579	0.36632
0.50345	0.00705	0.00606	-0.02277	-0.01449	0.01441	-0.01567	0.0106			0.70056	0.32463		0.67391	0		0.71264	0.19399		0.80519	0.75896		0.80519	0.56348		0.80519	0.43757		0.80519	0.30374
0.50366	0.0071	0.00604	-0.02103	-0.0152	0.01511	-0.0159	0.00997			0.69663	0.39029		0.66667	0		0.70455	0.15299		0.79487	0.67261		0.79487	0.48176		0.79487	0.36712		0.79487	0.24912
0.50386	0.00718	0.00593	-0.02316	-0.01689	0.01508	-0.0166	0.0087			0.69274	0.46423		0.65957	0		0.69663	0.11889		0.78481	0.58363		0.78481	0.4033		0.78481	0.30381		0.78481	0.2019
0.50407	0.00722	0.00602	-0.02642	-0.01805	0.01419	-0.01874	0.00855			0.68889	0.54587		0.65263	-0.0004069		0.68889	0.09232		0.775	0.49537		0.775	0.32775		0.775	0.24703		0.775	0.1611
0.50427	0.00734	0.00616	-0.02388	-0.01784	0.01471	-0.01666	0.00776			0.68508	0.63078		0.64583	0		0.68132	0.071		0.76543	0.41237		0.76543	0.26492		0.76543	0.19723		0.76543	0.12683
0.50448	0.00738	0.00612	-0.02623	-0.0185	0.01458	-0.01758	0.00822			0.68132	0.71608		0.63918	0		0.67391	0.0551		0.7561	0.34061		0.7561	0.21495		0.7561	0.1573		0.7561	0.09963
0.50468	0.00728	0.00626	-0.02595	-0.01685	0.01406	-0.01788	0.00748			0.6776	0.79348		0.63265	0		0.66667	0.04198		0.74699	0.27436		0.74699	0.17272		0.74699	0.12389		0.74699	0.07795
0.50489	0.00725	0.00629	-0.02489	-0.01748	0.01391	-0.01747	0.00772			0.67391	0.86665		0.62626	0		0.65957	0.03263		0.7381	0.2203		0.7381	0.13632		0.7381	0.09656		0.7381	0.06059
0.50509	0.00744	0.00637	-0.02472	-0.01626	0.01445	-0.01705	0.008			0.67027	0.92499		0.62	0		0.65263	0.02525		0.72941	0.17461		0.72941	0.1061		0.72941	0.07516		0.72941	0.04699
0.5053	0.00709	0.00607	-0.02673	-0.01893	0.01272	-0.01916	0.00658			0.66667	0.96793		0.61386	-0.0004069		0.64583	0.01935		0.72093	0.13634		0.72093	0.08258		0.72093	0.058		0.72093	0.03571
0.5055	0.00708	0.0062	-0.02562	-0.0171	0.01337	-0.01929	0.00758			0.6631	0.9918		0.60784	0		0.63918	0.01427		0.71264	0.10429		0.71264	0.06352		0.71264	0.04449		0.71264	0.02753
0.50571	0.00689	0.00618	-0.02561	-0.02047	0.01307	-0.01968	0.00833			0.65957	1.00047		0.60194	0		0.63265	0.01164		0.70455	0.07989		0.70455	0.04876		0.70455	0.03416		0.70455	0.02134
0.50592	0.00676	0.00604	-0.02736	-0.02107	0.01209	-0.01999	0.00678			0.65608	0.98834		0.59615	-0.0004069		0.62626	0.00885		0.69663	0.06219		0.69663	0.03777		0.69663	0.02596		0.69663	0.01659
0.50612	0.00666	0.00611	-0.02562	-0.01852	0.01352	-0.01962	0.00675			0.65263	0.95907		0.59048	0		0.62	0.00689		0.68889	0.04784		0.68889	0.02884		0.68889	0.01989		0.68889	0.01283
0.50633	0.00671	0.00607	-0.02689	-0.01883	0.01293	-0.0195	0.00524			0.64921	0.91074		0.58491	0		0.61386	0.00607		0.68132	0.03684		0.68132	0.0218		0.68132	0.01579		0.68132	0.01006
0.50654	0.00663	0.00619	-0.02776	-0.01983	0.01338	-0.02011	0.00781			0.64583	0.85009		0.57944	0		0.60784	0.00508		0.67391	0.02799		0.67391	0.01683		0.67391	0.01245		0.67391	0.00774
0.50674	0.0066	0.00632	-0.02526	-0.01697	0.01414	-0.01733	0.00648			0.64249	0.78058		0.57407	0		0.60194	0.00361		0.66667	0.02129		0.66667	0.01288		0.66667	0.00941		0.66667	0.0063
0.50695	0.00666	0.00618	-0.02667	-0.01896	0.01306	-0.0198	0.00636			0.63918	0.71049		0.56881	-0.0004069		0.59615	0.00312		0.65957	0.0165		0.65957	0.01047		0.65957	0.00698		0.65957	0.00487
0.50716	0.00661	0.0062	-0.0274	-0.01849	0.0125	-0.02007	0.00692			0.6359	0.64253		0.56364	0		0.59048	0.00246		0.65263	0.01292		0.65263	0.00773		0.65263	0.00623		0.65263	0.00409
0.50736	0.00666	0.0065	-0.02555	-0.01711	0.01338	-0.01944	0.00761			0.63265	0.57841		0.55856	0		0.58491	0.00197		0.64583	0.01005		0.64583	0.00618		0.64583	0.00501		0.64583	0.0031
0.50757	0.00678	0.00636	-0.02662	-0.0183	0.01269	-0.02008	0.00532			0.62944	0.51718		0.55357	-0.0004069		0.57944	0.00164		0.63918	0.00789		0.63918	0.00481		0.63918	0.0041		0.63918	0.00276
0.50778	0.00685	0.00644	-0.02594	-0.01831	0.01312	-0.01901	0.00676			0.62626	0.46038		0.54867	0		0.57407	0.000655914		0.63265	0.00574		0.63265	0.00378		0.63265	0.00319		0.63265	0.00232
0.50799	0.00681	0.0065	-0.02497	-0.01763	0.01308	-0.01931	0.00601			0.62312	0.40704		0.54386	0		0.56881	0.000983887		0.62626	0.00502		0.62626	0.00326		0.62626	0.00273		0.62626	0.0021
0.5082	0.00663	0.00648	-0.02503	-0.01759	0.01296	-0.01887	0.00573			0.62	0.35987		0.53913	0		0.56364	0.0008199		0.62	0.00383		0.62	0.00223		0.62	0.00197		0.62	0.00133
0.50841	0.00662	0.00649	-0.02486	-0.01756	0.01291	-0.01883	0.00523			0.61692	0.31866		0.53448	0					0.61386	0.00287		0.61386	0.00206		0.61386	0.00182		0.61386	0.00188
0.50861	0.00659	0.00655	-0.02417	-0.01726	0.01368	-0.01872	0.00825			0.61386	0.28054		0.52991	0					0.60784	0.00287		0.60784	0.00155		0.60784	0.00137		0.60784	0.00133
0.50882	0.00644	0.00652	-0.02519	-0.01766	0.01314	-0.01947	0.00668			0.61084	0.24569		0.52542	-0.0004069					0.60194	0.00215		0.60194	0.00155		0.60194	0.00137		0.60194	0.00122
0.50903	0.00633	0.00663	-0.02626	-0.0175	0.01302	-0.01827	0.00611			0.60784	0.21527		0.52101	0					0.59615	0.00191		0.59615	0.00103		0.59615	0.00106		0.59615	0.00133
0.50924	0.00623	0.00655	-0.02558	-0.01698	0.01306	-0.01839	0.00512			0.60488	0.18465		0.51667	0					0.59048	0.0012		0.59048	0.00103		0.59048	0.000910978		0.59048	0.00111
0.50945	0.0062	0.00623	-0.02603	-0.01846	0.01281	-0.01992	0.0057			0.60194	0.15519		--
0.50966	0.00605	0.0065	-0.02502	-0.01729	0.01377	-0.01899	0.00665			0.59903	0.12824		--
0.50987	0.00605	0.00659	-0.02172	-0.01521	0.01489	-0.01729	0.00762			0.59615	0.10629		--
0.51008	0.00613	0.00651	-0.02266	-0.01584	0.01367	-0.01853	0.00744			0.5933	0.08761		--
0.51029	0.00597	0.0066	-0.02183	-0.01641	0.01363	-0.01747	0.0064			0.59048	0.07143		--
0.5105	0.00597	0.00645	-0.02306	-0.01709	0.01423	-0.01844	0.00767			0.58768	0.0593		--
0.51071	0.0059	0.00635	-0.02572	-0.01809	0.01312	-0.0185	0.00719			0.58491	0.04871		--
0.51092	0.00596	0.00645	-0.0243	-0.01617	0.01349	-0.01735	0.00847			0.58216	0.04043		--
0.51113	0.00597	0.00649	-0.02495	-0.01632	0.01419	-0.01918	0.0087			0.57944	0.03293		--
0.51134	0.00605	0.00665	-0.02414	-0.01682	0.01643	-0.01812	0.00811			0.57674	0.02696		--
0.51155	0.00623	0.00675	-0.02333	-0.01598	0.02021	-0.0173	0.00684			0.57407	0.02234		--
0.51176	0.00617	0.00696	-0.02143	-0.01404	0.02194	-0.0159	0.0077			0.57143	0.01848		--
0.51197	0.00619	0.00678	-0.02281	-0.01598	0.02191	-0.01714	0.00808			0.56881	0.01521		--
0.51219	0.00618	0.00684	-0.02372	-0.01574	0.02249	-0.01673	0.00836			0.56621	0.01213		--
0.5124	0.00627	0.00693	-0.02242	-0.01452	0.02266	-0.01666	0.00838			0.56364	0.0104		--
0.51261	0.00637	0.00689	-0.02314	-0.01613	0.02188	-0.01782	0.00825			0.56109	0.00847		--
0.51282	0.00634	0.00695	-0.02161	-0.01555	0.02235	-0.01696	0.007			0.55856	0.00635		--
0.51303	0.00636	0.00697	-0.02183	-0.01422	0.02243	-0.01624	0.00787			0.55605	0.00558		--
0.51325	0.00624	0.00719	-0.02122	-0.01348	0.02313	-0.01519	0.00895			0.55357	0.00481		--
0.51346	0.00619	0.00728	-0.02032	-0.01251	0.02374	-0.0144	0.00928			0.55111	0.00385		--
0.51367	0.00626	0.00723	-0.02194	-0.01316	0.02406	-0.01561	0.01065			0.54867	0.00347		--
0.51388	0.00632	0.00731	-0.02196	-0.01376	0.02418	-0.0165	0.0103			0.54626	0.00231		--
0.5141	0.00634	0.0073	-0.02071	-0.01366	0.02447	-0.01706	0.01011			0.54386	0.00212		--
0.51431	0.00629	0.00739	-0.02097	-0.01395	0.02386	-0.01698	0.00989			0.54148	0.00193		--
0.51452	0.0063	0.00753	-0.01972	-0.01354	0.02442	-0.01458	0.00957			0.53913	0.00154		--
0.51474	0.00637	0.00754	-0.01901	-0.01288	0.02445	-0.01451	0.00916			0.5368	0.000770177		--
0.51495	0.0064	0.00746	-0.02021	-0.01339	0.02518	-0.01529	0.01032			0.53448	0.00116		--
0.51516	0.00641	0.0075	-0.01991	-0.01292	0.02625	-0.01491	0.0109			0.53219	0.00116		--
0.51538	0.00646	0.00744	-0.02041	-0.01233	0.02633	-0.01531	0.01096			0.52991	0.000770177		--
0.51559	0.00661	0.0075	-0.02132	-0.0127	0.02645	-0.01546	0.01259			0.52766	0.000770177		--
0.51581	0.00659	0.00751	-0.02186	-0.01302	0.02692	-0.0145	0.0126			0.52542	0.000385089		--
0.51602	0.00657	0.00761	-0.02135	-0.01195	0.02735	-0.01459	0.01152			0.52321	-0.000385089		--
0.51624	0.00655	0.00767	-0.02239	-0.01305	0.02655	-0.01481	0.01177			0.52101	0.000577642		--
0.51645	0.00655	0.00784	-0.02077	-0.01291	0.02709	-0.0133	0.01091			0.51883	0		--
0.51667	0.00669	0.00786	-0.01915	-0.01202	0.02769	-0.01382	0.00982			0.51667	0.000192554		--
0.51688	0.00666	0.00799	-0.01796	-0.01146	0.02748	-0.01388	0.00999			0.51452	0.000192554		--
0.5171	0.00666	0.00799	-0.0189	-0.01208	0.0271	-0.01367	0.01044			0.5124	0.000192554		--
0.51731	0.00677	0.00805	-0.01924	-0.01232	0.02724	-0.01507	0.0118			0.51029	0.000192554		--
0.51753	0.00685	0.00797	-0.01986	-0.01316	0.02722	-0.0158	0.01163			0.5082	0.000192554		--
0.51775	0.0068	0.0079	-0.02122	-0.01378	0.02654	-0.01582	0.01158			0.50612	0.000192554		--
0.51796	0.0068	0.00795	-0.0205	-0.01274	0.02663	-0.0162	0.01169			0.50407	0.000192554		--
0.51818	0.0069	0.00794	-0.02102	-0.01338	0.02611	-0.01514	0.01176			0.50202	0.000192554		--
0.51839	0.0069	0.00793	-0.02004	-0.01351	0.02604	-0.01597	0.01204			0.5	0.000192554		--
0.51861	0.00694	0.00793	-0.01885	-0.01263	0.02559	-0.0167	0.01043			0.49799	0.000192554		--
0.51883	0.00695	0.00796	-0.01965	-0.01239	0.02558	-0.01703	0.01007			0.496	0.000192554		--
0.51905	0.00684	0.00794	-0.01963	-0.01243	0.02587	-0.01665	0.00942			0.49402	0.000192554		--
0.51926	0.00668	0.00787	-0.02089	-0.01323	0.02589	-0.01642	0.00928			0.49206	0.000192554		--
0.51948	0.0067	0.00792	-0.02016	-0.01282	0.02688	-0.01624	0.01022			0.49012	0.000192554		--
0.5197	0.00663	0.00794	-0.01935	-0.01162	0.02756	-0.01624	0.0108			0.48819	0.000192554		--
0.51992	0.00656	0.00789	-0.02008	-0.01128	0.0271	-0.01616	0.01116			0.48627	0.000192554		--
0.52013	0.00655	0.00785	-0.01982	-0.01211	0.02714	-0.01563	0.01069			0.48438	0.000192554		--
0.52035	0.0065	0.00786	-0.01985	-0.01217	0.02777	-0.016	0.00988			0.48249	0.000192554		--
0.52057	0.00645	0.008	-0.0189	-0.0115	0.02768	-0.01579	0.00985			0.48062	0.000192554		--
0.52079	0.00654	0.00806	-0.01784	-0.01243	0.02629	-0.01585	0.00869			0.47876	0.000192554		--
0.52101	0.00668	0.00805	-0.01723	-0.01224	0.02567	-0.01586	0.00726			0.47692	0.000192554		--
0.52123	0.00668	0.00799	-0.01796	-0.01125	0.02665	-0.01556	0.00642			0.4751	0.000192554		--
0.52145	0.00671	0.00804	-0.01858	-0.01177	0.02784	-0.01634	0.0067			0.47328	0.000192554		--
0.52167	0.00679	0.00811	-0.01838	-0.0109	0.02884	-0.01597	0.00848			0.47148	0.000192554		--
0.52189	0.00684	0.008	-0.01993	-0.01181	0.02932	-0.01732	0.00944			0.4697	0.000192554		--
0.52211	0.00684	0.00803	-0.0198	-0.01229	0.02985	-0.01754	0.01047			0.46792	0.000192554		--
0.52233	0.00689	0.00796	-0.01952	-0.01246	0.02912	-0.01752	0.00983			0.46617	0.000192554		--
0.52255	0.00701	0.00784	-0.01951	-0.01333	0.02861	-0.01715	0.00885			0.46442	0.000192554		--
0.52277	0.00706	0.00782	-0.0199	-0.01329	0.02859	-0.01595	0.00833			0.46269	0.000192554		--
0.52299	0.00714	0.00776	-0.02007	-0.01237	0.02741	-0.01729	0.00607			0.46097	0.000192554		--
0.52321	0.00717	0.00769	-0.0203	-0.01252	0.02651	-0.01808	0.00628			0.45926	0.000192554		--
0.52343	0.00712	0.00776	-0.02058	-0.01261	0.02713	-0.01694	0.00734			--	--		--
0.52365	0.00713	0.00771	-0.02082	-0.01232	0.02679	-0.0167	0.00751			--	--		--
0.52387	0.0071	0.0076	-0.02068	-0.01152	0.02664	-0.01745	0.00819			--	--		--
0.52409	0.0071	0.00765	-0.01954	-0.01134	0.02751	-0.01797	0.00776			--	--		--
0.52431	0.00708	0.00776	-0.01904	-0.01206	0.02692	-0.0173	0.00736			--	--		--
0.52453	0.00697	0.00781	-0.01807	-0.0126	0.02679	-0.01733	0.00632			--	--		--
0.52476	0.00703	0.00772	-0.01787	-0.01313	0.02709	-0.01835	0.00679			--	--		--
0.52498	0.00707	0.00758	-0.01971	-0.01421	0.02651	-0.01908	0.00776			--	--		--
0.5252	0.00704	0.00753	-0.02063	-0.01506	0.02589	-0.02063	0.00717			--	--		--
0.52542	0.00708	0.00744	-0.02121	-0.01429	0.02546	-0.02127	0.00681			--	--		--
0.52565	0.00713	0.00753	-0.02192	-0.01373	0.02571	-0.02096	0.00744			--	--		--
0.52587	0.00724	0.00758	-0.02219	-0.01418	0.02592	-0.02092	0.00791			--	--		--
0.52609	0.0073	0.00763	-0.02139	-0.01403	0.02568	-0.02068	0.00845			--	--		--
0.52632	0.00741	0.00787	-0.02008	-0.01226	0.02627	-0.01974	0.00802			--	--		--
0.52654	0.00756	0.00818	-0.01968	-0.01175	0.02718	-0.01889	0.00756			--	--		--
0.52676	0.00771	0.00853	-0.01912	-0.01146	0.02822	-0.01814	0.00839			--	--		--
0.52699	0.00798	0.00889	-0.01869	-0.01047	0.02946	-0.01699	0.00997			--	--		--
0.52721	0.0083	0.00952	-0.01668	-0.00902	0.03151	-0.01602	0.01137			--	--		--
0.52744	0.00858	0.01012	-0.01476	-0.00716	0.03452	-0.01413	0.01307			--	--		--
0.52766	0.0089	0.0107	-0.01331	-0.0058	0.03681	-0.01247	0.01612			--	--		--
0.52788	0.00913	0.01144	-0.01179	-0.0039	0.03998	-0.01099	0.01941			--	--		--
0.52811	0.00935	0.01197	-0.01	-0.00106	0.0434	-0.00892	0.02096			--	--		--
0.52833	0.00953	0.01217	-0.00972	-0.000753109	0.04471	-0.00733	0.02157			--	--		--
0.52856	0.00948	0.01231	-0.01125	-0.000989378	0.04466	-0.00737	0.02149			--	--		--
0.52878	0.00932	0.01233	-0.01075	0.000502073	0.04472	-0.00693	0.02118			--	--		--
0.52901	0.00915	0.01204	-0.01122	-0.000531606	0.04382	-0.00767	0.02085			--	--		--
0.52924	0.00898	0.01163	-0.01169	-0.00201	0.04195	-0.0091	0.02034			--	--		--
0.52946	0.00878	0.0112	-0.01158	-0.00312	0.03923	-0.01065	0.01814			--	--		--
0.52969	0.00853	0.0107	-0.01198	-0.00384	0.03709	-0.01142	0.01627			--	--		--
0.52991	0.00837	0.01016	-0.01326	-0.00616	0.03431	-0.01352	0.01403			--	--		--
0.53014	0.00817	0.00954	-0.01556	-0.0071	0.03089	-0.01497	0.01202			--	--		--
0.53037	0.00792	0.00905	-0.01656	-0.00926	0.02913	-0.01634	0.01227			--	--		--
0.53059	0.00748	0.00857	-0.01785	-0.01128	0.02634	-0.01803	0.00975			--	--		--
0.53082	0.00714	0.00807	-0.02049	-0.01299	0.0222	-0.02018	0.00748			--	--		--
0.53105	0.00696	0.00773	-0.02133	-0.01447	0.02039	-0.02122	0.00694			--	--		--
0.53128	0.00683	0.00746	-0.02174	-0.01401	0.01951	-0.02082	0.0049			--	--		--
0.5315	0.0068	0.00716	-0.02044	-0.01375	0.01896	-0.02146	0.00509			--	--		--
0.53173	0.00659	0.00692	-0.02194	-0.01561	0.01743	-0.02297	0.00551			--	--		--
0.53196	0.00652	0.00664	-0.02285	-0.01657	0.01642	-0.02351	0.00407			--	--		--
0.53219	0.00658	0.0066	-0.02233	-0.01707	0.01638	-0.023	0.00193			--	--		--
0.53242	0.00665	0.00666	-0.02291	-0.01664	0.01617	-0.02307	0.00225			--	--		--
0.53265	0.00678	0.00667	-0.023	-0.01698	0.01584	-0.02289	0.00268			--	--		--
0.53287	0.00685	0.00663	-0.02299	-0.01679	0.01623	-0.02209	0.00243			--	--		--
0.5331	0.00699	0.0067	-0.02199	-0.01663	0.01613	-0.02299	0.0024			--	--		--
0.53333	0.00721	0.0068	-0.02183	-0.01521	0.01673	-0.02157	0.00182			--	--		--
0.53356	0.00755	0.00685	-0.02266	-0.01553	0.01661	-0.02165	0.00385			--	--		--
0.53379	0.00762	0.00715	-0.02263	-0.01521	0.01719	-0.0222	0.00593			--	--		--
0.53402	0.00776	0.00726	-0.0221	-0.01491	0.01772	-0.02142	0.00482			--	--		--
0.53425	0.00792	0.00729	-0.02121	-0.01611	0.01799	-0.02228	0.00546			--	--		--
0.53448	0.00806	0.00733	-0.02135	-0.01543	0.01888	-0.02109	0.00377			--	--		--
0.53471	0.00824	0.00747	-0.02054	-0.01449	0.01969	-0.01974	0.00578			--	--		--
0.53494	0.00847	0.00762	-0.02063	-0.01302	0.02045	-0.01999	0.00778			--	--		--
0.53517	0.00892	0.00812	-0.0189	-0.00916	0.02233	-0.01807	0.0087			--	--		--
0.53541	0.00932	0.00854	-0.0173	-0.00744	0.02466	-0.01601	0.00817			--	--		--
0.53564	0.00968	0.00896	-0.01774	-0.00794	0.0254	-0.01555	0.00889			--	--		--
0.53587	0.01024	0.0098	-0.01584	-0.00536	0.0284	-0.01354	0.01321			--	--		--
0.5361	0.01088	0.01051	-0.01484	-0.00421	0.03116	-0.01181	0.01479			--	--		--
0.53633	0.01166	0.01128	-0.01429	-0.00258	0.03307	-0.01033	0.01799			--	--		--
0.53656	0.01232	0.01238	-0.01197	0.000177202	0.03679	-0.0085	0.01979			--	--		--
0.5368	0.01299	0.01333	-0.00991	0.00219	0.04084	-0.00602	0.02221			--	--		--
0.53703	0.01367	0.01414	-0.00732	0.00495	0.04525	-0.00348	0.0242			--	--		--
0.53726	0.01419	0.01476	-0.00561	0.00672	0.04783	-0.00134	0.0255			--	--		--
0.53749	0.01454	0.01528	-0.00451	0.00831	0.05007	-0.000172632	0.02688			--	--		--
0.53773	0.01464	0.01555	-0.00435	0.00861	0.04996	0.000440667	0.02616			--	--		--
0.53796	0.01448	0.01539	-0.00486	0.00721	0.04969	-0.000595127	0.02798			--	--		--
0.53819	0.01421	0.01519	-0.0028	0.00833	0.05073	-0.000949478	0.02744			--	--		--
0.53843	0.01368	0.0145	-0.00658	0.0058	0.04795	-0.00314	0.02597			--	--		--
0.53866	0.01294	0.01389	-0.00722	0.00437	0.04641	-0.0038	0.02306			--	--		--
0.5389	0.01225	0.01324	-0.00775	0.00427	0.04342	-0.00483	0.02076			--	--		--
0.53913	0.01162	0.01235	-0.00978	0.00214	0.04039	-0.00618	0.02098			--	--		--
0.53936	0.01093	0.01167	-0.00969	-0.000103368	0.03855	-0.00813	0.01882			--	--		--
0.5396	0.01024	0.01101	-0.01151	-0.00267	0.03599	-0.01059	0.01639			--	--		--
0.53983	0.00955	0.01037	-0.01312	-0.00346	0.03317	-0.01147	0.01487			--	--		--
0.54007	0.00898	0.0095	-0.01598	-0.00616	0.02928	-0.01405	0.01216			--	--		--
0.54031	0.0085	0.00902	-0.0152	-0.00766	0.02704	-0.01484	0.0106			--	--		--
0.54054	0.00848	0.0085	-0.01737	-0.00966	0.02534	-0.01655	0.00922			--	--		--
0.54078	0.00811	0.00814	-0.0186	-0.0106	0.02359	-0.0172	0.00853			--	--		--
0.54101	0.0078	0.00779	-0.01868	-0.01007	0.0216	-0.01709	0.008			--	--		--
0.54125	0.0076	0.0073	-0.01947	-0.01187	0.02001	-0.01497	0.00739			--	--		--
0.54148	0.00721	0.00696	-0.01947	-0.01301	0.01872	-0.01481	0.00515			--	--		--
0.54172	0.00728	0.00679	-0.02007	-0.01192	0.01869	-0.01298	0.00479			--	--		--
0.54196	0.00716	0.00666	-0.01966	-0.01353	0.01776	-0.01482	0.00507			--	--		--
0.5422	0.00726	0.00644	-0.02125	-0.015	0.01633	-0.01681	0.00431			--	--		--
0.54243	0.00713	0.00619	-0.02253	-0.0163	0.0157	-0.01642	0.00467			--	--		--
0.54267	0.00717	0.00621	-0.02392	-0.0153	0.01547	-0.01705	0.00434			--	--		--
0.54291	0.00724	0.00586	-0.02374	-0.01576	0.01384	-0.01735	0.00227			--	--		--
0.54314	0.0074	0.00584	-0.0255	-0.01608	0.01318	-0.01755	0.00332			--	--		--
0.54338	0.00742	0.00556	-0.02455	-0.01816	0.01285	-0.01875	0.00327			--	--		--
0.54362	0.00734	0.00552	-0.0242	-0.0167	0.01248	-0.01814	0.001			--	--		--
0.54386	0.00741	0.00529	-0.02516	-0.01683	0.01171	-0.01842	0.00124			--	--		--
0.5441	0.00737	0.00509	-0.0253	-0.01838	0.01015	-0.01969	0.00103			--	--		--
0.54434	0.00725	0.00509	-0.02381	-0.01887	0.01056	-0.02028	-0.000219168			--	--		--
0.54458	0.0073	0.00478	-0.02651	-0.01973	0.00821	-0.01977	-0.000798398			--	--		--
0.54482	0.00724	0.00461	-0.02592	-0.01958	0.00777	-0.02045	-0.0016			--	--		--
0.54505	0.00723	0.00455	-0.02681	-0.01951	0.00714	-0.02018	-0.00144			--	--		--
0.54529	0.007	0.00456	-0.02678	-0.01927	0.00666	-0.02043	-0.00495			--	--		--
0.54553	0.00716	0.00458	-0.02562	-0.019	0.00726	-0.02051	-0.00268			--	--		--
0.54577	0.00702	0.00435	-0.02558	-0.0201	0.00615	-0.02113	-0.00136			--	--		--
0.54601	0.00705	0.00437	-0.02644	-0.01946	0.00588	-0.02078	-0.00283			--	--		--
0.54626	0.00697	0.00421	-0.02803	-0.02008	0.00533	-0.02175	-0.00235			--	--		--
0.5465	0.00664	0.00382	-0.0282	-0.02054	0.00481	-0.02237	-0.0016			--	--		--
0.54674	0.00653	0.0038	-0.02804	-0.02008	0.00507	-0.02267	-0.00161			--	--		--
0.54698	0.00617	0.00333	-0.02996	-0.02171	0.00341	-0.02256	-0.00229			--	--		--
0.54722	0.00601	0.00332	-0.02782	-0.02016	0.00413	-0.02239	-0.00163			--	--		--
0.54746	0.00559	0.00302	-0.02804	-0.02169	0.00387	-0.02325	-0.00119			--	--		--
0.5477	0.00528	0.00294	-0.02854	-0.02098	0.00254	-0.02314	-0.00236			--	--		--
0.54795	0.00486	0.00263	-0.02892	-0.02217	0.00137	-0.02364	-0.00393			--	--		--
0.54819	0.00445	0.00231	-0.03067	-0.02379	-0.000217861	-0.0246	-0.00531			--	--		--
0.54843	0.00416	0.00221	-0.03076	-0.02388	0.000331979	-0.02447	-0.00401			--	--		--
0.54867	0.00391	0.00207	-0.02996	-0.02221	0.000207487	-0.02387	-0.00452			--	--		--
0.54892	0.00341	0.0019	-0.0294	-0.02261	-0.000440909	-0.0243	-0.00415			--	--		--
0.54916	0.00307	0.00159	-0.03102	-0.02469	-0.00178	-0.02638	-0.00894			--	--		--
0.5494	0.00263	0.00169	-0.02962	-0.02132	-0.00153	-0.02359	-0.00736			--	--		--
0.54965	0.00246	0.00137	-0.03115	-0.02509	-0.00232	-0.02733	-0.00531			--	--		--
0.54989	0.00218	0.00128	-0.03087	-0.02497	-0.00367	-0.02717	-0.0069			--	--		--
0.55013	0.00197	0.000939394	-0.03296	-0.02404	-0.00197	-0.02691	-0.00495			--	--		--
0.55038	0.00176	0.00109	-0.03126	-0.02518	-0.00268	-0.02517	-0.00407			--	--		--
0.55062	0.0016	0.00103	-0.03071	-0.02487	-0.00292	-0.02664	-0.00564			--	--		--
0.55087	0.00155	0.000523126	-0.0336	-0.02534	-0.00111	-0.02813	-0.00719			--	--		--
0.55111	0.00133	0.000698565	-0.03304	-0.02358	0.00157	-0.02522	-0.00653			--	--		--
0.55136	0.00119	0.00061882	-0.03321	-0.02428	0.0011	-0.02694	-0.00733			--	--		--
0.5516	0.00116	0.000432217	-0.03394	-0.02462	0.000638021	-0.02693	-0.00559			--	--		--
0.55185	0.000975294	0.000505582	-0.03365	-0.02494	-2.59358e-05	-0.02785	-0.0073			--	--		--
0.55209	0.00105	0.000376396	-0.03263	-0.02494	-0.000757326	-0.02656	-0.00714			--	--		--
0.55234	0.000918824	0.000370016	-0.03201	-0.02502	-0.000124492	-0.02693	-0.00521			--	--		--
0.55258	0.000691765	0.000433812	-0.03063	-0.02499	-0.000638021	-0.02634	-0.00844			--	--		--
0.55283	0.000612941	0.000572568	-0.03223	-0.02327	-0.000243797	-0.02757	-0.00816			--	--		--
0.55308	0.00056	0.000566188	-0.0324	-0.02411	-0.000632834	-0.02768	-0.00667			--	--		--
0.55332	0.000607059	0.000550239	-0.03201	-0.02522	-0.000912941	-0.02579	-0.00942			--	--		--
0.55357	0.000489412	0.000452951	-0.03215	-0.02343	-0.000399412	-0.02667	-0.01246			--	--		--
0.55382	0.000528235	0.000354067	-0.03415	-0.02364	-0.000949251	-0.02623	-0.00946			--	--		--
0.55407	0.00026	0.000314195	-0.03401	-0.02425	-0.000337166	-0.02762	-0.01122			--	--		--
0.55431	0.000208235	0.000326954	-0.03371	-0.02493	-0.000612086	-0.02704	-0.01066			--	--		--
0.55456	0.000182353	0.000328549	-0.03205	-0.02308	0.000129679	-0.02425	-0.008			--	--		--
0.55481	0.000277647	0.000555024	-0.03235	-0.02361	0.00062246	-0.02507	-0.00885			--	--		--
0.55506	0.000318824	0.000588517	-0.03204	-0.02305	-8.29947e-05	-0.02548	-0.00781			--	--		--
0.55531	0.000381176	0.000953748	-0.02839	-0.01991	0.00333	-0.02227	-0.00703			--	--		--
0.55556	0.000203529	0.00077193	-0.02976	-0.02091	0.0016	-0.02547	-0.00725			--	--		--
0.5558	4.47059e-05	0.000668262	-0.03042	-0.02141	0.00201	-0.02574	-0.0057			--	--		--
0.55605	0.000116471	0.000604466	-0.03184	-0.02183	0.00217	-0.02566	-0.00761			--	--		--
0.5563	0.000134118	0.000515152	-0.02842	-0.02122	0.00325	-0.02432	-0.00454			--	--		--
0.55655	8.82353e-05	0.000673046	-0.02885	-0.02085	0.00331	-0.02485	-0.00592			--	--		--
0.5568	-7.17647e-05	0.000417863	-0.03273	-0.02361	0.00271	-0.02612	-0.00373			--	--		--
0.55705	-3.41176e-05	0.000251994	-0.03154	-0.02218	0.000949251	-0.02605	-0.00601			--	--		--
0.5573	-8.11765e-05	0.000385965	-0.03209	-0.02233	0.00038385	-0.02573	-0.00759			--	--		--
0.55755	-5.41176e-05	0.000116427	-0.03244	-0.02366	0.000114118	-0.02603	-0.00659			--	--		--
0.5578	-0.000125882	8.13397e-05	-0.03313	-0.02527	-0.00261	-0.02905	-0.00823			--	--		--
0.55806	2.23529e-05	0.000253589	-0.03207	-0.02397	-0.000809198	-0.02721	-0.01029			--	--		--
0.55831	1.29412e-05	5.42265e-05	-0.03302	-0.02349	-0.00108	-0.02735	-0.00975			--	--		--
0.55856	-0.000129412	0.000157895	-0.03255	-0.02373	-0.00233	-0.02778	-0.00885			--	--		--
0.55881	-0.000107059	0.000239234	-0.03042	-0.02299	-0.00209	-0.02603	-0.00924			--	--		--
0.55906	-7.88235e-05	0.000185008	-0.03106	-0.02367	-0.0018	-0.02706	-0.00759			--	--		--
0.55931	-0.000112941	0.000183413	-0.0328	-0.02221	-0.00272	-0.02742	-0.01019			--	--		--
0.55957	-0.000102353	0.000347687	-0.03154	-0.0236	-0.00258	-0.02714	-0.00969			--	--		--
0.55982	6e-05	6.85805e-05	-0.03411	-0.02516	-0.00248	-0.02706	-0.01021			--	--		--
0.56007	-0.000144706	-2.39234e-05	-0.03332	-0.0227	-0.00169	-0.02709	-0.00747			--	--		--
0.56033	1.29412e-05	8.77193e-05	-0.03174	-0.02335	-0.00213	-0.02581	-0.00845			--	--		--
0.56058	-9.17647e-05	9.40989e-05	-0.0324	-0.02326	-0.00295	-0.02551	-0.0082			--	--		--
0.56083	-4.35294e-05	0.000143541	-0.0316	-0.02219	-0.00158	-0.02657	-0.00679			--	--		--
0.56109	9.64706e-05	0.000111643	-0.03276	-0.02296	-0.00173	-0.02638	-0.00778			--	--		--
0.56134	-6e-05	0.000157895	-0.03262	-0.0224	-0.0031	-0.02574	-0.00957			--	--		--
0.56159	-1.29412e-05	1.5949e-05	-0.03277	-0.02314	-0.00334	-0.02695	-0.00971			--	--		--
0.56185	-8.70588e-05	0.000189793	-0.03095	-0.02146	-0.0014	-0.02624	-0.00794			--	--		--
0.5621	-0.000178824	4.6252e-05	-0.03298	-0.02363	-0.00273	-0.02664	-0.01039			--	--		--
0.56236	-9.41176e-05	6.85805e-05	-0.03265	-0.02352	-0.00269	-0.02624	-0.00999			--	--		--
0.56261	4e-05	-2.71132e-05	-0.03262	-0.02217	-0.00311	-0.02579	-0.00921			--	--		--
0.56287	-7.29412e-05	-7.97448e-06	-0.0317	-0.02258	-0.00314	-0.02492	-0.01038			--	--		--
0.56312	9.41176e-06	1.27592e-05	-0.03129	-0.02382	-0.00228	-0.02724	-0.00999			--	--		--
0.56338	-0.000104706	9.56938e-05	-0.03143	-0.02437	-0.00326	-0.02649	-0.01135			--	--		--
0.56364	-0.000169412	-6.06061e-05	-0.03176	-0.02581	-0.00361	-0.02844	-0.01018			--	--		--
0.56389	-5.29412e-05	-9.56938e-05	-0.03413	-0.02463	-0.0032	-0.02762	-0.0105			--	--		--
0.56415	-5.52941e-05	-0.000295056	-0.03436	-0.0273	-0.00396	-0.0283	-0.01007			--	--		--
0.56441	-7.64706e-05	-0.000240829	-0.03366	-0.02691	-0.00408	-0.02908	-0.01019			--	--		--
0.56466	1.29412e-05	-0.000370016	-0.03588	-0.02726	-0.00441	-0.02998	-0.01058			--	--		--
0.56492	-0.000112941	-0.000397129	-0.0341	-0.02662	-0.00549	-0.02885	-0.01292			--	--		--
0.56518	-0.000178824	-0.000650718	-0.03563	-0.03073	-0.00591	-0.03179	-0.01529			--	--		--
0.56544	-1.17647e-06	-0.000644338	-0.03717	-0.02785	-0.00517	-0.03061	-0.01506			--	--		--
0.56569	-0.000114118	-0.000724083	-0.03533	-0.02943	-0.00537	-0.03211	-0.01395			--	--		--
0.56595	-0.000242353	-0.000692185	-0.03421	-0.02866	-0.00456	-0.03084	-0.01431			--	--		--
0.56621	-0.000137647	-0.000625199	-0.03458	-0.02946	-0.00503	-0.03127	-0.01473			--	--		--
0.56647	-0.000169412	-0.000639553	-0.03599	-0.02992	-0.00582	-0.03028	-0.01346			--	--		--
0.56673	-0.000335294	-0.000875598	-0.03549	-0.02922	-0.00594	-0.03078	-0.01317			--	--		--
0.56699	-0.000117647	-0.000703349	-0.03449	-0.03049	-0.00517	-0.03112	-0.01328			--	--		--
0.56725	-0.000137647	-0.000727273	-0.03488	-0.02965	-0.00536	-0.03021	-0.01318			--	--		--
0.56751	-0.000332941	-0.000763955	-0.03513	-0.02977	-0.00609	-0.03224	-0.01487			--	--		--
0.56777	-0.000255294	-0.000606061	-0.03358	-0.02865	-0.00631	-0.03103	-0.01702			--	--		--
0.56803	-9.05882e-05	-0.000481659	-0.03333	-0.0293	-0.00632	-0.02997	-0.01486			--	--		--
0.56829	-0.000123529	-0.000666667	-0.03475	-0.03076	-0.00724	-0.03221	-0.016			--	--		--
0.56855	-3.05882e-05	-0.00076874	-0.036	-0.0297	-0.00584	-0.03145	-0.01293			--	--		--
0.56881	-0.000111765	-0.000692185	-0.03617	-0.03014	-0.00589	-0.03205	-0.01309			--	--		--
0.56907	-0.000161176	-0.000712919	-0.03391	-0.02924	-0.0051	-0.03141	-0.0144			--	--		--
0.56933	-0.00018	-0.000837321	-0.03494	-0.02995	-0.00671	-0.03221	-0.01525			--	--		--
0.56959	-8.35294e-05	-0.000679426	-0.03362	-0.02921	-0.00908	-0.03208	-0.01625			--	--		--
0.56985	-4.70588e-06	-0.000408293	-0.03145	-0.02776	-0.00696	-0.03059	-0.01464			--	--		--
0.57011	-0.000108235	-0.000653907	-0.03463	-0.03216	-0.00865	-0.03269	-0.01542			--	--		--
0.57038	-5.52941e-05	-0.000740032	-0.03586	-0.03089	-0.00905	-0.0328	-0.01627			--	--		--
0.57064	5.88235e-06	-0.000682616	-0.03432	-0.02912	-0.00735	-0.03212	-0.01551			--	--		--
0.5709	-2.70588e-05	-0.000473684	-0.03379	-0.02788	-0.00717	-0.03151	-0.01603			--	--		--
0.57117	-7.05882e-05	-0.000586922	-0.03416	-0.03005	-0.00832	-0.03243	-0.01641			--	--		--
0.57143	-6.82353e-05	-0.000642743	-0.03432	-0.03012	-0.00783	-0.03176	-0.01689			--	--		--
0.57169	3.88235e-05	-0.000626794	-0.03268	-0.02859	-0.00771	-0.03116	-0.01623			--	--		--
0.57196	7.17647e-05	-0.000483254	-0.03177	-0.02862	-0.00811	-0.03074	-0.01542			--	--		--
0.57222	0.000117647	-0.000719298	-0.0346	-0.03005	-0.00954	-0.03363	-0.01526			--	--		--
0.57248	8.94118e-05	-0.000822967	-0.0363	-0.03009	-0.00892	-0.03219	-0.01406			--	--		--
0.57275	4.70588e-06	-0.000818182	-0.03368	-0.0299	-0.00855	-0.03269	-0.01277			--	--		--
0.57301	6.47059e-05	-0.000733652	-0.03422	-0.02899	-0.00827	-0.03225	-0.01434			--	--		--
0.57328	0.000102353	-0.000673046	-0.03366	-0.029	-0.00775	-0.03116	-0.01392			--	--		--
0.57354	0.0001	-0.000695375	-0.03321	-0.02919	-0.0086	-0.03069	-0.0155			--	--		--
0.57381	0.000214118	-0.000776715	-0.03313	-0.02943	-0.00888	-0.03046	-0.01605			--	--		--
0.57407	0.000190588	-0.000586922	-0.03129	-0.02881	-0.00834	-0.03081	-0.01525			--	--		--
0.57434	0.000192941	-0.000610845	-0.03198	-0.0302	-0.00829	-0.03287	-0.01468			--	--		--
0.57461	0.000191765	-0.000547049	-0.03224	-0.02983	-0.00853	-0.03133	-0.01417			--	--		--
0.57487	0.000121176	-0.000637959	-0.03458	-0.0303	-0.00913	-0.03179	-0.01412			--	--		--
0.57514	0.000216471	-0.000596491	-0.03262	-0.02905	-0.00799	-0.0311	-0.0127			--	--		--
0.57541	0.000302353	-0.000644338	-0.03394	-0.02891	-0.00782	-0.03051	-0.01301			--	--		--
0.57567	0.000261176	-0.000722488	-0.03466	-0.03063	-0.00823	-0.03146	-0.01403			--	--		--
0.57594	0.000349412	-0.000719298	-0.03341	-0.02999	-0.00837	-0.03148	-0.01434			--	--		--
0.57621	0.000447059	-0.000599681	-0.03248	-0.02838	-0.00849	-0.03031	-0.01481			--	--		--
0.57648	0.000532941	-0.00061882	-0.03131	-0.02939	-0.00827	-0.03013	-0.01536			--	--		--
0.57674	0.000303529	-0.000526316	-0.03121	-0.02847	-0.00772	-0.02979	-0.01459			--	--		--
0.57701	0.000249412	-0.000572568	-0.03308	-0.02851	-0.00683	-0.0305	-0.01174			--	--		--
0.57728	0.000390588	-0.00046252	-0.03048	-0.02841	-0.00602	-0.03016	-0.01115			--	--		--
0.57755	0.000518824	-0.0004689	-0.03065	-0.02849	-0.00608	-0.02958	-0.01373			--	--		--
0.57782	0.000618824	-0.000488038	-0.03173	-0.02834	-0.00678	-0.02879	-0.01478			--	--		--
0.57809	0.000545882	-0.000414673	-0.03106	-0.02797	-0.00703	-0.02902	-0.01473			--	--		--
0.57836	0.00054	-0.00038437	-0.03143	-0.02753	-0.00672	-0.03017	-0.01523			--	--		--
0.57863	0.000695294	-0.000400319	-0.03052	-0.0267	-0.00631	-0.02975	-0.01349			--	--		--
0.5789	0.000797647	-0.000400319	-0.0301	-0.02574	-0.00614	-0.02952	-0.01288			--	--		--
0.57917	0.000788235	-0.000261563	-0.02865	-0.02608	-0.00592	-0.0304	-0.01215			--	--		--
0.57944	0.000763529	-0.00038756	-0.03123	-0.02803	-0.00627	-0.0313	-0.01198			--	--		--
0.57971	0.000843529	-0.000486443	-0.03223	-0.02788	-0.00665	-0.03134	-0.01287			--	--		--
0.57998	0.000914118	-0.00045933	-0.03074	-0.02767	-0.00618	-0.03032	-0.01074			--	--		--
0.58025	0.000794118	-0.000510367	-0.03101	-0.0275	-0.00604	-0.03031	-0.01108			--	--		--
0.58052	0.000870588	-0.000539075	-0.0314	-0.02773	-0.00651	-0.02946	-0.0127			--	--		--
0.5808	0.000952941	-0.000492823	-0.03071	-0.02741	-0.00635	-0.02853	-0.01411			--	--		--
0.58107	0.000937647	-0.000422648	-0.02978	-0.02757	-0.00728	-0.02912	-0.01536			--	--		--
0.58134	0.000896471	-0.000389155	-0.02965	-0.02775	-0.00737	-0.0301	-0.01364			--	--		--
0.58161	0.000887059	-0.000323764	-0.02875	-0.02745	-0.00632	-0.02979	-0.01356			--	--		--
0.58189	0.000947059	-0.000325359	-0.02988	-0.02747	-0.00632	-0.02977	-0.01238			--	--		--
0.58216	0.00102	-0.000360447	-0.03093	-0.02685	-0.00556	-0.03006	-0.01093			--	--		--
0.58243	0.00103	-0.000323764	-0.03098	-0.02724	-0.00538	-0.0295	-0.01052			--	--		--
0.58271	0.00101	-0.000280702	-0.03057	-0.0271	-0.005	-0.02976	-0.01003			--	--		--
0.58298	0.00107	-0.000318979	-0.02914	-0.02674	-0.00473	-0.02923	-0.01041			--	--		--
0.58325	0.00118	-0.000354067	-0.02948	-0.02701	-0.00475	-0.02864	-0.01079			--	--		--
0.58353	0.00118	-0.00045614	-0.0309	-0.02795	-0.006	-0.02912	-0.01188			--	--		--
0.5838	0.00117	-0.000251994	-0.02903	-0.02671	-0.0051	-0.02758	-0.01035			--	--		--
0.58408	0.00122	-1.11643e-05	-0.02768	-0.02555	-0.0037	-0.02712	-0.00676			--	--		--
0.58435	0.00117	-0.000188198	-0.02921	-0.02651	-0.00455	-0.02862	-0.00764			--	--		--
0.58463	0.00117	-0.000154705	-0.03034	-0.02615	-0.00391	-0.02852	-0.00802			--	--		--
0.58491	0.00129	-0.00014673	-0.03035	-0.02645	-0.00392	-0.02822	-0.00643			--	--		--
0.58518	0.0013	-0.000148325	-0.02978	-0.02593	-0.00484	-0.02815	-0.00719			--	--		--
0.58546	0.0014	-0.000129187	-0.0294	-0.02465	-0.00404	-0.02762	-0.00786			--	--		--
0.58573	0.00152	-0.000118022	-0.02915	-0.02527	-0.00353	-0.02738	-0.00709			--	--		--
0.58601	0.00154	-9.56938e-05	-0.02795	-0.02552	-0.00398	-0.02763	-0.0067			--	--		--
0.58629	0.00156	2.07337e-05	-0.02747	-0.02355	-0.002	-0.02723	-0.00651			--	--		--
0.58657	0.00174	1.91388e-05	-0.02887	-0.02562	5.70588e-05	-0.02818	-0.00789			--	--		--
0.58684	0.00184	-0.000108453	-0.02885	-0.02724	0.000477219	-0.02889	-0.00838			--	--		--
0.58712	0.00172	-5.74163e-05	-0.02907	-0.02592	0.0013	-0.02808	-0.00673			--	--		--
0.5874	0.00172	-1.43541e-05	-0.02859	-0.02558	0.00156	-0.02785	-0.00549			--	--		--
0.58768	0.00177	-7.17703e-05	-0.02756	-0.02491	0.00117	-0.02697	-0.00632			--	--		--
0.58796	0.00183	-6.85805e-05	-0.02786	-0.0245	0.00146	-0.02669	-0.00651			--	--		--
0.58824	0.00183	-8.45295e-05	-0.02867	-0.02487	0.000995936	-0.0272	-0.00665			--	--		--
0.58851	0.00178	-0.000167464	-0.02929	-0.02595	0.00114	-0.02751	-0.00648			--	--		--
0.58879	0.00186	-4.30622e-05	-0.02747	-0.02544	0.00168	-0.026	-0.00582			--	--		--
0.58907	0.00195	-1.11643e-05	-0.02594	-0.02473	0.00127	-0.02578	-0.00654			--	--		--
0.58935	0.00206	-2.87081e-05	-0.02629	-0.02504	0.00171	-0.02695	-0.0065			--	--		--
0.58963	0.0022	5.74163e-05	-0.02843	-0.02504	0.00189	-0.02693	-0.00686			--	--		--
0.58991	0.00209	0	-0.0292	-0.02565	0.000451283	-0.02765	-0.00819			--	--		--
0.5902	0.002	-0.000170654	-0.02892	-0.02587	0.000316417	-0.02785	-0.00809			--	--		--
0.59048	0.00198	-0.0001563	-0.0291	-0.02575	0.000638021	-0.02709	-0.00784			--	--		--
0.59076	0.00199	-0.000127592	-0.02901	-0.02617	0.00023861	-0.02714	-0.00783			--	--		--
0.59104	0.00199	-5.74163e-05	-0.02804	-0.02521	0.000715829	-0.02601	-0.00734			--	--		--
0.59132	0.00202	-7.33652e-05	-0.02757	-0.02407	0.00111	-0.02554	-0.0069			--	--		--
0.5916	0.00221	-0.000121212	-0.02678	-0.02423	0.000959626	-0.02649	-0.00621			--	--		--
0.59189	0.00221	5.90112e-05	-0.02537	-0.02389	0.00221	-0.02618	-0.00487			--	--		--
0.59217	0.00236	0.000185008	-0.02559	-0.02518	0.00188	-0.02699	-0.00562			--	--		--
0.59245	0.00245	6.53907e-05	-0.02837	-0.02504	0.00109	-0.02742	-0.00617			--	--		--
0.59273	0.00232	3.66826e-05	-0.029	-0.02485	0.00122	-0.02642	-0.00503			--	--		--
0.59302	0.00243	-4.94418e-05	-0.0285	-0.02506	0.00138	-0.02659	-0.00457			--	--		--
0.5933	0.00249	-6.06061e-05	-0.02772	-0.02499	0.000835134	-0.02627	-0.00648			--	--		--
0.59359	0.00258	-3.0303e-05	-0.02651	-0.0249	0.00166	-0.0257	-0.00615			--	--		--
0.59387	0.00271	3.34928e-05	-0.02728	-0.02416	0.00164	-0.02661	-0.00488			--	--		--
0.59415	0.00275	3.18979e-05	-0.02723	-0.02317	0.00153	-0.02684	-0.00393			--	--		--
0.59444	0.00286	0.00014992	-0.02672	-0.02348	0.00189	-0.02612	-0.00286			--	--		--
0.59472	0.0028	0.000296651	-0.025	-0.02453	0.00219	-0.0247	-0.00258			--	--		--
0.59501	0.00286	0.000267943	-0.02448	-0.0237	0.00302	-0.02438	-0.00268			--	--		--
0.5953	0.00298	0.000334928	-0.0269	-0.02314	0.00328	-0.02398	-0.00308			--	--		--
0.59558	0.0031	6.37959e-05	-0.02742	-0.0242	0.00226	-0.02514	-0.00474			--	--		--
0.59587	0.00323	6.53907e-05	-0.02536	-0.02318	0.0022	-0.02485	-0.00454			--	--		--
0.59615	0.00317	0.000266348	-0.02553	-0.02212	0.00251	-0.02381	-0.00473			--	--		--
0.59644	0.00326	0.000325359	-0.02462	-0.02239	0.00141	-0.02409	-0.00499			--	--		--
0.59673	0.00345	0.000368421	-0.02492	-0.0231	0.00153	-0.0242	-0.00598			--	--		--
0.59701	0.00358	0.0005311	-0.02383	-0.02154	0.00225	-0.02247	-0.00391			--	--		--
0.5973	0.00367	0.000599681	-0.02361	-0.02044	0.00262	-0.02285	-0.00382			--	--		--
0.59759	0.00368	0.000539075	-0.02481	-0.02178	0.00219	-0.02464	-0.00327			--	--		--
0.59788	0.00378	0.000559809	-0.02442	-0.02222	0.00256	-0.02443	-0.00175			--	--		--
0.59817	0.0039	0.000644338	-0.02594	-0.02217	0.00254	-0.02425	-0.00274			--	--		--
0.59846	0.0039	0.00069697	-0.02442	-0.02038	0.00336	-0.02267	-0.00293			--	--		--
0.59874	0.00402	0.000673046	-0.02448	-0.02115	0.00328	-0.02256	-0.0021			--	--		--
0.59903	0.00417	0.000599681	-0.0255	-0.02202	0.0025	-0.0233	-0.00202			--	--		--
0.59932	0.00421	0.000708134	-0.02417	-0.02087	0.00349	-0.02227	-0.00138			--	--		--
0.59961	0.00436	0.000685805	-0.02413	-0.02061	0.00445	-0.02191	-0.000532266			--	--		--
0.5999	0.00451	0.000875598	-0.02182	-0.01934	0.00322	-0.02145	-0.00197			--	--		--
0.60019	0.00468	0.000880383	-0.02221	-0.02123	0.0035	-0.0228	-0.00204			--	--		--
0.60048	0.00482	0.00102	-0.02355	-0.02057	0.00468	-0.02229	-0.000720124			--	--		--
0.60078	0.00491	0.000754386	-0.02228	-0.02137	0.00394	-0.02143	-0.00111			--	--		--
0.60107	0.00495	0.000835726	-0.02231	-0.02073	0.0039	-0.02135	-0.00282			--	--		--
0.60136	0.0052	0.000923445	-0.02352	-0.01948	0.00373	-0.02202	-0.0026			--	--		--
0.60165	0.00542	0.000904306	-0.02263	-0.01872	0.0032	-0.02214	-0.00271			--	--		--
0.60194	0.00553	0.00114	-0.02189	-0.0176	0.00491	-0.0209	-0.00207			--	--		--
0.60223	0.00579	0.00115	-0.02091	-0.01908	0.00483	-0.02119	0.000344407			--	--		--
0.60253	0.00599	0.00122	-0.02149	-0.01877	0.00447	-0.02038	-6.26195e-05			--	--		--
0.60282	0.00618	0.00132	-0.02155	-0.01905	0.00498	-0.02157	-0.000657505			--	--		--
0.60311	0.00631	0.00135	-0.02139	-0.01862	0.00464	-0.02055	-0.00133			--	--		--
0.60341	0.00657	0.00133	-0.02249	-0.01872	0.0032	-0.02082	-0.00457			--	--		--
0.6037	0.00672	0.00143	-0.02286	-0.01838	0.00472	-0.02077	-0.00296			--	--		--
0.60399	0.00708	0.00148	-0.02141	-0.01837	0.00456	-0.02051	-0.00103			--	--		--
0.60429	0.00726	0.00141	-0.02177	-0.01778	0.00496	-0.02109	-0.000250478			--	--		--
0.60458	0.00744	0.00164	-0.02043	-0.01773	0.00585	-0.01913	0.000469646			--	--		--
0.60488	0.00761	0.00174	-0.01957	-0.01629	0.00565	-0.01869	0.000281788			--	--		--
0.60517	0.00776	0.00172	-0.02032	-0.01765	0.00474	-0.01935	0.000203513			--	--		--
0.60547	0.00792	0.00191	-0.01897	-0.01895	0.00569	-0.01839	-0.000344407			--	--		--
0.60576	0.00778	0.0018	-0.0213	-0.01849	0.00545	-0.02032	1.56549e-05			--	--		--
0.60606	0.00773	0.0016	-0.02105	-0.01717	0.0053	-0.02003	-0.00377			--	--		--
0.60636	0.00779	0.00185	-0.01935	-0.01682	0.00522	-0.01882	-0.000203513			--	--		--
0.60665	0.00794	0.00176	-0.02133	-0.01841	0.00395	-0.01947	-0.000861018			--	--		--
0.60695	0.00798	0.00177	-0.0213	-0.01759	0.00375	-0.01839	-0.0028			--	--		--
0.60725	0.008	0.00176	-0.02211	-0.0185	0.00502	-0.0204	0.00132			--	--		--
0.60755	0.00829	0.00193	-0.02074	-0.01635	0.00398	-0.01953	0.000563575			--	--		--
0.60784	0.00832	0.00196	-0.02016	-0.01772	0.00336	-0.02157	-0.000407027			--	--		--
0.60814	0.00854	0.00221	-0.02032	-0.01722	0.00511	-0.01959	0.000485301			--	--		--
0.60844	0.00868	0.00186	-0.02267	-0.01802	0.00396	-0.01901	-0.00302			--	--		--
0.60874	0.0087	0.002	-0.02035	-0.01703	0.00565	-0.01834	-4.69646e-05			--	--		--
0.60904	0.00894	0.002	-0.02178	-0.01846	0.004	-0.01951	0.000172204			--	--		--
0.60934	0.00908	0.00192	-0.02128	-0.01915	0.00368	-0.02053	-0.000688814			--	--		--
0.60964	0.00933	0.00232	-0.01977	-0.01602	0.00526	-0.01863	-0.000109584			--	--		--
0.60994	0.00952	0.0024	-0.02008	-0.01672	0.00572	-0.01834	0.00261			--	--		--
0.61024	0.00976	0.00249	-0.01991	-0.01822	0.00379	-0.01917	0.0018			--	--		--
0.61054	0.01006	0.0025	-0.01949	-0.01846	0.00461	-0.01943	0.00124			--	--		--
0.61084	0.01019	0.00256	-0.0221	-0.01669	0.00505	-0.01933	0.00175			--	--		--
0.61114	0.01042	0.00252	-0.02089	-0.01629	0.00501	-0.01856	-0.0024			--	--		--
0.61144	0.0107	0.00255	-0.02172	-0.01759	0.00476	-0.01895	-0.00185			--	--		--
0.61174	0.01083	0.00279	-0.01921	-0.01601	0.00546	-0.01775	0.00122			--	--		--
0.61204	0.01114	0.00286	-0.02063	-0.0145	0.00559	-0.01634	-4.69646e-05			--	--		--
0.61235	0.01132	0.00286	-0.01993	-0.01624	0.00542	-0.0162	0.00132			--	--		--
0.61265	0.01176	0.00283	-0.01784	-0.01605	0.00427	-0.0177	0.00163			--	--		--
0.61295	0.01206	0.00285	-0.01832	-0.01601	0.00357	-0.01827	3.13097e-05			--	--		--
0.61325	0.01243	0.003	-0.01919	-0.01508	0.0047	-0.01774	-0.000156549			--	--		--
0.61356	0.0126	0.00312	-0.01877	-0.01818	0.00437	-0.01786	0.000516611			--	--		--
0.61386	0.0129	0.00288	-0.01961	-0.01655	0.00481	-0.01544	-0.00161			--	--		--
0.61417	0.01296	0.00313	-0.01957	-0.015	0.00545	-0.0154	-0.000594885			--	--		--
0.61447	0.01344	0.00323	-0.0196	-0.01486	0.0051	-0.01495	-0.00114			--	--		--
0.61477	0.01373	0.00326	-0.01901	-0.01531	0.00436	-0.01616	-0.000688814			--	--		--
0.61508	0.01392	0.00329	-0.01938	-0.01378	0.00548	-0.01732	0.00121			--	--		--
0.61538	0.01431	0.00339	-0.01835	-0.01468	0.00639	-0.01533	0.00208			--	--		--
0.61569	0.01453	0.00358	-0.01929	-0.01376	0.00627	-0.0153	0.000626195			--	--		--
0.616	0.01471	0.00358	-0.01823	-0.01344	0.00562	-0.01485	0.00244			--	--		--
0.6163	0.01515	0.00362	-0.01871	-0.01651	0.00488	-0.01816	0.00247			--	--		--
0.61661	0.0154	0.00364	-0.01885	-0.01418	0.0056	-0.01814	0.000187858			--	--		--
0.61692	0.01566	0.00354	-0.01893	-0.01425	0.00658	-0.01541	0.00127			--	--		--
0.61722	0.01596	0.00386	-0.01835	-0.01342	0.00432	-0.01619	-0.000939292			--	--		--
0.61753	0.0164	0.00394	-0.01905	-0.01384	0.00509	-0.01443	0.000219168			--	--		--
0.61784	0.01674	0.00406	-0.01874	-0.01496	0.00456	-0.01534	-7.82743e-05			--	--		--
0.61815	0.01702	0.00437	-0.01832	-0.01292	0.00318	-0.01441	0.00064185			--	--		--
0.61845	0.01769	0.00428	-0.01905	-0.01307	0.00508	-0.01437	0.00344			--	--		--
0.61876	0.018	0.00443	-0.01827	-0.01375	0.00617	-0.01477	0.00285			--	--		--
0.61907	0.0185	0.00439	-0.01757	-0.01344	0.00467	-0.01579	0.00252			--	--		--
0.61938	0.01887	0.00441	-0.0194	-0.01199	0.00603	-0.01397	0.000814053			--	--		--
0.61969	0.01927	0.00474	-0.0167	-0.01252	0.00601	-0.01395	0.00224			--	--		--
0.62	0.01996	0.00499	-0.01724	-0.01224	0.00528	-0.01367	-0.000156549			--	--		--
0.62031	0.02014	0.00507	-0.0199	-0.01091	0.00694	-0.01338	-0.00114			--	--		--
0.62062	0.02021	0.00512	-0.0184	-0.01198	0.00659	-0.01367	0.002			--	--		--
0.62093	0.02093	0.00519	-0.01849	-0.01167	0.00448	-0.01424	0.00153			--	--		--
0.62124	0.02123	0.00532	-0.01809	-0.01012	0.0068	-0.01383	0.00186			--	--		--
0.62155	0.02196	0.0055	-0.01648	-0.0111	0.00571	-0.01309	0.00105			--	--		--
0.62187	0.02223	0.0056	-0.0164	-0.01106	0.00608	-0.01241	0.000782743			--	--		--
0.62218	0.02271	0.00566	-0.01763	-0.00972	0.00587	-0.01304	-0.000250478			--	--		--
0.62249	0.02321	0.00575	-0.01649	-0.01054	0.00585	-0.01189	0.000594885			--	--		--
0.6228	0.02369	0.0057	-0.01705	-0.01227	0.00559	-0.01253	0.00149			--	--		--
0.62312	0.02417	0.0058	-0.01657	-0.01023	0.0059	-0.01206	0.00178			--	--		--
0.62343	0.02438	0.00596	-0.0147	-0.01109	0.00572	-0.01266	-0.00111			--	--		--
0.62374	0.02485	0.0061	-0.01584	-0.01017	0.00486	-0.01293	-0.000814053			--	--		--
0.62406	0.02527	0.0062	-0.01592	-0.00989	0.0066	-0.01174	0.00191			--	--		--
0.62437	0.02574	0.00641	-0.01523	-0.01252	0.00636	-0.01312	-0.00326			--	--		--
0.62469	0.02625	0.0065	-0.01404	-0.00945	0.0063	-0.01157	-0.000751434			--	--		--
0.625	0.02676	0.00681	-0.01328	-0.00955	0.00689	-0.01084	-0.00171			--	--		--
0.62532	0.02726	0.00697	-0.01287	-0.00812	0.00665	-0.01302	-0.0028			--	--		--
0.62563	0.02798	0.00709	-0.0139	-0.00812	0.00745	-0.01138	-0.00174			--	--		--
0.62595	0.02843	0.00716	-0.01857	-0.00929	0.00766	-0.01023	-0.00111			--	--		--
0.62626	0.02902	0.00733	-0.01787	-0.00814	0.00745	-0.01248	-0.000266133			--	--		--
0.62658	0.02969	0.00737	-0.01698	-0.0092	0.00722	-0.01138	-0.000720124			--	--		--
0.6269	0.03026	0.00739	-0.01596	-0.00917	0.00772	-0.01204	-0.000281788			--	--		--
0.62721	0.03084	0.00786	-0.01317	-0.00958	0.0072	-0.01183	0.000187858			--	--		--
0.62753	0.0316	0.00789	-0.01176	-0.00675	0.00905	-0.01029	-0.000673159			--	--		--
0.62785	0.03219	0.00806	-0.01345	-0.00691	0.00752	-0.01004	-0.0013			--	--		--
0.62817	0.03266	0.00814	-0.01222	-0.00731	0.00766	-0.01071	-0.000892328			--	--		--
0.62848	0.03349	0.00855	-0.01111	-0.00542	0.0096	-0.00888	-0.000720124			--	--		--
0.6288	0.03427	0.00863	-0.014	-0.00769	0.00878	-0.0084	0.000297443			--	--		--
0.62912	0.03495	0.00878	-0.01407	-0.00662	0.00847	-0.00955	6.26195e-05			--	--		--
0.62944	0.0356	0.0088	-0.01504	-0.00913	0.00721	-0.00902	-0.00102			--	--		--
0.62976	0.0363	0.00916	-0.01357	-0.0069	0.0097	-0.00845	0.00285			--	--		--
0.63008	0.03716	0.00947	-0.0129	-0.00735	0.00857	-0.00981	0.00138			--	--		--
0.6304	0.03786	0.00951	-0.01272	-0.00638	0.00843	-0.00772	-0.00169			--	--		--
0.63072	0.03857	0.00983	-0.01323	-0.0049	0.0093	-0.00808	7.82743e-05			--	--		--
0.63104	0.03941	0.00997	-0.01367	-0.00641	0.00875	-0.00737	-0.0018			--	--		--
0.63136	0.04029	0.0102	-0.01178	-0.00514	0.00917	-0.0077	-0.000469646			--	--		--
0.63169	0.04124	0.01056	-0.01173	-0.00449	0.01008	-0.00722	0.00125			--	--		--
0.63201	0.04197	0.01077	-0.0114	-0.00564	0.00935	-0.00791	-0.000187858			--	--		--
0.63233	0.04286	0.01095	-0.01223	-0.00561	0.00968	-0.00794	-0.000626195			--	--		--
0.63265	0.04387	0.01091	-0.01225	-0.00576	0.0104	-0.00791	0.00235			--	--		--
0.63298	0.04471	0.01144	-0.01052	-0.00877	0.01002	-0.00834	0.00186			--	--		--
0.6333	0.04566	0.01171	-0.01008	-0.00536	0.01125	-0.00686	0.0038			--	--		--
0.63362	0.0467	0.01198	-0.01148	-0.00484	0.01185	-0.00756	0.00247			--	--		--
0.63395	0.04739	0.01226	-0.00883	-0.00325	0.01055	-0.00715	0.000594885			--	--		--
0.63427	0.04854	0.01243	-0.01069	-0.00421	0.00999	-0.00707	0.000203513			--	--		--
0.6346	0.04952	0.01292	-0.00903	-0.00326	0.00975	-0.00707	-0.000845363			--	--		--
0.63492	0.05044	0.01314	-0.00861	-0.00393	0.0112	-0.00603	-0.00111			--	--		--
0.63525	0.05167	0.01355	-0.00822	-0.00316	0.01143	-0.00534	0.00113			--	--		--
0.63557	0.05267	0.01364	-0.00831	-0.00279	0.01117	-0.00621	0.00146			--	--		--
0.6359	0.05383	0.01392	-0.00722	-0.00288	0.01148	-0.00437	4.69646e-05			--	--		--
0.63622	0.05481	0.01438	-0.00728	-0.0022	0.0123	-0.00346	0.000876673			--	--		--
0.63655	0.05599	0.01465	-0.00708	-0.00288	0.01346	-0.00481	0.00492			--	--		--
0.63688	0.057	0.01509	-0.00538	-0.00241	0.01309	-0.00481	0.00108			--	--		--
0.6372	0.05829	0.01522	-0.00781	-0.00199	0.0121	-0.00369	0.000250478			--	--		--
0.63753	0.05948	0.01564	-0.00874	-0.00276	0.01166	-0.00377	-1.56549e-05			--	--		--
0.63786	0.06071	0.01591	-0.00619	-0.00145	0.01236	-0.00305	-0.000407027			--	--		--
0.63819	0.06174	0.01643	-0.00541	-0.00176	0.01315	-0.00302	0.000250478			--	--		--
0.63852	0.06297	0.01653	-0.00789	-0.00297	0.01292	-0.00496	6.26195e-05			--	--		--
0.63885	0.06441	0.0169	-0.00794	-0.00128	0.01254	-0.00502	0.00169			--	--		--
0.63918	0.0655	0.01765	-0.00521	-0.000103368	0.01486	-0.00425	0.00351			--	--		--
0.6395	0.06686	0.01775	-0.00544	-0.00337	0.01323	-0.00363	0.00271			--	--		--
0.63983	0.06853	0.0181	-0.00465	-0.00195	0.01281	-0.00328	-0.000688814			--	--		--
0.64017	0.06978	0.01864	-0.00558	-0.00124	0.01337	-0.00387	0.000939292			--	--		--
0.6405	0.0711	0.01924	-0.00407	0	0.01426	-0.000663271	0.00182			--	--		--
0.64083	0.07257	0.01961	-0.00432	-0.00126	0.01504	-0.00114	0.00354			--	--		--
0.64116	0.0741	0.01991	-0.00493	-0.000826943	0.01447	-0.00283	0.000469646			--	--		--
0.64149	0.07551	0.02036	-0.00508	-0.000369171	0.01372	-0.0022	0.00103			--	--		--
0.64182	0.07693	0.02072	-0.00646	-0.000295337	0.01365	-0.00293	0.0011			--	--		--
0.64215	0.07842	0.02128	-0.00449	0.000443005	0.01486	-0.00197	0.00199			--	--		--
0.64249	0.08016	0.02203	-0.000916081	0.00143	0.01615	-0.000540612	0.00238			--	--		--
0.64282	0.0819	0.02215	-0.00293	0.00145	0.01461	-0.00245	0.00268			--	--		--
0.64315	0.08342	0.02263	-0.00632	0.000310104	0.01309	-0.00325	0.00243			--	--		--
0.64349	0.08487	0.02329	-0.00276	0.00177	0.0153	-0.00175	0.00155			--	--		--
0.64382	0.08665	0.02385	-0.00218	0.00157	0.01571	-0.00173	0.00225			--	--		--
0.64416	0.08841	0.0243	-0.00179	0.00245	0.01624	-0.0011	0.00254			--	--		--
0.64449	0.09008	0.02467	-0.0031	0.00115	0.01571	-0.000840447	0.00387			--	--		--
0.64483	0.09174	0.02519	-0.00433	-0.000383938	0.01522	-0.00223	0.00391			--	--		--
0.64516	0.09353	0.02573	-0.00334	0.00188	0.016	-0.000486096	0.00293			--	--		--
0.6455	0.09568	0.02652	-0.000947297	0.00257	0.01787	0.000944935	0.00318			--	--		--
0.64583	0.09727	0.02697	-0.00201	0.00157	0.01689	-0.000636014	0.00395			--	--		--
0.64617	0.09918	0.02784	0.00119	0.00257	0.01793	0.00149	0.00297			--	--		--
0.64651	0.10118	0.02883	0.00372	0.00186	0.01944	0.00427	0.00783			--	--		--
0.64684	0.10319	0.02889	-0.000494662	0.00357	0.01706	0.000304378	0.00157			--	--		--
0.64718	0.10552	0.02933	-0.000994122	0.00402	0.01636	0.00404	0.00548			--	--		--
0.64752	0.10756	0.02997	-0.00118	0.000856477	0.01559	0.00949	0.00967			--	--		--
0.64786	0.10859	0.0304	-0.00424	0.000812176	0.01399	-0.00162	0.00183			--	--		--
0.6482	0.11066	0.03121	-0.00312	0.00152	0.01462	-0.000104488	0.00139			--	--		--
0.64854	0.11275	0.03219	0.000270135	0.00309	0.01634	0.00153	0.00341			--	--		--
0.64887	0.11544	0.03319	0.00313	0.00571	0.01925	0.00432	0.00567			--	--		--
0.64921	0.11759	0.03388	0.00394	0.00446	0.01921	0.00347	0.00352			--	--		--
0.64955	0.11971	0.03463	0.00341	0.00574	0.01865	0.00187	0.00265			--	--		--
0.6499	0.12194	0.03513	0.000426216	0.0052	0.01773	-0.00149	0.00434			--	--		--
0.65024	0.1239	0.0358	0.000988108	0.0045	0.01664	-0.000213519	0.00413			--	--		--
0.65058	0.12569	0.03623	-0.000884865	0.00526	0.01662	0.00225	0.00443			--	--		--
0.65092	0.12812	0.03695	-0.000728784	0.00374	0.01744	0.00221	0.00534			--	--		--
0.65126	0.13035	0.03828	0.00196	0.00563	0.02023	0.00473	0.00698			--	--		--
0.6516	0.13324	0.0394	0.00565	0.00859	0.02225	0.00715	0.00548			--	--		--
0.65195	0.13571	0.03974	0.003	0.00527	0.02027	0.00216	0.0054			--	--		--
0.65229	0.13813	0.04069	0.00277	0.00397	0.01998	0.000467924	0.00476			--	--		--
0.65263	0.14032	0.04172	0.00242	0.00542	0.01689	0.0018	0.00634			--	--		--
0.65298	0.14239	0.04227	0.00291	0.00792	0.01793	0.00379	0.00614			--	--		--
0.65332	0.14506	0.04312	0.00274	0.00766	0.01938	0.00314	0.00609			--	--		--
0.65366	0.14795	0.04398	0.001	0.00613	0.01977	0.00225	0.00844			--	--		--
0.65401	0.15078	0.04538	0.00441	0.00837	0.02185	0.00464	0.00889			--	--		--
0.65435	0.15348	0.04655	0.00623	0.01418	0.02064	0.00355	0.00823			--	--		--
0.6547	0.15556	0.04679	0.000457432	0.01054	0.01629	-0.000540612	0.00808			--	--		--
0.65504	0.15759	0.04768	-0.000775608	0.00514	0.01816	0.00416	0.00692			--	--		--
0.65539	0.16021	0.04884	0.00194	0.00766	0.02016	0.00633	0.00795			--	--		--
0.65574	0.16294	0.04989	0.00342	0.0084	0.02027	0.00601	0.00877			--	--		--
0.65608	0.16575	0.05097	0.0035	0.00827	0.02109	0.00592	0.01202			--	--		--
0.65643	0.16855	0.05215	0.00434	0.00839	0.02184	0.00681	0.01603			--	--		--
0.65678	0.17133	0.05324	0.00456	0.00793	0.0208	0.00558	0.01382			--	--		--
0.65713	0.17415	0.05443	0.00462	0.00972	0.02095	0.00664	0.01262			--	--		--
0.65748	0.17676	0.05556	0.00428	0.00975	0.01949	0.00596	0.01252			--	--		--
0.65782	0.1793	0.05669	0.00441	0.00718	0.01807	0.00578	0.00993			--	--		--
0.65817	0.18181	0.05767	0.00558	0.00662	0.01959	0.00796	0.01132			--	--		--
0.65852	0.18449	0.05884	0.00324	0.008	0.02046	0.00642	0.01039			--	--		--
0.65887	0.18736	0.06013	0.00224	0.00825	0.02206	0.006	0.01165			--	--		--
0.65922	0.19031	0.06139	0.00324	0.00827	0.02134	0.00716	0.01199			--	--		--
0.65957	0.19328	0.06285	0.00452	0.00963	0.02049	0.00792	0.00919			--	--		--
0.65993	0.1961	0.06382	0.00186	0.00867	0.01804	0.00475	0.00767			--	--		--
0.66028	0.19869	0.06474	0.000207703	0.00688	0.0177	0.00231	0.00977			--	--		--
0.66063	0.20137	0.06614	0.00163	0.00766	0.01812	0.00457	0.00947			--	--		--
0.66098	0.20401	0.06738	0.00152	0.0074	0.0178	0.00416	0.00952			--	--		--
0.66133	0.2067	0.06898	0.00149	0.00774	0.01924	0.00543	0.00906			--	--		--
0.66169	0.20979	0.0707	0.00363	0.00821	0.01981	0.00724	0.0091			--	--		--
0.66204	0.21265	0.07195	0.00525	0.00597	0.01824	0.00637	0.00997			--	--		--
0.66239	0.21529	0.07344	0.00503	0.00772	0.01951	0.00781	0.01003			--	--		--
0.66275	0.21824	0.07505	0.00366	0.01006	0.02078	0.00749	0.01335			--	--		--
0.6631	0.22116	0.07649	0.00336	0.00806	0.0201	0.00599	0.01428			--	--		--
0.66346	0.22395	0.07833	0.00715	0.01004	0.02185	0.00798	0.01207			--	--		--
0.66381	0.22688	0.08019	0.01026	0.01237	0.02326	0.00862	0.01432			--	--		--
0.66417	0.22978	0.08146	0.00786	0.01071	0.0221	0.00655	0.01503			--	--		--
0.66452	0.23232	0.08269	0.00456	0.00932	0.02112	0.00776	0.01201			--	--		--
0.66488	0.23501	0.08469	0.00583	0.00998	0.02222	0.00941	0.01144			--	--		--
0.66524	0.2372	0.08616	0.00375	0.00784	0.02088	0.00776	0.01157			--	--		--
0.66559	0.23953	0.08739	0.00211	0.00978	0.02077	0.00683	0.01171			--	--		--
0.66595	0.24233	0.08921	0.00289	0.0102	0.0213	0.00711	0.01312			--	--		--
0.66631	0.2448	0.09104	0.00491	0.00904	0.02118	0.00824	0.01187			--	--		--
0.66667	0.24737	0.09285	0.00587	0.01144	0.02017	0.00942	0.01021			--	--		--
0.66703	0.24969	0.09436	0.00236	0.01057	0.01886	0.00799	0.01032			--	--		--
0.66738	0.25252	0.09659	0.00361	0.01035	0.02091	0.00937	0.0116			--	--		--
0.66774	0.25548	0.09877	0.00672	0.0117	0.02292	0.01111	0.01296			--	--		--
0.6681	0.25811	0.10048	0.00615	0.01274	0.02379	0.01065	0.01569			--	--		--
0.66846	0.26014	0.10227	0.00619	0.01335	0.02225	0.01073	0.01357			--	--		--
0.66882	0.26196	0.10402	0.00754	0.01322	0.02157	0.01081	0.01165			--	--		--
0.66919	0.2642	0.10596	0.00821	0.0132	0.02255	0.01049	0.01306			--	--		--
0.66955	0.26615	0.10824	0.00787	0.01329	0.02199	0.01053	0.01464			--	--		--
0.66991	0.26861	0.11033	0.00686	0.01193	0.02229	0.01021	0.01503			--	--		--
0.67027	0.27124	0.11199	0.00623	0.01031	0.02209	0.00953	0.01526			--	--		--
0.67063	0.27331	0.1134	0.00288	0.0066	0.01936	0.00629	0.01531			--	--		--
0.671	0.27462	0.11576	0.00709	0.01215	0.02186	0.01013	0.01338			--	--		--
0.67136	0.27604	0.11816	0.0102	0.015	0.01969	0.00995	0.00733			--	--		--
0.67172	0.27802	0.12038	0.0079	0.0154	0.02104	0.01032	0.00554			--	--		--
0.67209	0.28144	0.12276	0.00661	0.01273	0.0232	0.01123	0.01207			--	--		--
0.67245	0.28323	0.12528	0.01505	0.01635	0.02394	0.01784	0.01769			--	--		--
0.67282	0.28431	0.12679	0.01274	0.02271	0.02091	0.02215	0.01144			--	--		--
0.67318	0.28536	0.12822	-0.00216	0.0123	0.01866	0.01182	0.01533			--	--		--
0.67355	0.28609	0.13097	0.00439	0.0132	0.0222	0.01205	0.01617			--	--		--
0.67391	0.28737	0.13381	0.00882	0.01624	0.0242	0.01141	0.01033			--	--		--
0.67428	0.28982	0.13659	0.01141	0.01672	0.02602	0.01222	0.01282			--	--		--
0.67465	0.29168	0.13905	0.01429	0.01799	0.02684	0.0155	0.01519			--	--		--
0.67501	0.29277	0.1409	0.01276	0.01319	0.02341	0.01328	0.01564			--	--		--
0.67538	0.29335	0.1431	0.01045	0.01136	0.02138	0.01083	0.01509			--	--		--
0.67575	0.29412	0.14517	0.00751	0.01063	0.02061	0.01039	0.01497			--	--		--
0.67612	0.29533	0.14779	0.01199	0.01376	0.02295	0.01257	0.01509			--	--		--
0.67649	0.29636	0.15064	0.01324	0.01481	0.02507	0.01317	0.01456			--	--		--
0.67686	0.2968	0.15237	0.00456	0.00939	0.02083	0.00736	0.01196			--	--		--
0.67723	0.2971	0.15448	0.00275	0.01057	0.02105	0.00847	0.01243			--	--		--
0.6776	0.29752	0.15689	0.00428	0.01079	0.0228	0.01062	0.01473			--	--		--
0.67797	0.29823	0.1596	0.0079	0.01477	0.0258	0.01656	0.01752			--	--		--
0.67834	0.29913	0.16202	0.00845	0.01465	0.02522	0.01471	0.01799			--	--		--
0.67871	0.2999	0.1647	0.01199	0.01457	0.02582	0.01479	0.01503			--	--		--
0.67908	0.30005	0.16749	0.01021	0.01271	0.02599	0.01479	0.01564			--	--		--
0.67945	0.29992	0.17012	0.01082	0.01387	0.026	0.01474	0.01724			--	--		--
0.67982	0.29967	0.17251	0.0075	0.01299	0.02706	0.01336	0.01741			--	--		--
0.6802	0.30013	0.17541	0.01029	0.01713	0.02823	0.01955	0.01658			--	--		--
0.68057	0.29994	0.17723	0.00466	0.01077	0.02353	0.01557	0.01951			--	--		--
0.68094	0.29901	0.17953	0.00743	0.01344	0.02403	0.01592	0.01753			--	--		--
0.68132	0.29841	0.18183	0.00595	0.01413	0.02191	0.01121	0.01764			--	--		--
0.68169	0.29838	0.18533	0.01185	0.01212	0.02621	0.01448	0.01968			--	--		--
0.68207	0.29841	0.18837	0.01137	0.01545	0.02722	0.01662	0.01774			--	--		--
0.68244	0.29758	0.19135	0.01583	0.01986	0.02894	0.01889	0.01237			--	--		--
0.68282	0.29657	0.19354	0.01479	0.01971	0.03004	0.02079	0.0129			--	--		--
0.6832	0.29619	0.19507	0.00926	0.0149	0.02544	0.01485	0.01947			--	--		--
0.68357	0.29503	0.19763	0.00784	0.01437	0.02545	0.01438	0.01882			--	--		--
0.68395	0.29437	0.20095	0.01141	0.01943	0.02618	0.01667	0.01605			--	--		--
0.68433	0.29376	0.20357	0.01218	0.01923	0.02566	0.01677	0.01683			--	--		--
0.6847	0.29306	0.20607	0.01168	0.0181	0.02591	0.01734	0.01526			--	--		--
0.68508	0.29196	0.20906	0.01399	0.01776	0.0268	0.01695	0.01658			--	--		--
0.68546	0.2908	0.21114	0.01162	0.0175	0.02566	0.01576	0.01791			--	--		--
0.68584	0.2897	0.21376	0.01474	0.01775	0.02466	0.01617	0.01667			--	--		--
0.68622	0.28825	0.21687	0.01433	0.02227	0.02646	0.01802	0.02019			--	--		--
0.6866	0.28704	0.21888	0.01168	0.0198	0.02506	0.01754	0.01868			--	--		--
0.68698	0.28568	0.22115	0.01138	0.01831	0.02585	0.01765	0.01738			--	--		--
0.68736	0.28413	0.22384	0.01184	0.01849	0.02604	0.01804	0.0167			--	--		--
0.68774	0.28281	0.22636	0.01171	0.01771	0.02537	0.01696	0.01739			--	--		--
0.68812	0.28107	0.22909	0.01216	0.02137	0.02613	0.01336	0.01641			--	--		--
0.68851	0.27935	0.23167	0.01408	0.01852	0.02719	0.01618	0.01495			--	--		--
0.68889	0.27753	0.23385	0.01246	0.01747	0.02598	0.01765	0.01539			--	--		--
0.68927	0.27579	0.23614	0.0133	0.01991	0.0268	0.01874	0.01558			--	--		--
0.68966	0.27429	0.2385	0.01338	0.02013	0.02643	0.01888	0.01705			--	--		--
0.69004	0.27208	0.24131	0.01376	0.02011	0.02719	0.01959	0.01731			--	--		--
0.69042	0.27021	0.24373	0.01482	0.01992	0.02738	0.01963	0.01924			--	--		--
0.69081	0.26838	0.24585	0.01402	0.01951	0.02732	0.01859	0.01467			--	--		--
0.69119	0.26641	0.24789	0.01265	0.01982	0.02601	0.01749	0.01677			--	--		--
0.69158	0.26439	0.25026	0.01482	0.02332	0.02739	0.02158	0.01772			--	--		--
0.69196	0.26228	0.25248	0.0141	0.02078	0.02753	0.01949	0.0191			--	--		--
0.69235	0.26019	0.25451	0.01294	0.02033	0.02649	0.01854	0.01916			--	--		--
0.69274	0.25777	0.2567	0.01399	0.02128	0.02741	0.01951	0.01894			--	--		--
0.69312	0.2556	0.25911	0.01355	0.02054	0.02727	0.01919	0.01969			--	--		--
0.69351	0.25338	0.26116	0.01518	0.02017	0.02715	0.01966	0.01854			--	--		--
0.6939	0.25118	0.26333	0.01594	0.02225	0.02786	0.02023	0.01822			--	--		--
0.69429	0.24899	0.26525	0.0153	0.02156	0.02764	0.02037	0.01733			--	--		--
0.69468	0.24678	0.26705	0.01513	0.02197	0.02833	0.01975	0.01944			--	--		--
0.69507	0.24451	0.26905	0.01622	0.02228	0.02985	0.02169	0.01965			--	--		--
0.69546	0.24221	0.27066	0.01443	0.02209	0.02848	0.0209	0.01882			--	--		--
0.69585	0.24013	0.27251	0.01463	0.02128	0.02807	0.02157	0.01788			--	--		--
0.69624	0.23755	0.274	0.01263	0.01963	0.02583	0.01998	0.01816			--	--		--
0.69663	0.23536	0.27578	0.01489	0.02255	0.02712	0.0214	0.01905			--	--		--
0.69702	0.23281	0.27783	0.01436	0.022	0.02861	0.02105	0.01926			--	--		--
0.69741	0.23033	0.27961	0.0158	0.02211	0.0303	0.02073	0.01915			--	--		--
0.69781	0.22807	0.2811	0.01518	0.02385	0.02757	0.02103	0.02073			--	--		--
0.6982	0.22535	0.28287	0.01809	0.025	0.03076	0.02406	0.02059			--	--		--
0.69859	0.22309	0.28433	0.0175	0.02457	0.03116	0.02388	0.02135			--	--		--
0.69899	0.22076	0.28548	0.0178	0.02457	0.03047	0.02486	0.02162			--	--		--
0.69938	0.21828	0.28688	0.01866	0.02683	0.03163	0.02507	0.02153			--	--		--
0.69977	0.21587	0.2882	0.0183	0.02558	0.03184	0.02369	0.02229			--	--		--
0.70017	0.21353	0.28956	0.01767	0.02425	0.03142	0.02407	0.02326			--	--		--
0.70056	0.2111	0.29082	0.01987	0.02645	0.03259	0.02574	0.02223			--	--		--
0.70096	0.20859	0.29184	0.01931	0.02723	0.0333	0.02522	0.02488			--	--		--
0.70136	0.20616	0.29303	0.02011	0.02738	0.03305	0.02484	0.02351			--	--		--
0.70175	0.20387	0.29394	0.02034	0.02782	0.0349	0.02756	0.02231			--	--		--
0.70215	0.20155	0.29486	0.02115	0.0302	0.03515	0.02575	0.02019			--	--		--
0.70255	0.19916	0.296	0.02354	0.02789	0.03601	0.02508	0.0242			--	--		--
0.70295	0.19688	0.29653	0.02139	0.02809	0.03639	0.02583	0.02452			--	--		--
0.70335	0.19435	0.29706	0.0202	0.02651	0.03557	0.02537	0.02597			--	--		--
0.70375	0.19199	0.29774	0.02114	0.03032	0.03709	0.02796	0.02425			--	--		--
0.70415	0.18954	0.29842	0.02128	0.02983	0.03905	0.02943	0.02506			--	--		--
0.70455	0.18722	0.29884	0.02267	0.03049	0.03859	0.02992	0.0247			--	--		--
0.70495	0.18449	0.29925	0.02118	0.02989	0.03773	0.02928	0.0232			--	--		--
0.70535	0.18214	0.29976	0.0235	0.03116	0.03817	0.03004	0.02387			--	--		--
0.70575	0.18009	0.29986	0.02195	0.0311	0.03715	0.0283	0.02506			--	--		--
0.70615	0.17748	0.29969	0.02095	0.0297	0.03596	0.02796	0.0234			--	--		--
0.70655	0.17522	0.30002	0.02034	0.02795	0.03601	0.03213	0.02422			--	--		--
0.70696	0.17303	0.2998	0.02072	0.02797	0.03585	0.02724	0.02333			--	--		--
0.70736	0.17069	0.29973	0.02042	0.02868	0.03469	0.02755	0.02334			--	--		--
0.70776	0.16859	0.29935	0.02095	0.02853	0.03399	0.0276	0.02106			--	--		--
0.70817	0.1664	0.29908	0.02084	0.02823	0.03418	0.02725	0.02401			--	--		--
0.70857	0.1642	0.29914	0.02239	0.02849	0.035	0.02792	0.02007			--	--		--
0.70898	0.16172	0.29877	0.0227	0.02798	0.03376	0.02778	0.02282			--	--		--
0.70938	0.15974	0.29824	0.02128	0.02747	0.0326	0.02632	0.02204			--	--		--
0.70979	0.15763	0.29821	0.02409	0.02987	0.0339	0.0298	0.02223			--	--		--
0.71019	0.15553	0.29759	0.02417	0.02844	0.03357	0.02952	0.02174			--	--		--
0.7106	0.15366	0.29707	0.01983	0.02745	0.03267	0.02798	0.02223			--	--		--
0.71101	0.15169	0.2961	0.02229	0.02931	0.0332	0.03138	0.02246			--	--		--
0.71142	0.14976	0.29544	0.0224	0.02875	0.03262	0.02902	0.02232			--	--		--
0.71183	0.14794	0.29454	0.02083	0.02853	0.03172	0.02654	0.02259			--	--		--
0.71223	0.146	0.29416	0.02445	0.0295	0.03318	0.03015	0.02019			--	--		--
0.71264	0.14422	0.29343	0.02612	0.03045	0.03449	0.02977	0.02176			--	--		--
0.71305	0.14266	0.29245	0.02339	0.03035	0.03498	0.02837	0.02621			--	--		--
0.71346	0.1405	0.29172	0.02468	0.03315	0.0369	0.03029	0.02279			--	--		--
0.71387	0.13884	0.29095	0.02429	0.0328	0.03726	0.02974	0.02466			--	--		--
0.71429	0.13698	0.28991	0.01797	0.02682	0.03674	0.0315	0.02344			--	--		--
0.7147	0.13554	0.28907	0.02538	0.03222	0.03768	0.03288	0.02447			--	--		--
0.71511	0.13391	0.28715	0.02412	0.03098	0.03758	0.03036	0.02239			--	--		--
0.71552	0.13235	0.2865	0.02549	0.03302	0.03859	0.03089	0.0243			--	--		--
0.71594	0.13063	0.2854	0.02824	0.03585	0.04002	0.03443	0.0269			--	--		--
0.71635	0.12918	0.28466	0.031	0.03661	0.04119	0.03416	0.02674			--	--		--
0.71676	0.12747	0.2832	0.02758	0.03435	0.04097	0.03412	0.0289			--	--		--
0.71718	0.12594	0.28197	0.02935	0.03717	0.04225	0.03578	0.02779			--	--		--
0.71759	0.12432	0.28074	0.0308	0.0369	0.04371	0.03729	0.0287			--	--		--
0.71801	0.12286	0.27901	0.02871	0.03556	0.04208	0.03379	0.03026			--	--		--
0.71842	0.12134	0.27767	0.02966	0.03466	0.04321	0.03543	0.0305			--	--		--
0.71884	0.12019	0.27615	0.02904	0.03656	0.04425	0.036	0.03062			--	--		--
0.71926	0.11855	0.2746	0.02819	0.03667	0.04217	0.03285	0.02787			--	--		--
0.71967	0.11726	0.27274	0.03078	0.03777	0.04491	0.03733	0.02744			--	--		--
0.72009	0.11594	0.2708	0.02868	0.03737	0.04205	0.03574	0.02774			--	--		--
0.72051	0.11462	0.26926	0.032	0.03956	0.04368	0.0383	0.02888			--	--		--
0.72093	0.11332	0.26736	0.03082	0.03786	0.04188	0.03623	0.02793			--	--		--
0.72135	0.11189	0.26549	0.0303	0.03733	0.04191	0.03567	0.02644			--	--		--
0.72177	0.11034	0.26355	0.03106	0.03761	0.04138	0.03559	0.02741			--	--		--
0.72219	0.10934	0.26162	0.03038	0.03726	0.04189	0.03544	0.02974			--	--		--
0.72261	0.10798	0.25974	0.03106	0.03773	0.04242	0.03631	0.02888			--	--		--
0.72303	0.10683	0.2577	0.02988	0.0376	0.04115	0.03474	0.0289			--	--		--
0.72345	0.10558	0.25587	0.03242	0.0355	0.04291	0.0357	0.02866			--	--		--
0.72388	0.10428	0.25379	0.02925	0.03647	0.04231	0.03187	0.02816			--	--		--
0.7243	0.10346	0.25167	0.0303	0.03729	0.04194	0.03573	0.02538			--	--		--
0.72472	0.10239	0.2496	0.0305	0.03577	0.04188	0.03518	0.02729			--	--		--
0.72515	0.10142	0.24757	0.03177	0.03771	0.04154	0.03667	0.02646			--	--		--
0.72557	0.10037	0.24538	0.02888	0.03606	0.0405	0.03559	0.02729			--	--		--
0.726	0.09928	0.24328	0.03206	0.03647	0.04025	0.0353	0.02506			--	--		--
0.72642	0.0982	0.24126	0.03224	0.03727	0.04118	0.03515	0.02915			--	--		--
0.72685	0.09729	0.23916	0.03206	0.03791	0.04177	0.03634	0.02716			--	--		--
0.72727	0.0961	0.23711	0.03328	0.03878	0.0419	0.03578	0.02704			--	--		--
0.7277	0.09543	0.23488	0.03283	0.03761	0.04101	0.03593	0.02674			--	--		--
0.72813	0.09461	0.23272	0.03144	0.03696	0.0411	0.03534	0.02854			--	--		--
0.72855	0.09398	0.23083	0.03362	0.03718	0.0413	0.03608	0.02768			--	--		--
0.72898	0.09302	0.22848	0.03214	0.03616	0.04015	0.03468	0.02707			--	--		--
0.72941	0.0922	0.22606	0.03133	0.03498	0.03895	0.03438	0.02736			--	--		--
0.72984	0.09128	0.22395	0.03275	0.03686	0.03962	0.03449	0.02699			--	--		--
0.73027	0.09042	0.22165	0.03239	0.03698	0.03946	0.03451	0.02652			--	--		--
0.7307	0.08978	0.21953	0.03163	0.03625	0.04004	0.03578	0.02594			--	--		--
0.73113	0.08898	0.21706	0.02698	0.03519	0.03919	0.03402	0.02688			--	--		--
0.73156	0.08829	0.21496	0.03186	0.03578	0.03792	0.03323	0.02428			--	--		--
0.732	0.08758	0.21274	0.03188	0.0352	0.03864	0.03389	0.02602			--	--		--
0.73243	0.08677	0.21044	0.03278	0.03631	0.04034	0.03514	0.02885			--	--		--
0.73286	0.08626	0.20822	0.03205	0.03782	0.04024	0.03612	0.02636			--	--		--
0.73329	0.08554	0.20607	0.03124	0.03621	0.03879	0.03504	0.02675			--	--		--
0.73373	0.08483	0.20385	0.03305	0.03619	0.03885	0.03604	0.02535			--	--		--
0.73416	0.084	0.20164	0.0332	0.03612	0.03884	0.03536	0.02724			--	--		--
0.7346	0.08308	0.19948	0.03389	0.03745	0.03934	0.03618	0.02633			--	--		--
0.73503	0.08257	0.19751	0.03461	0.03652	0.03884	0.03631	0.02779			--	--		--
0.73547	0.08206	0.19502	0.03398	0.03553	0.038	0.03435	0.02932			--	--		--
0.73591	0.08144	0.19296	0.03316	0.0364	0.03785	0.03446	0.02762			--	--		--
0.73634	0.08081	0.19091	0.0349	0.03807	0.03853	0.03514	0.02719			--	--		--
0.73678	0.08028	0.18841	0.03386	0.03628	0.03826	0.03355	0.02632			--	--		--
0.73722	0.07965	0.18625	0.03401	0.03863	0.03787	0.03454	0.02657			--	--		--
0.73766	0.07916	0.18422	0.035	0.03755	0.03827	0.0354	0.02688			--	--		--
0.7381	0.0788	0.182	0.03416	0.03579	0.03789	0.035	0.02758			--	--		--
0.73853	0.07815	0.18004	0.03426	0.03659	0.03842	0.03245	0.02741			--	--		--
0.73897	0.0777	0.17808	0.03436	0.03616	0.03888	0.03406	0.02849			--	--		--
0.73942	0.07721	0.1761	0.03556	0.0381	0.03855	0.03563	0.02924			--	--		--
0.73986	0.0767	0.17407	0.03603	0.03727	0.03788	0.03484	0.02751			--	--		--
0.7403	0.07624	0.17212	0.03657	0.03594	0.03891	0.03488	0.02677			--	--		--
0.74074	0.07588	0.17017	0.03556	0.03674	0.03836	0.03568	0.02697			--	--		--
0.74118	0.07546	0.16812	0.03831	0.03912	0.03964	0.03668	0.02622			--	--		--
0.74163	0.07522	0.16605	0.03737	0.03758	0.03908	0.03645	0.02588			--	--		--
0.74207	0.07488	0.16426	0.03625	0.03873	0.0384	0.03708	0.02691			--	--		--
0.74251	0.07446	0.1625	0.03845	0.03875	0.03953	0.03664	0.02877			--	--		--
0.74296	0.07416	0.16071	0.03943	0.03854	0.04067	0.03776	0.02819			--	--		--
0.74341	0.07391	0.15887	0.03942	0.03927	0.04013	0.03645	0.02902			--	--		--
0.74385	0.07374	0.15704	0.03779	0.03866	0.0392	0.03667	0.02855			--	--		--
0.7443	0.07368	0.15545	0.03952	0.03894	0.04095	0.03817	0.02904			--	--		--
0.74474	0.07305	0.15351	0.03949	0.0385	0.03897	0.03688	0.02766			--	--		--
0.74519	0.07257	0.15155	0.03784	0.03804	0.0379	0.03695	0.02577			--	--		--
0.74564	0.07235	0.14966	0.03862	0.03755	0.03844	0.03697	0.02884			--	--		--
0.74609	0.07225	0.1482	0.03998	0.03866	0.03925	0.03833	0.02877			--	--		--
0.74654	0.07206	0.14659	0.03977	0.03943	0.03928	0.03788	0.02963			--	--		--
0.74699	0.07184	0.14484	0.04079	0.04083	0.03909	0.03889	0.02915			--	--		--
0.74744	0.07159	0.1433	0.04127	0.0404	0.03862	0.03847	0.02981			--	--		--
0.74789	0.0713	0.14174	0.04162	0.04052	0.03909	0.03908	0.03032			--	--		--
0.74834	0.07117	0.14007	0.04116	0.03987	0.03816	0.03863	0.02978			--	--		--
0.74879	0.07089	0.13857	0.04093	0.03944	0.03809	0.03818	0.02871			--	--		--
0.74924	0.07068	0.13707	0.0389	0.03913	0.0379	0.03842	0.02669			--	--		--
0.7497	0.07049	0.13546	0.04171	0.03997	0.03828	0.03827	0.02816			--	--		--
0.75015	0.07041	0.13374	0.04285	0.04104	0.03842	0.03799	0.03159			--	--		--
0.75061	0.07025	0.13259	0.04374	0.04176	0.03955	0.03924	0.02965			--	--		--
0.75106	0.07008	0.13113	0.04369	0.04123	0.03968	0.03926	0.02999			--	--		--
0.75152	0.06995	0.12964	0.04446	0.04118	0.0396	0.03943	0.03136			--	--		--
0.75197	0.06981	0.12834	0.0456	0.04312	0.04074	0.04051	0.03201			--	--		--
0.75243	0.06969	0.12699	0.04513	0.04313	0.04047	0.04031	0.03104			--	--		--
0.75288	0.06941	0.12561	0.0456	0.04235	0.04063	0.04033	0.03172			--	--		--
0.75334	0.06925	0.12429	0.04658	0.0431	0.04021	0.04058	0.03114			--	--		--
0.7538	0.06924	0.12303	0.04608	0.04309	0.04019	0.04066	0.0305			--	--		--
0.75426	0.0692	0.12162	0.0458	0.04305	0.04077	0.04014	0.03172			--	--		--
0.75472	0.06914	0.12028	0.04642	0.04315	0.04049	0.04016	0.03186			--	--		--
0.75518	0.06898	0.11897	0.04725	0.04401	0.04055	0.04054	0.03151			--	--		--
0.75564	0.06888	0.11773	0.04786	0.04457	0.04072	0.04111	0.0309			--	--		--
0.7561	0.06891	0.11642	0.04781	0.04371	0.04025	0.04066	0.03139			--	--		--
0.75656	0.06881	0.11539	0.04783	0.04319	0.04076	0.04082	0.03153			--	--		--
0.75702	0.06872	0.11427	0.04901	0.0442	0.04114	0.04149	0.0307			--	--		--
0.75748	0.06875	0.11316	0.05034	0.04567	0.04169	0.04251	0.03143			--	--		--
0.75795	0.06859	0.11216	0.05081	0.04488	0.04133	0.04191	0.03187			--	--		--
0.75841	0.06856	0.11112	0.05075	0.04513	0.04108	0.04221	0.03225			--	--		--
0.75887	0.06854	0.10997	0.05159	0.04629	0.04169	0.04326	0.03374			--	--		--
0.75934	0.06844	0.10886	0.05178	0.04587	0.04087	0.04231	0.03449			--	--		--
0.7598	0.06839	0.10773	0.05196	0.04607	0.04054	0.04182	0.03411			--	--		--
0.76027	0.06835	0.10674	0.05301	0.04606	0.04059	0.04354	0.03247			--	--		--
0.76074	0.06833	0.1059	0.0534	0.04401	0.03926	0.04295	0.03233			--	--		--
0.7612	0.06821	0.10486	0.05363	0.04401	0.03918	0.04247	0.03292			--	--		--
0.76167	0.0682	0.10386	0.05315	0.04584	0.04032	0.04284	0.03381			--	--		--
0.76214	0.06816	0.10296	0.05299	0.04569	0.03993	0.04216	0.03363			--	--		--
0.76261	0.06822	0.10197	0.05332	0.0457	0.04018	0.04281	0.03375			--	--		--
0.76308	0.06828	0.10119	0.05491	0.04697	0.04099	0.04433	0.03284			--	--		--
0.76355	0.06822	0.10037	0.05613	0.04851	0.04114	0.04392	0.03308			--	--		--
0.76402	0.06825	0.09941	0.0564	0.04841	0.04167	0.04324	0.03444			--	--		--
0.76449	0.06821	0.09844	0.05646	0.04793	0.04087	0.04307	0.03477			--	--		--
0.76496	0.06824	0.09751	0.0564	0.04714	0.04082	0.04356	0.03443			--	--		--
0.76543	0.06832	0.09679	0.05693	0.04796	0.04089	0.04411	0.03508			--	--		--
0.7659	0.06828	0.09619	0.05913	0.04966	0.0415	0.04512	0.03447			--	--		--
0.76638	0.06821	0.09547	0.06039	0.0495	0.04147	0.04561	0.03347			--	--		--
0.76685	0.06828	0.09474	0.06089	0.0495	0.04104	0.04516	0.03363			--	--		--
0.76733	0.06834	0.09404	0.06105	0.05041	0.04186	0.04544	0.03438			--	--		--
0.7678	0.06835	0.09319	0.06044	0.05075	0.04158	0.04501	0.03449			--	--		--
0.76828	0.06843	0.09251	0.06138	0.05098	0.04156	0.04491	0.03529			--	--		--
0.76875	0.06845	0.09204	0.06275	0.05148	0.0425	0.04566	0.03482			--	--		--
0.76923	0.06848	0.09134	0.06167	0.05174	0.04209	0.04551	0.0348			--	--		--
0.76971	0.06849	0.09061	0.06183	0.05105	0.04273	0.04651	0.03637			--	--		--
0.77019	0.06852	0.08995	0.06248	0.05086	0.04266	0.04693	0.03613			--	--		--
0.77067	0.06861	0.08938	0.06439	0.05202	0.04297	0.04708	0.03449			--	--		--
0.77114	0.06865	0.08888	0.06667	0.05291	0.04468	0.0476	0.03469			--	--		--
0.77162	0.06864	0.08821	0.0659	0.05256	0.04399	0.04679	0.0359			--	--		--
0.7721	0.06868	0.08764	0.06501	0.05207	0.04288	0.04647	0.03638			--	--		--
0.77259	0.06881	0.0872	0.06628	0.05303	0.04321	0.04659	0.03695			--	--		--
0.77307	0.06883	0.0867	0.06809	0.05427	0.04286	0.04666	0.03619			--	--		--
0.77355	0.06881	0.08619	0.06899	0.05523	0.04267	0.0478	0.03612			--	--		--
0.77403	0.06897	0.08569	0.0706	0.05496	0.04432	0.04907	0.03629			--	--		--
0.77452	0.06915	0.0852	0.0708	0.05428	0.04479	0.04736	0.03779			--	--		--
0.775	0.06914	0.08468	0.07027	0.05437	0.04465	0.04708	0.03837			--	--		--
0.77548	0.06911	0.08423	0.07101	0.05484	0.04492	0.04884	0.03696			--	--		--
0.77597	0.06927	0.08387	0.0721	0.05617	0.0454	0.05024	0.03754			--	--		--
0.77646	0.06933	0.08347	0.07382	0.05732	0.04542	0.05	0.03795			--	--		--
0.77694	0.0695	0.08307	0.07455	0.0567	0.04524	0.04995	0.03738			--	--		--
0.77743	0.06963	0.08265	0.07363	0.05668	0.04556	0.04931	0.03784			--	--		--
0.77792	0.06965	0.08237	0.07517	0.0578	0.04602	0.04901	0.0379			--	--		--
0.77841	0.06976	0.08196	0.0758	0.05747	0.04632	0.05005	0.03774			--	--		--
0.77889	0.06982	0.08149	0.0758	0.05679	0.04534	0.04991	0.0397			--	--		--
0.77938	0.06991	0.0812	0.07681	0.05526	0.04567	0.05001	0.04128			--	--		--
0.77987	0.07003	0.08094	0.07455	0.05693	0.04626	0.05149	0.0415			--	--		--
0.78037	0.07008	0.08066	0.07633	0.05877	0.04657	0.05201	0.03998			--	--		--
0.78086	0.07017	0.08025	0.07917	0.05905	0.04728	0.05204	0.03868			--	--		--
0.78135	0.07032	0.08002	0.0817	0.06096	0.04799	0.05194	0.03904			--	--		--
0.78184	0.07045	0.07971	0.08157	0.06204	0.04745	0.05203	0.03934			--	--		--
0.78233	0.07058	0.0794	0.08277	0.06258	0.04805	0.05269	0.04048			--	--		--
0.78283	0.07074	0.07911	0.08341	0.06294	0.04802	0.0522	0.03973			--	--		--
0.78332	0.0709	0.07887	0.08376	0.06257	0.04766	0.05167	0.03997			--	--		--
0.78382	0.07099	0.0787	0.08602	0.06294	0.04846	0.05278	0.03997			--	--		--
0.78431	0.071	0.07847	0.08677	0.06289	0.0484	0.05051	0.03979			--	--		--
0.78481	0.07123	0.07819	0.08771	0.0627	0.04839	0.05103	0.0403			--	--		--
0.78531	0.07136	0.07791	0.08822	0.0637	0.04958	0.05353	0.04067			--	--		--
0.7858	0.07157	0.07775	0.08881	0.06367	0.04945	0.0537	0.0395			--	--		--
0.7863	0.07166	0.07747	0.08899	0.06404	0.04929	0.05357	0.04036			--	--		--
0.7868	0.07186	0.07743	0.09128	0.0653	0.04991	0.05457	0.04105			--	--		--
0.7873	0.07198	0.07734	0.09167	0.0632	0.05107	0.05507	0.04498			--	--		--
0.7878	0.07193	0.07691	0.09058	0.06409	0.05046	0.05451	0.04376			--	--		--
0.7883	0.07205	0.07658	0.09222	0.06692	0.05065	0.05163	0.04145			--	--		--
0.7888	0.07236	0.07654	0.09437	0.068	0.05115	0.05331	0.0413			--	--		--
0.78931	0.07248	0.07644	0.09593	0.06815	0.05126	0.05573	0.04008			--	--		--
0.78981	0.07283	0.07639	0.09837	0.06855	0.05226	0.05718	0.04073			--	--		--
0.79031	0.07303	0.07626	0.09782	0.06858	0.05274	0.05647	0.04117			--	--		--
0.79082	0.07326	0.07615	0.09849	0.06787	0.05137	0.0568	0.04316			--	--		--
0.79132	0.07337	0.07602	0.09526	0.06861	0.05187	0.05681	0.04272			--	--		--
0.79183	0.07352	0.07536	0.09788	0.0698	0.05303	0.05749	0.04385			--	--		--
0.79233	0.07364	0.07544	0.10152	0.07016	0.05341	0.0565	0.04329			--	--		--
0.79284	0.07388	0.07569	0.10445	0.07228	0.05405	0.05821	0.04296			--	--		--
0.79335	0.07419	0.07549	0.10338	0.0711	0.05445	0.05726	0.04368			--	--		--
0.79385	0.07441	0.07538	0.1043	0.07367	0.05522	0.05662	0.04457			--	--		--
0.79436	0.07465	0.0754	0.10664	0.07536	0.05536	0.05746	0.04405			--	--		--
0.79487	0.07485	0.07531	0.10786	0.07639	0.05385	0.05719	0.04355			--	--		--
0.79538	0.07513	0.07535	0.10956	0.07719	0.05546	0.0582	0.04365			--	--		--
0.79589	0.07519	0.07526	0.10901	0.07754	0.05706	0.05834	0.04773			--	--		--
0.7964	0.07544	0.07528	0.11037	0.07773	0.05605	0.0588	0.04626			--	--		--
0.79692	0.07577	0.07529	0.11165	0.07831	0.05526	0.05911	0.04545			--	--		--
0.79743	0.07617	0.07497	0.11221	0.07729	0.05665	0.05862	0.04612			--	--		--
0.79794	0.07635	0.07519	0.11435	0.07946	0.05526	0.06101	0.04654			--	--		--
0.79845	0.07676	0.07502	0.11522	0.07998	0.05516	0.05984	0.04426			--	--		--
0.79897	0.07709	0.07515	0.11725	0.08156	0.05625	0.06007	0.0446			--	--		--
0.79948	0.07728	0.07508	0.11931	0.08156	0.05565	0.06042	0.04556			--	--		--
0.8	0.07755	0.07523	0.11967	0.08308	0.05596	0.06058	0.04527			--	--		--
0.80052	0.07795	0.07531	0.12276	0.08303	0.05736	0.06125	0.04577			--	--		--
0.80103	0.07836	0.07518	0.12322	0.08382	0.05676	0.06127	0.04693			--	--		--
0.80155	0.07866	0.07524	0.12395	0.0846	0.05692	0.06197	0.04629			--	--		--
0.80207	0.07878	0.07524	0.12482	0.08391	0.05658	0.06024	0.04565			--	--		--
0.80259	0.07917	0.07539	0.1259	0.08269	0.05708	0.06275	0.04646			--	--		--
0.80311	0.07961	0.07541	0.12593	0.08401	0.05836	0.06011	0.04783			--	--		--
0.80363	0.08006	0.07533	0.12723	0.08455	0.05842	0.06144	0.04925			--	--		--
0.80415	0.08037	0.07554	0.13022	0.08659	0.05787	0.06277	0.04717			--	--		--
0.80467	0.08102	0.07556	0.13069	0.08772	0.05664	0.06215	0.04845			--	--		--
0.80519	0.0814	0.07554	0.13138	0.08664	0.05656	0.06222	0.04927			--	--		--
0.80572	0.08178	0.07553	0.13278	0.08767	0.05691	0.0629	0.04917			--	--		--
0.80624	0.08229	0.07604	0.13832	0.0925	0.05907	0.06609	0.04944			--	--		--
0.80677	0.0827	0.07601	0.13948	0.09325	0.05857	0.06563	0.05005			--	--		--
0.80729	0.08322	0.07607	0.13973	0.09325	0.05902	0.06516	0.05053			--	--		--
0.80782	0.08374	0.07612	0.13985	0.09132	0.05891	0.06431	0.04934			--	--		--
0.80834	0.08416	0.07612	0.14127	0.09284	0.05958	0.06529	0.05219			--	--		--
0.80887	0.08464	0.07626	0.1438	0.0934	0.05962	0.06635	0.05033			--	--		--
0.8094	0.08522	0.07632	0.1453	0.09516	0.0614	0.06692	0.05064			--	--		--
0.80993	0.08579	0.07657	0.14675	0.09582	0.06166	0.06655	0.05061			--	--		--
0.81046	0.08631	0.07674	0.149	0.09632	0.06198	0.06687	0.05161			--	--		--
0.81099	0.08677	0.07672	0.151	0.09603	0.06157	0.06774	0.04945			--	--		--
0.81152	0.08734	0.07683	0.15261	0.09836	0.06179	0.06863	0.05102			--	--		--
0.81205	0.08796	0.07708	0.15665	0.09894	0.06239	0.06992	0.05063			--	--		--
0.81258	0.08845	0.07711	0.15468	0.0973	0.06187	0.06869	0.05246			--	--		--
0.81311	0.08909	0.07731	0.1559	0.09953	0.06577	0.06893	0.05276			--	--		--
0.81365	0.08959	0.07743	0.15698	0.10012	0.06855	0.06938	0.05193			--	--		--
0.81418	0.09022	0.07728	0.15849	0.10176	0.06964	0.06886	0.05216			--	--		--
0.81472	0.09109	0.07774	0.1608	0.10241	0.07058	0.06873	0.0526			--	--		--
0.81525	0.0915	0.07773	0.16178	0.103	0.07141	0.06965	0.05556			--	--		--
0.81579	0.0921	0.07807	0.16765	0.10687	0.07355	0.07349	0.0529			--	--		--
0.81633	0.09295	0.07818	0.16748	0.10694	0.07409	0.07375	0.05551			--	--		--
0.81686	0.0937	0.07824	0.16734	0.10555	0.07716	0.0724	0.05482			--	--		--
0.8174	0.09443	0.07833	0.16973	0.10676	0.07933	0.07318	0.05547			--	--		--
0.81794	0.09506	0.07849	0.17066	0.10704	0.07883	0.07273	0.05633			--	--		--
0.81848	0.09585	0.07863	0.17193	0.10845	0.07927	0.07263	0.05406			--	--		--
0.81902	0.09649	0.07878	0.16795	0.10799	0.0793	0.07168	0.05431			--	--		--
0.81956	0.09715	0.07905	0.1748	0.11054	0.0808	0.07231	0.05609			--	--		--
0.82011	0.09774	0.07904	0.17608	0.11004	0.08064	0.07214	0.05656			--	--		--
0.82065	0.0988	0.07923	0.1775	0.11195	0.08237	0.07357	0.0582			--	--		--
0.82119	0.09965	0.07941	0.17894	0.11235	0.08148	0.07321	0.05653			--	--		--
0.82174	0.10036	0.07985	0.18287	0.1145	0.08285	0.07491	0.05629			--	--		--
0.82228	0.10104	0.08004	0.18466	0.11653	0.08409	0.0766	0.05689			--	--		--
0.82283	0.1019	0.08012	0.18487	0.11503	0.08373	0.0763	0.05634			--	--		--
0.82337	0.10268	0.08044	0.18796	0.11725	0.08525	0.0768	0.05639			--	--		--
0.82392	0.10363	0.08067	0.18957	0.11837	0.08412	0.07713	0.05697			--	--		--
0.82447	0.10447	0.08097	0.19161	0.11836	0.08556	0.07874	0.06134			--	--		--
0.82502	0.10544	0.0812	0.1937	0.12149	0.08664	0.0783	0.06155			--	--		--
0.82557	0.10606	0.08148	0.19239	0.12254	0.08708	0.0795	0.06066			--	--		--
0.82612	0.10712	0.08148	0.19369	0.12249	0.08689	0.0777	0.06001			--	--		--
0.82667	0.10812	0.08181	0.19609	0.12448	0.08745	0.07821	0.06079			--	--		--
0.82722	0.10893	0.08202	0.19715	0.12321	0.08805	0.07796	0.06129			--	--		--
0.82777	0.1098	0.08245	0.19976	0.12533	0.08958	0.08067	0.06123			--	--		--
0.82832	0.11074	0.0826	0.20255	0.12547	0.08943	0.08134	0.05789			--	--		--
0.82888	0.11165	0.08295	0.20492	0.12788	0.09135	0.08116	0.06026			--	--		--
0.82943	0.1126	0.08318	0.20503	0.12803	0.08954	0.08168	0.0619			--	--		--
0.82999	0.11357	0.08351	0.20639	0.12801	0.08987	0.08152	0.06293			--	--		--
0.83054	0.11454	0.08367	0.20789	0.13038	0.09126	0.08155	0.06375			--	--		--
0.8311	0.11548	0.08391	0.2072	0.12984	0.09052	0.0821	0.06118			--	--		--
0.83166	0.1165	0.08436	0.21171	0.13281	0.09155	0.08341	0.06614			--	--		--
0.83221	0.11746	0.08442	0.21235	0.13298	0.09056	0.07733	0.06397			--	--		--
0.83277	0.11834	0.08496	0.21541	0.13422	0.09171	0.08314	0.06564			--	--		--
0.83333	0.11935	0.08533	0.21902	0.13831	0.09102	0.08454	0.06465			--	--		--
0.83389	0.12037	0.08563	0.21874	0.13711	0.08957	0.08427	0.06743			--	--		--
0.83445	0.12138	0.08592	0.22005	0.13693	0.08962	0.08464	0.0662			--	--		--
0.83502	0.12219	0.08627	0.22286	0.13941	0.0915	0.08585	0.06713			--	--		--
0.83558	0.12325	0.08688	0.22445	0.14099	0.09172	0.08749	0.06724			--	--		--
0.83614	0.1244	0.08727	0.22681	0.14274	0.09278	0.08709	0.06898			--	--		--
0.83671	0.12529	0.08755	0.22958	0.14443	0.09284	0.08919	0.06887			--	--		--
0.83727	0.12639	0.08786	0.22815	0.14448	0.09129	0.08674	0.06807			--	--		--
0.83784	0.12723	0.08835	0.23068	0.14638	0.0948	0.0901	0.06894			--	--		--
0.8384	0.12832	0.08875	0.23241	0.14793	0.09351	0.0899	0.06783			--	--		--
0.83897	0.1294	0.08911	0.23282	0.14881	0.09308	0.08985	0.07023			--	--		--
0.83954	0.13053	0.08973	0.23583	0.15086	0.09491	0.09178	0.06971			--	--		--
0.84011	0.13149	0.0901	0.23818	0.15084	0.09406	0.09248	0.06854			--	--		--
0.84068	0.13247	0.09068	0.2402	0.15316	0.09441	0.0922	0.07151			--	--		--
0.84125	0.1335	0.09118	0.24187	0.15421	0.09341	0.09274	0.06919			--	--		--
0.84182	0.13464	0.09142	0.24188	0.15474	0.09365	0.09269	0.07223			--	--		--
0.84239	0.13568	0.09193	0.24349	0.15645	0.09484	0.09384	0.07132			--	--		--
0.84296	0.13646	0.09237	0.24638	0.1586	0.095	0.09515	0.07287			--	--		--
0.84354	0.13751	0.09283	0.24752	0.15991	0.09778	0.09587	0.07289			--	--		--
0.84411	0.13839	0.09348	0.24713	0.15845	0.09858	0.09528	0.07326			--	--		--
0.84469	0.13959	0.09389	0.24938	0.16109	0.09984	0.09625	0.07444			--	--		--
0.84526	0.14045	0.09456	0.25187	0.16375	0.10081	0.09661	0.07445			--	--		--
0.84584	0.14147	0.09529	0.25445	0.16592	0.10152	0.09999	0.07442			--	--		--
0.84642	0.14254	0.09552	0.25445	0.16548	0.10155	0.09925	0.07439			--	--		--
0.84699	0.14345	0.09609	0.25467	0.16682	0.10209	0.09924	0.07475			--	--		--
0.84757	0.14461	0.09668	0.25577	0.16784	0.10299	0.1008	0.07372			--	--		--
0.84815	0.14533	0.09743	0.25682	0.17004	0.10446	0.10155	0.07627			--	--		--
0.84873	0.14622	0.09795	0.25943	0.17057	0.10535	0.10113	0.07602			--	--		--
0.84932	0.14722	0.09828	0.25935	0.1707	0.10652	0.10334	0.07677			--	--		--
0.8499	0.14817	0.09902	0.26096	0.17298	0.10651	0.10369	0.07638			--	--		--
0.85048	0.14913	0.09973	0.26283	0.17475	0.1083	0.1033	0.07693			--	--		--
0.85106	0.14991	0.10072	0.26477	0.17708	0.11006	0.10553	0.0781			--	--		--
0.85165	0.15079	0.10116	0.2669	0.17965	0.11137	0.10568	0.07878			--	--		--
0.85223	0.15158	0.10209	0.26436	0.18134	0.11244	0.10754	0.08139			--	--		--
0.85282	0.15255	0.10272	0.26569	0.18197	0.11208	0.10643	0.07967			--	--		--
0.85341	0.15334	0.10299	0.26706	0.1816	0.11245	0.10696	0.08014			--	--		--
0.85399	0.15404	0.10385	0.26807	0.18366	0.11431	0.10583	0.08316			--	--		--
0.85458	0.15474	0.10451	0.26971	0.18426	0.11538	0.10748	0.0828			--	--		--
0.85517	0.15567	0.10532	0.27279	0.18727	0.11728	0.10852	0.08236			--	--		--
0.85576	0.15638	0.1061	0.27244	0.18785	0.11796	0.10958	0.08624			--	--		--
0.85635	0.15709	0.10685	0.2739	0.18903	0.11895	0.11014	0.0856			--	--		--
0.85695	0.15802	0.10796	0.27731	0.19399	0.1219	0.11376	0.08631			--	--		--
0.85754	0.15876	0.10862	0.27641	0.19263	0.12455	0.11317	0.08526			--	--		--
0.85813	0.15935	0.10932	0.27677	0.19374	0.13147	0.11409	0.08692			--	--		--
0.85873	0.15997	0.11019	0.27696	0.19597	0.13438	0.11442	0.08676			--	--		--
0.85932	0.16079	0.111	0.27861	0.19638	0.13407	0.11447	0.08781			--	--		--
0.85992	0.16125	0.11173	0.27722	0.19497	0.13465	0.11379	0.08897			--	--		--
0.86051	0.16204	0.1128	0.28125	0.19826	0.1367	0.11236	0.08793			--	--		--
0.86111	0.16261	0.11365	0.28015	0.19863	0.13791	0.11541	0.08865			--	--		--
0.86171	0.16305	0.11452	0.28321	0.20267	0.13981	0.11781	0.09067			--	--		--
0.86231	0.16358	0.1153	0.28262	0.20343	0.14054	0.11885	0.09083			--	--		--
0.86291	0.16426	0.11626	0.28404	0.20557	0.14135	0.11991	0.09006			--	--		--
0.86351	0.1645	0.11723	0.28367	0.20773	0.14293	0.12032	0.09191			--	--		--
0.86411	0.16486	0.11802	0.28412	0.20759	0.14442	0.12095	0.09163			--	--		--
0.86471	0.16512	0.11876	0.2862	0.20541	0.14512	0.12178	0.09249			--	--		--
0.86532	0.16568	0.11975	0.28499	0.20994	0.14611	0.12235	0.09539			--	--		--
0.86592	0.16604	0.1207	0.2858	0.21091	0.14773	0.12288	0.09499			--	--		--
0.86653	0.16648	0.12184	0.28663	0.21309	0.14942	0.12397	0.09589			--	--		--
0.86713	0.16721	0.1229	0.28532	0.21233	0.14883	0.12393	0.09589			--	--		--
0.86774	0.16753	0.12394	0.28621	0.21555	0.14939	0.12529	0.09766			--	--		--
0.86835	0.16763	0.12456	0.28721	0.21809	0.14957	0.1267	0.09751			--	--		--
0.86896	0.16772	0.12572	0.28797	0.21896	0.15174	0.12764	0.09585			--	--		--
0.86957	0.16797	0.12669	0.2889	0.21942	0.15302	0.12791	0.0974			--	--		--
0.87018	0.16827	0.12764	0.28932	0.2206	0.15371	0.12878	0.09867			--	--		--
0.87079	0.1685	0.12886	0.29106	0.22099	0.155	0.13091	0.09778			--	--		--
0.8714	0.16874	0.12982	0.29144	0.2226	0.15736	0.13309	0.09991			--	--		--
0.87201	0.16898	0.13074	0.28968	0.2233	0.15771	0.13203	0.09942			--	--		--
0.87262	0.16913	0.13172	0.28911	0.22511	0.15801	0.13245	0.10021			--	--		--
0.87324	0.16928	0.13279	0.28927	0.22652	0.15891	0.13267	0.10202			--	--		--
0.87385	0.16952	0.13394	0.2891	0.22827	0.16053	0.1343	0.10284			--	--		--
0.87447	0.16972	0.13499	0.29071	0.22933	0.16223	0.13444	0.10331			--	--		--
0.87509	0.17009	0.13594	0.28939	0.22943	0.16259	0.13449	0.10379			--	--		--
0.87571	0.17057	0.13726	0.29044	0.23191	0.16521	0.13704	0.10517			--	--		--
0.87633	0.17113	0.13845	0.29448	0.23571	0.16797	0.13956	0.10637			--	--		--
0.87694	0.17168	0.13896	0.29233	0.23599	0.16721	0.13952	0.10843			--	--		--
0.87757	0.17287	0.14028	0.29057	0.23674	0.16819	0.14155	0.10855			--	--		--
0.87819	0.1739	0.14161	0.29214	0.23871	0.16948	0.14394	0.10879			--	--		--
0.87881	0.17459	0.14279	0.29166	0.23885	0.17071	0.14237	0.10841			--	--		--
0.87943	0.17462	0.14372	0.29005	0.23766	0.17063	0.14228	0.10998			--	--		--
0.88006	0.17421	0.14469	0.29103	0.23642	0.17225	0.14435	0.10924			--	--		--
0.88068	0.1743	0.14569	0.29072	0.24049	0.17343	0.14492	0.1109			--	--		--
0.88131	0.17428	0.14667	0.29083	0.24252	0.17617	0.14577	0.11412			--	--		--
0.88193	0.17373	0.14786	0.29067	0.24538	0.17727	0.14626	0.11406			--	--		--
0.88256	0.17257	0.14874	0.2898	0.24646	0.17901	0.14711	0.11575			--	--		--
0.88319	0.17144	0.15	0.29211	0.24946	0.18227	0.15045	0.11693			--	--		--
0.88382	0.17036	0.15114	0.29355	0.2516	0.181	0.15228	0.11461			--	--		--
0.88445	0.16962	0.15166	0.2888	0.24814	0.18069	0.14822	0.11727			--	--		--
0.88508	0.16846	0.15254	0.28872	0.25126	0.18335	0.15063	0.1202			--	--		--
0.88571	0.16742	0.15366	0.29069	0.25254	0.1844	0.15329	0.11625			--	--		--
0.88635	0.1673	0.15507	0.2935	0.25483	0.18772	0.15704	0.11871			--	--		--
0.88698	0.16723	0.15634	0.29445	0.25923	0.19112	0.15909	0.12104			--	--		--
0.88762	0.16695	0.15642	0.28663	0.25397	0.18553	0.15315	0.12325			--	--		--
0.88825	0.16586	0.15665	0.28109	0.24873	0.18331	0.15236	0.12582			--	--		--
0.88889	0.16506	0.15867	0.28927	0.25434	0.19153	0.15869	0.12444			--	--		--
0.88953	0.16521	0.16003	0.28996	0.25641	0.19217	0.15903	0.12385			--	--		--
0.89017	0.16557	0.16095	0.29033	0.25944	0.19354	0.16098	0.12635			--	--		--
0.8908	0.16529	0.16152	0.28841	0.26216	0.19405	0.1623	0.12954			--	--		--
0.89145	0.16446	0.16239	0.28708	0.26289	0.19569	0.16487	0.12745			--	--		--
0.89209	0.16435	0.1628	0.28476	0.26093	0.19583	0.16306	0.12806			--	--		--
0.89273	0.16401	0.16395	0.28655	0.26167	0.19728	0.16354	0.12288			--	--		--
0.89337	0.16339	0.16497	0.28702	0.26	0.19858	0.16444	0.12175			--	--		--
0.89402	0.16315	0.16592	0.2888	0.26309	0.20277	0.17008	0.13			--	--		--
0.89466	0.16322	0.16671	0.28819	0.26595	0.20363	0.1696	0.13321			--	--		--
0.89531	0.16287	0.16742	0.28484	0.26563	0.20136	0.17	0.13264			--	--		--
0.89595	0.16212	0.16802	0.28114	0.26651	0.20085	0.17143	0.13365			--	--		--
0.8966	0.16139	0.16869	0.27853	0.26784	0.20281	0.17193	0.13593			--	--		--
0.89725	0.16138	0.16954	0.28045	0.27112	0.2056	0.17542	0.13629			--	--		--
0.8979	0.16105	0.17004	0.28362	0.26989	0.20717	0.17627	0.13422			--	--		--
0.89855	0.16088	0.17089	0.28482	0.27196	0.20983	0.17785	0.13678			--	--		--
0.8992	0.1606	0.17182	0.28691	0.27379	0.21507	0.17989	0.13772			--	--		--
0.89985	0.16044	0.17258	0.28399	0.27051	0.21967	0.18229	0.13906			--	--		--
0.90051	0.15986	0.17311	0.28042	0.27031	0.22013	0.17935	0.13895			--	--		--
0.90116	0.1589	0.17314	0.28095	0.27246	0.22119	0.17565	0.1385			--	--		--
0.90182	0.15875	0.17332	0.27838	0.27165	0.22353	0.17871	0.14141			--	--		--
0.90247	0.15858	0.17398	0.27745	0.27295	0.22314	0.17933	0.14085			--	--		--
0.90313	0.15856	0.17453	0.27805	0.27392	0.22301	0.17956	0.14058			--	--		--
0.90379	0.15829	0.17503	0.27337	0.27338	0.22562	0.18066	0.14399			--	--		--
0.90445	0.15803	0.17565	0.2719	0.27584	0.22754	0.18243	0.14528			--	--		--
0.90511	0.15773	0.1762	0.27617	0.27708	0.22878	0.18356	0.14129			--	--		--
0.90577	0.15727	0.17655	0.27535	0.27555	0.22954	0.18424	0.14124			--	--		--
0.90643	0.15757	0.1771	0.27549	0.27701	0.22972	0.18673	0.14208			--	--		--
0.9071	0.15762	0.17768	0.27522	0.28091	0.23164	0.18755	0.14653			--	--		--
0.90776	0.15695	0.17775	0.27071	0.27929	0.23164	0.18478	0.14982			--	--		--
0.90842	0.15624	0.17792	0.26701	0.27552	0.23019	0.18363	0.14797			--	--		--
0.90909	0.15597	0.17803	0.26642	0.27679	0.23224	0.18533	0.14939			--	--		--
0.90976	0.15609	0.17813	0.26427	0.27533	0.23374	0.18545	0.15054			--	--		--
0.91043	0.15606	0.17904	0.26668	0.27819	0.23582	0.18921	0.14955			--	--		--
0.91109	0.15572	0.17978	0.2694	0.2823	0.2382	0.19473	0.15019			--	--		--
0.91176	0.1555	0.17979	0.26572	0.2833	0.23694	0.19363	0.15235			--	--		--
0.91244	0.15567	0.18007	0.26603	0.28355	0.23796	0.19373	0.1529			--	--		--
0.91311	0.15553	0.17962	0.26519	0.27906	0.23847	0.19251	0.15055			--	--		--
0.91378	0.15507	0.17974	0.26462	0.27898	0.24034	0.19477	0.15079			--	--		--
0.91445	0.15468	0.1805	0.26509	0.282	0.24317	0.1981	0.15393			--	--		--
0.91513	0.15478	0.18071	0.26398	0.28267	0.24438	0.19829	0.15563			--	--		--
0.91581	0.15487	0.18095	0.26366	0.28197	0.24365	0.19765	0.15569			--	--		--
0.91648	0.15485	0.18119	0.26367	0.28225	0.24441	0.19881	0.15658			--	--		--
0.91716	0.15498	0.18124	0.26311	0.28398	0.24756	0.20148	0.15862			--	--		--
0.91784	0.15496	0.18116	0.26239	0.28537	0.24867	0.20328	0.16068			--	--		--
0.91852	0.15472	0.1813	0.26286	0.2867	0.24931	0.20602	0.16162			--	--		--
0.9192	0.15452	0.18136	0.26172	0.28481	0.24899	0.20378	0.16342			--	--		--
0.91988	0.15453	0.18153	0.26213	0.28504	0.25052	0.20442	0.16161			--	--		--
0.92056	0.15468	0.18157	0.26264	0.28618	0.25337	0.20823	0.162			--	--		--
0.92125	0.15477	0.18148	0.26038	0.28565	0.2542	0.20862	0.16505			--	--		--
0.92193	0.15475	0.18156	0.25779	0.28592	0.25526	0.20966	0.16552			--	--		--
0.92262	0.15488	0.18168	0.25645	0.28618	0.25637	0.21027	0.1668			--	--		--
0.92331	0.15496	0.18169	0.25679	0.28673	0.25512	0.21042	0.16751			--	--		--
0.92399	0.15501	0.18166	0.25687	0.28699	0.25592	0.21187	0.16867			--	--		--
0.92468	0.1551	0.18165	0.25485	0.2869	0.2575	0.21268	0.17148			--	--		--
0.92537	0.15531	0.18161	0.25487	0.28742	0.2586	0.21375	0.17186			--	--		--
0.92606	0.15545	0.18157	0.25534	0.28744	0.26005	0.2144	0.17238			--	--		--
0.92676	0.15554	0.18144	0.25339	0.28736	0.26011	0.21503	0.1723			--	--		--
0.92745	0.15565	0.18145	0.2532	0.28792	0.26083	0.21635	0.17043			--	--		--
0.92814	0.1558	0.1814	0.25298	0.28915	0.26172	0.21831	0.1723			--	--		--
0.92884	0.156	0.18124	0.25173	0.28843	0.26216	0.21884	0.17499			--	--		--
0.92954	0.15626	0.18128	0.25189	0.28834	0.26364	0.22012	0.17695			--	--		--
0.93023	0.15654	0.18128	0.25198	0.29033	0.26498	0.22173	0.1794			--	--		--
0.93093	0.15675	0.18113	0.25053	0.29317	0.26557	0.22214	0.18086			--	--		--
0.93163	0.15691	0.18109	0.25014	0.29503	0.26577	0.22282	0.18147			--	--		--
0.93233	0.15725	0.1812	0.25073	0.29544	0.26513	0.22458	0.17991			--	--		--
0.93303	0.15759	0.18106	0.25025	0.29491	0.26606	0.22496	0.18099			--	--		--
0.93373	0.15784	0.18096	0.24938	0.29522	0.26776	0.22645	0.18374			--	--		--
0.93444	0.15815	0.1809	0.24872	0.29469	0.26932	0.22781	0.18509			--	--		--
0.93514	0.15846	0.18084	0.24845	0.29421	0.26908	0.22791	0.18592			--	--		--
0.93585	0.15866	0.18071	0.24727	0.29517	0.26978	0.22891	0.18639			--	--		--
0.93656	0.15898	0.18063	0.24682	0.29417	0.27114	0.22847	0.1877			--	--		--
0.93726	0.15915	0.1807	0.24554	0.29272	0.27072	0.22815	0.18787			--	--		--
0.93797	0.15959	0.18067	0.24571	0.29398	0.2715	0.23063	0.18888			--	--		--
0.93868	0.16008	0.18057	0.24486	0.29392	0.27204	0.23175	0.19096			--	--		--
0.93939	0.16044	0.18087	0.24813	0.29743	0.27571	0.23638	0.19332			--	--		--
0.94011	0.16084	0.18054	0.2471	0.29684	0.27532	0.23614	0.19318			--	--		--
0.94082	0.16132	0.18026	0.24505	0.29506	0.27468	0.23521	0.19241			--	--		--
0.94153	0.16181	0.18005	0.24254	0.29472	0.27625	0.23683	0.19727			--	--		--
0.94225	0.16241	0.17993	0.24218	0.29526	0.27648	0.23783	0.19844			--	--		--
0.94297	0.16256	0.17997	0.24433	0.2937	0.27629	0.23743	0.19832			--	--		--
0.94368	0.16299	0.17999	0.24413	0.29348	0.27678	0.2387	0.19951			--	--		--
0.9444	0.16344	0.18001	0.24346	0.29351	0.27698	0.23959	0.20044			--	--		--
0.94512	0.16397	0.18013	0.2362	0.29365	0.27852	0.2402	0.19833			--	--		--
0.94584	0.16451	0.18006	0.23822	0.29557	0.27952	0.24248	0.20005			--	--		--
0.94656	0.165	0.17971	0.24076	0.29265	0.27889	0.24286	0.20273			--	--		--
0.94729	0.16561	0.17938	0.23948	0.29184	0.27895	0.24317	0.203			--	--		--
0.94801	0.16615	0.17998	0.239	0.29395	0.27953	0.24235	0.20441			--	--		--
0.94874	0.16665	0.18023	0.23833	0.29314	0.28014	0.24268	0.20732			--	--		--
0.94946	0.16719	0.17978	0.23837	0.2924	0.28123	0.24477	0.20693			--	--		--
0.95019	0.16779	0.17985	0.23929	0.29351	0.28173	0.2461	0.2068			--	--		--
0.95092	0.16807	0.18002	0.24031	0.29172	0.28322	0.24734	0.20693			--	--		--
0.95165	0.1686	0.17991	0.23762	0.28999	0.28222	0.24858	0.2099			--	--		--
0.95238	0.16934	0.18007	0.23843	0.29105	0.28209	0.24839	0.21089			--	--		--
0.95311	0.16994	0.18027	0.23705	0.29255	0.28241	0.25039	0.21136			--	--		--
0.95385	0.17055	0.18044	0.23896	0.28739	0.28334	0.25087	0.21322			--	--		--
0.95458	0.17108	0.18042	0.23845	0.28664	0.28322	0.24971	0.21363			--	--		--
0.95532	0.17171	0.18061	0.23772	0.2882	0.28472	0.25124	0.21364			--	--		--
0.95605	0.1725	0.18074	0.23728	0.28888	0.28483	0.25365	0.21242			--	--		--
0.95679	0.17326	0.18102	0.23712	0.28921	0.28475	0.25448	0.21342			--	--		--
0.95753	0.17385	0.18118	0.23754	0.28742	0.28611	0.25645	0.21468			--	--		--
0.95827	0.17462	0.18145	0.23569	0.28563	0.28579	0.25549	0.2145			--	--		--
0.95901	0.1752	0.18189	0.23631	0.28788	0.28746	0.25734	0.21751			--	--		--
0.95975	0.17602	0.1814	0.23612	0.28676	0.28682	0.25734	0.21997			--	--		--
0.9605	0.17677	0.1815	0.23527	0.28543	0.28735	0.25771	0.22183			--	--		--
0.96124	0.17754	0.1818	0.23491	0.28398	0.28779	0.25852	0.22272			--	--		--
0.96199	0.17828	0.18222	0.23464	0.28503	0.28694	0.25954	0.22134			--	--		--
0.96273	0.17918	0.18259	0.23389	0.285	0.28735	0.26022	0.22225			--	--		--
0.96348	0.17986	0.18282	0.23536	0.28484	0.28816	0.26135	0.22357			--	--		--
0.96423	0.18069	0.18303	0.23523	0.28249	0.2883	0.26003	0.22499			--	--		--
0.96498	0.18149	0.18351	0.23572	0.28367	0.28884	0.26092	0.22568			--	--		--
0.96573	0.18217	0.18368	0.23553	0.28444	0.29034	0.26282	0.2288			--	--		--
0.96648	0.18286	0.18382	0.23253	0.28118	0.28887	0.26062	0.22938			--	--		--
0.96724	0.18387	0.18422	0.23464	0.2828	0.28982	0.26216	0.23002			--	--		--
0.96799	0.18492	0.18445	0.23539	0.2827	0.2896	0.26325	0.23163			--	--		--
0.96875	0.18597	0.1848	0.23257	0.28271	0.2904	0.26524	0.23221			--	--		--
0.96951	0.18679	0.18523	0.23194	0.28453	0.29019	0.26571	0.23183			--	--		--
0.97027	0.18767	0.1858	0.23388	0.28593	0.29042	0.26682	0.23354			--	--		--
0.97103	0.18868	0.18607	0.23389	0.28363	0.29056	0.2662	0.2347			--	--		--
0.97179	0.18953	0.1864	0.23459	0.28193	0.29065	0.26691	0.23653			--	--		--
0.97255	0.19055	0.18704	0.23653	0.28122	0.2912	0.26901	0.23716			--	--		--
0.97331	0.1914	0.18738	0.23494	0.28398	0.2912	0.26791	0.23669			--	--		--
0.97408	0.19252	0.18792	0.23333	0.2841	0.29139	0.26881	0.23816			--	--		--
0.97484	0.19356	0.18843	0.23335	0.28397	0.29236	0.26853	0.23343			--	--		--
0.97561	0.19459	0.18899	0.23378	0.28278	0.29236	0.26947	0.23587			--	--		--
0.97638	0.19567	0.18948	0.23567	0.28171	0.29278	0.27141	0.23952			--	--		--
0.97715	0.19674	0.19005	0.23619	0.28211	0.29278	0.27249	0.24018			--	--		--
0.97792	0.19772	0.19048	0.2321	0.28076	0.29125	0.27179	0.2408			--	--		--
0.97869	0.19904	0.19125	0.23508	0.28388	0.29312	0.27412	0.24198			--	--		--
0.97946	0.19999	0.1913	0.23494	0.28307	0.29291	0.27394	0.24254			--	--		--
0.98024	0.20121	0.19178	0.23495	0.28079	0.29305	0.2723	0.24838			--	--		--
0.98101	0.20231	0.19229	0.23538	0.27952	0.29205	0.27266	0.2463			--	--		--
0.98179	0.20343	0.19296	0.23439	0.27683	0.29124	0.27238	0.24586			--	--		--
0.98257	0.20448	0.19389	0.23681	0.27924	0.2932	0.27528	0.24617			--	--		--
0.98335	0.20562	0.19477	0.238	0.28166	0.29549	0.27911	0.24899			--	--		--
0.98413	0.20657	0.19548	0.23697	0.28084	0.29353	0.2782	0.24816			--	--		--
0.98491	0.20794	0.19603	0.23608	0.27903	0.29396	0.2775	0.2489			--	--		--
0.98569	0.20934	0.19655	0.2362	0.27831	0.29287	0.27311	0.25099			--	--		--
0.98648	0.21056	0.1974	0.23602	0.27887	0.29347	0.27911	0.25151			--	--		--
0.98726	0.21194	0.19768	0.23364	0.27661	0.28974	0.2755	0.24799			--	--		--
0.98805	0.21311	0.19853	0.23698	0.27543	0.29509	0.27855	0.25362			--	--		--
0.98884	0.21454	0.19941	0.23651	0.27698	0.29607	0.27752	0.25951			--	--		--
0.98962	0.21575	0.20025	0.23575	0.27802	0.29526	0.27844	0.25651			--	--		--
0.99042	0.21661	0.20092	0.23628	0.27744	0.2957	0.27998	0.25467			--	--		--
0.99121	0.21801	0.20172	0.23581	0.27658	0.29436	0.27934	0.25552			--	--		--
0.992	0.22026	0.20264	0.23884	0.27828	0.29407	0.28088	0.25655			--	--		--
0.99279	0.22152	0.20327	0.23865	0.27804	0.29425	0.28133	0.25799			--	--		--
0.99359	0.22234	0.20408	0.23633	0.27778	0.29458	0.27948	0.26072			--	--		--
0.99439	0.2237	0.20489	0.23767	0.27797	0.29466	0.28028	0.26167			--	--		--
0.99518	0.2256	0.20568	0.23779	0.27605	0.29418	0.28144	0.26047			--	--		--
0.99598	0.2269	0.20679	0.23946	0.27779	0.29472	0.28246	0.26015			--	--		--
0.99678	0.22847	0.20745	0.23878	0.27565	0.29143	0.28222	0.26222			--	--		--
0.99759	0.22965	0.20846	0.24043	0.27706	0.29317	0.28336	0.26145			--	--		--
0.99839	0.23115	0.20939	0.24191	0.27657	0.29477	0.28372	0.26234			--	--		--
0.99919	0.23257	0.21013	0.24078	0.2783	0.2944	0.284	0.26306			--	--		--
1	0.23404	0.21091	0.23993	0.2745	0.29269	0.28224	0.26544			--	--		--
1.00081	0.23535	0.21191	0.24074	0.27815	0.29492	0.28383	0.26621			--	--		--
1.00162	0.23689	0.21297	0.24213	0.27446	0.2944	0.28381	0.26903			--	--		--
1.00243	0.23827	0.21389	0.24084	0.27415	0.29387	0.28278	0.26648			--	--		--
1.00324	0.2398	0.21505	0.24243	0.27642	0.2946	0.28539	0.26778			--	--		--
1.00405	0.24134	0.21667	0.24365	0.27655	0.29551	0.28515	0.26703			--	--		--
1.00486	0.24318	0.21719	0.2412	0.27457	0.29453	0.28291	0.26961			--	--		--
1.00568	0.24469	0.21818	0.24288	0.27639	0.29477	0.28411	0.2695			--	--		--
1.00649	0.24578	0.21944	0.24454	0.2762	0.29386	0.28582	0.2729			--	--		--
1.00731	0.24695	0.2202	0.2433	0.27567	0.29262	0.28494	0.27146			--	--		--
1.00813	0.24879	0.22157	0.24413	0.27753	0.29364	0.2882	0.27216			--	--		--
1.00895	0.2501	0.2226	0.24724	0.27775	0.29044	0.28995	0.27413			--	--		--
1.00977	0.25163	0.22377	0.24689	0.27677	0.28957	0.28542	0.27344			--	--		--
1.01059	0.25325	0.22468	0.24699	0.27686	0.28965	0.28733	0.27528			--	--		--
1.01142	0.25464	0.22608	0.24777	0.27608	0.28833	0.2859	0.27373			--	--		--
1.01224	0.2563	0.22712	0.24705	0.27686	0.28828	0.2887	0.27481			--	--		--
1.01307	0.25766	0.22825	0.2493	0.27742	0.28976	0.2891	0.27504			--	--		--
1.0139	0.25906	0.22949	0.24613	0.27824	0.29035	0.29011	0.27646			--	--		--
1.01473	0.26054	0.23086	0.25162	0.27742	0.29024	0.28913	0.27698			--	--		--
1.01556	0.26206	0.23206	0.24933	0.27717	0.29013	0.28775	0.27866			--	--		--
1.01639	0.2633	0.23321	0.24803	0.27762	0.28843	0.2876	0.27783			--	--		--
1.01723	0.26473	0.23433	0.24888	0.27704	0.28952	0.28836	0.27922			--	--		--
1.01806	0.26597	0.23536	0.24657	0.27329	0.28724	0.28749	0.27911			--	--		--
1.0189	0.26729	0.23721	0.2539	0.27952	0.29007	0.29213	0.27632			--	--		--
1.01974	0.26855	0.23836	0.25148	0.27695	0.2898	0.29119	0.28173			--	--		--
1.02058	0.26975	0.23954	0.25195	0.27537	0.28881	0.29105	0.28245			--	--		--
1.02142	0.271	0.24039	0.24994	0.27421	0.28715	0.28866	0.28055			--	--		--
1.02226	0.27239	0.24204	0.25148	0.27912	0.29088	0.29207	0.28223			--	--		--
1.0231	0.27376	0.24314	0.25247	0.2792	0.28959	0.29128	0.28252			--	--		--
1.02395	0.2751	0.24463	0.25454	0.28214	0.28974	0.29221	0.28295			--	--		--
1.02479	0.2761	0.24606	0.25553	0.2779	0.2899	0.29333	0.28218			--	--		--
1.02564	0.27702	0.24722	0.2564	0.27754	0.28976	0.29289	0.28363			--	--		--
1.02649	0.27812	0.24772	0.25677	0.27813	0.28937	0.29266	0.28429			--	--		--
1.02734	0.2794	0.24947	0.25659	0.27905	0.29067	0.29303	0.28509			--	--		--
1.02819	0.28054	0.25076	0.25793	0.27906	0.29068	0.29384	0.28797			--	--		--
1.02905	0.28163	0.25238	0.25782	0.27899	0.28994	0.29298	0.28645			--	--		--
1.0299	0.28262	0.25406	0.25912	0.28025	0.29105	0.29474	0.28808			--	--		--
1.03076	0.28385	0.25477	0.26118	0.28147	0.29115	0.29606	0.28936			--	--		--
1.03161	0.28462	0.25619	0.26044	0.27937	0.2891	0.29424	0.2893			--	--		--
1.03247	0.28587	0.25759	0.2583	0.27915	0.28994	0.29432	0.28894			--	--		--
1.03333	0.28688	0.25939	0.26015	0.27964	0.28946	0.2954	0.28896			--	--		--
1.0342	0.28774	0.26074	0.26057	0.28023	0.28977	0.29437	0.29077			--	--		--
1.03506	0.28917	0.262	0.26119	0.27991	0.28984	0.29537	0.2906			--	--		--
1.03592	0.29	0.26321	0.26331	0.28366	0.29061	0.29647	0.29065			--	--		--
1.03679	0.29057	0.26446	0.26333	0.28092	0.29074	0.29602	0.29093			--	--		--
1.03766	0.29102	0.2658	0.26508	0.28081	0.29118	0.29568	0.29439			--	--		--
1.03853	0.29186	0.26703	0.26583	0.28172	0.28979	0.29586	0.29215			--	--		--
1.0394	0.2934	0.2685	0.26664	0.28219	0.291	0.297	0.29281			--	--		--
1.04027	0.29421	0.26968	0.26892	0.28314	0.29151	0.29857	0.28606			--	--		--
1.04114	0.29497	0.27108	0.26811	0.28405	0.28992	0.29711	0.29464			--	--		--
1.04202	0.29566	0.2727	0.26829	0.28379	0.28983	0.29728	0.29364			--	--		--
1.04289	0.29653	0.27448	0.27191	0.28673	0.28784	0.2991	0.29541			--	--		--
1.04377	0.29719	0.27589	0.27397	0.28831	0.28994	0.29955	0.29503			--	--		--
1.04465	0.29791	0.27714	0.275	0.28825	0.28844	0.29958	0.29588			--	--		--
1.04553	0.29862	0.27838	0.27376	0.28688	0.28692	0.29925	0.29711			--	--		--
1.04641	0.29937	0.27969	0.27566	0.28986	0.28549	0.30107	0.29666			--	--		--
1.0473	0.30004	0.28094	0.27692	0.28927	0.28634	0.29939	0.29583			--	--		--
1.04818	0.30061	0.28233	0.27722	0.28875	0.28574	0.29969	0.29725			--	--		--
1.04907	0.30121	0.28339	0.27727	0.28931	0.2864	0.3006	0.29782			--	--		--
1.04996	0.30195	0.28483	0.27884	0.28882	0.28687	0.30051	0.29746			--	--		--
1.05085	0.30256	0.28599	0.27951	0.28974	0.28785	0.3018	0.3002			--	--		--
1.05174	0.30327	0.28725	0.28005	0.2898	0.28734	0.30143	0.29974			--	--		--
1.05263	0.30394	0.28859	0.28069	0.29026	0.28728	0.30261	0.30032			--	--		--
1.05353	0.30444	0.28981	0.2817	0.29014	0.2876	0.30186	0.30073			--	--		--
1.05442	0.30514	0.29101	0.28251	0.29116	0.28755	0.30194	0.3015			--	--		--
1.05532	0.30577	0.29214	0.28351	0.29229	0.28749	0.30295	0.30251			--	--		--
1.05622	0.30634	0.29341	0.28454	0.29169	0.28753	0.30227	0.3023			--	--		--
1.05712	0.3072	0.29469	0.28512	0.2928	0.28992	0.30216	0.303			--	--		--
1.05802	0.30773	0.29591	0.28668	0.29368	0.29375	0.30243	0.3027			--	--		--
1.05892	0.3082	0.29708	0.28741	0.29385	0.29549	0.30231	0.30255			--	--		--
1.05983	0.30874	0.29832	0.2866	0.29399	0.29533	0.29737	0.30302			--	--		--
1.06074	0.30966	0.29937	0.28768	0.29435	0.29564	0.29679	0.30435			--	--		--
1.06164	0.31017	0.30056	0.28927	0.29464	0.2968	0.29844	0.30468			--	--		--
1.06255	0.31074	0.30172	0.29014	0.29458	0.29582	0.2981	0.30472			--	--		--
1.06346	0.31128	0.30283	0.29256	0.29608	0.29694	0.29919	0.30619			--	--		--
1.06438	0.31188	0.30377	0.29152	0.29523	0.29634	0.2978	0.30602			--	--		--
1.06529	0.31239	0.30477	0.29108	0.29553	0.29665	0.29886	0.30704			--	--		--
1.06621	0.31296	0.30595	0.29327	0.29791	0.29755	0.2991	0.30787			--	--		--
1.06713	0.31349	0.30702	0.29648	0.29795	0.29856	0.3	0.30763			--	--		--
1.06804	0.31423	0.30803	0.29707	0.29862	0.29889	0.30028	0.3087			--	--		--
1.06897	0.31485	0.30922	0.29814	0.2982	0.29904	0.30062	0.30842			--	--		--
1.06989	0.3156	0.31015	0.29707	0.29922	0.29891	0.29992	0.30748			--	--		--
1.07081	0.31589	0.3111	0.29862	0.30049	0.29954	0.30097	0.30854			--	--		--
1.07174	0.31648	0.31226	0.30115	0.3007	0.29963	0.30158	0.30757			--	--		--
1.07266	0.31701	0.31361	0.30113	0.30108	0.29958	0.30119	0.3076			--	--		--
1.07359	0.31744	0.31412	0.30059	0.30073	0.29964	0.30053	0.30911			--	--		--
1.07452	0.31814	0.31471	0.3016	0.30309	0.29979	0.30222	0.30995			--	--		--
1.07546	0.31856	0.31577	0.3029	0.3042	0.30131	0.30251	0.30997			--	--		--
1.07639	0.31882	0.31691	0.3045	0.30473	0.30186	0.30262	0.31004			--	--		--
1.07732	0.31925	0.31822	0.3051	0.30527	0.30127	0.30261	0.30612			--	--		--
1.07826	0.3197	0.3189	0.30556	0.30595	0.30009	0.30351	0.29946			--	--		--
1.0792	0.32014	0.31926	0.30589	0.3061	0.29883	0.30439	0.29791			--	--		--
1.08014	0.32065	0.31982	0.30755	0.30597	0.29889	0.3045	0.2966			--	--		--
1.08108	0.32118	0.32094	0.30781	0.30634	0.29969	0.30397	0.29793			--	--		--
1.08202	0.32164	0.32204	0.30834	0.30742	0.29947	0.30404	0.29956			--	--		--
1.08297	0.32203	0.32303	0.30995	0.30841	0.30019	0.30434	0.29824			--	--		--
1.08392	0.32253	0.32349	0.31089	0.30821	0.30016	0.30554	0.2986			--	--		--
1.08486	0.32301	0.32373	0.3122	0.30888	0.30043	0.30558	0.29907			--	--		--
1.08581	0.32338	0.32468	0.31362	0.31043	0.30149	0.30668	0.29818			--	--		--
1.08677	0.32381	0.32585	0.31412	0.31143	0.30207	0.30686	0.29855			--	--		--
1.08772	0.32422	0.32662	0.31418	0.31255	0.30207	0.30614	0.29799			--	--		--
1.08867	0.32451	0.32728	0.31552	0.31312	0.30285	0.30751	0.2974			--	--		--
1.08963	0.32484	0.32817	0.31686	0.31419	0.30327	0.30871	0.29725			--	--		--
1.09059	0.3253	0.3289	0.31805	0.31471	0.30304	0.30881	0.29513			--	--		--
1.09155	0.32572	0.32956	0.31791	0.3153	0.30388	0.30894	0.2957			--	--		--
1.09251	0.32586	0.33017	0.31933	0.31669	0.30485	0.31002	0.29804			--	--		--
1.09347	0.32621	0.3308	0.32141	0.31626	0.30543	0.31029	0.29841			--	--		--
1.09444	0.32689	0.33181	0.32255	0.31628	0.30649	0.311	0.2971			--	--		--
1.09541	0.32734	0.33238	0.32411	0.3182	0.30794	0.31201	0.29754			--	--		--
1.09637	0.32758	0.33278	0.3252	0.32001	0.30928	0.31078	0.29816			--	--		--
1.09735	0.32784	0.33322	0.32273	0.3204	0.30832	0.30787	0.29805			--	--		--
1.09832	0.32823	0.33374	0.32384	0.32093	0.30845	0.3119	0.29909			--	--		--
1.09929	0.32863	0.33453	0.32464	0.32096	0.30909	0.31265	0.29984			--	--		--
1.10027	0.32898	0.33549	0.32614	0.32221	0.31077	0.31453	0.30164			--	--		--
1.10124	0.32941	0.33582	0.32792	0.32202	0.31099	0.3142	0.30261			--	--		--
1.10222	0.32974	0.33571	0.32881	0.32175	0.31039	0.31371	0.30414			--	--		--
1.1032	0.3302	0.33666	0.32921	0.32505	0.31208	0.31479	0.30571			--	--		--
1.10419	0.33058	0.33757	0.32738	0.32444	0.31338	0.31542	0.3059			--	--		--
1.10517	0.33078	0.33828	0.3301	0.3232	0.31399	0.31558	0.30607			--	--		--
1.10616	0.33109	0.33878	0.3325	0.32506	0.31417	0.31553	0.30532			--	--		--
1.10714	0.33142	0.33878	0.33338	0.3261	0.31405	0.31615	0.30525			--	--		--
1.10813	0.33181	0.33885	0.33542	0.32805	0.31514	0.31701	0.30668			--	--		--
1.10912	0.33218	0.33967	0.33464	0.32963	0.31576	0.31698	0.3074			--	--		--
1.11012	0.33242	0.34077	0.33236	0.32927	0.31629	0.3169	0.30851			--	--		--
1.11111	0.33266	0.34138	0.33503	0.32945	0.31727	0.31817	0.30881			--	--		--
1.11211	0.33298	0.34169	0.33742	0.33186	0.31805	0.31897	0.30829			--	--		--
1.11311	0.33336	0.34223	0.33865	0.33197	0.31849	0.31949	0.30762			--	--		--
1.11411	0.33365	0.34263	0.33748	0.33044	0.31853	0.31962	0.30867			--	--		--
1.11511	0.33395	0.34301	0.33664	0.33064	0.31955	0.31997	0.30978			--	--		--
1.11611	0.33436	0.34366	0.33959	0.33397	0.32091	0.32118	0.3105			--	--		--
1.11712	0.33474	0.34416	0.34034	0.33651	0.32166	0.32147	0.31122			--	--		--
1.11812	0.335	0.34451	0.34098	0.33722	0.32206	0.32287	0.31199			--	--		--
1.11913	0.3354	0.34477	0.34218	0.3372	0.32337	0.32428	0.31402			--	--		--
1.12014	0.33592	0.34517	0.34263	0.33819	0.32389	0.32445	0.31363			--	--		--
1.12116	0.33628	0.34568	0.34385	0.33928	0.32372	0.32549	0.31429			--	--		--
1.12217	0.33656	0.34613	0.34571	0.34134	0.32543	0.32733	0.31493			--	--		--
1.12319	0.33687	0.34662	0.3468	0.34246	0.3267	0.32759	0.31487			--	--		--
1.12421	0.33724	0.34704	0.34577	0.34165	0.32681	0.32613	0.31626			--	--		--
1.12523	0.33786	0.34757	0.34549	0.34199	0.32741	0.32652	0.31545			--	--		--
1.12625	0.33856	0.34811	0.34721	0.34345	0.32839	0.32749	0.31621			--	--		--
1.12727	0.33873	0.34842	0.34772	0.3438	0.32936	0.32759	0.31806			--	--		--
1.1283	0.33859	0.34892	0.34883	0.34475	0.33033	0.32781	0.31795			--	--		--
1.12933	0.33899	0.34963	0.3505	0.34667	0.33108	0.32925	0.31721			--	--		--
1.13036	0.33957	0.34992	0.35109	0.34677	0.32983	0.32876	0.31745			--	--		--
1.13139	0.33998	0.35023	0.35228	0.34711	0.32956	0.32921	0.31862			--	--		--
1.13242	0.34042	0.35082	0.3527	0.34597	0.33068	0.33007	0.31931			--	--		--
1.13346	0.34063	0.35127	0.35208	0.34733	0.33045	0.33101	0.32069			--	--		--
1.13449	0.34095	0.3518	0.35353	0.35108	0.32894	0.33335	0.32097			--	--		--
1.13553	0.34149	0.3522	0.3549	0.35113	0.3289	0.33467	0.31922			--	--		--
1.13657	0.34187	0.35261	0.35595	0.35253	0.3306	0.33567	0.32169			--	--		--
1.13761	0.34212	0.35315	0.35545	0.35305	0.33053	0.33548	0.32323			--	--		--
1.13866	0.34266	0.35377	0.35706	0.35442	0.33073	0.33559	0.32285			--	--		--
1.13971	0.34308	0.35418	0.35898	0.35591	0.33204	0.33641	0.32318			--	--		--
1.14075	0.34314	0.35472	0.35993	0.35621	0.3321	0.33728	0.32238			--	--		--
1.1418	0.34354	0.35512	0.36068	0.35622	0.33315	0.33857	0.32341			--	--		--
1.14286	0.34393	0.35548	0.36186	0.35721	0.33471	0.33923	0.32346			--	--		--
1.14391	0.34422	0.35593	0.36244	0.3577	0.33547	0.33931	0.32523			--	--		--
1.14497	0.3445	0.35664	0.3637	0.35888	0.3368	0.33953	0.32681			--	--		--
1.14603	0.34493	0.35736	0.36552	0.35909	0.33733	0.34004	0.32844			--	--		--
1.14709	0.34535	0.35792	0.36653	0.36013	0.33836	0.34146	0.33038			--	--		--
1.14815	0.34603	0.35827	0.36628	0.3622	0.33938	0.34176	0.33069			--	--		--
1.14921	0.34631	0.35864	0.36648	0.36387	0.34032	0.34262	0.3308			--	--		--
1.15028	0.34634	0.35909	0.36811	0.36647	0.3409	0.34413	0.33043			--	--		--
1.15135	0.3465	0.35956	0.36879	0.36722	0.34142	0.34416	0.33204			--	--		--
1.15242	0.3469	0.35996	0.3684	0.36738	0.34243	0.3454	0.33309			--	--		--
1.15349	0.34709	0.36055	0.36898	0.36721	0.34335	0.34601	0.33163			--	--		--
1.15456	0.34726	0.36107	0.36978	0.36885	0.3442	0.3458	0.3337			--	--		--
1.15564	0.3475	0.36166	0.36895	0.36933	0.34466	0.34604	0.33506			--	--		--
1.15672	0.34806	0.36246	0.37088	0.37	0.34519	0.34716	0.33531			--	--		--
1.1578	0.34887	0.36303	0.37224	0.371	0.34596	0.34821	0.33577			--	--		--
1.15888	0.34903	0.36346	0.3723	0.37184	0.34769	0.34967	0.33649			--	--		--
1.15996	0.34901	0.3638	0.37371	0.37351	0.34853	0.34987	0.33567			--	--		--
1.16105	0.3492	0.36431	0.37465	0.37452	0.34939	0.35012	0.33711			--	--		--
1.16214	0.3495	0.36487	0.37652	0.37518	0.35047	0.35179	0.33808			--	--		--
1.16323	0.34957	0.3655	0.37669	0.37639	0.35095	0.35273	0.33872			--	--		--
1.16432	0.3499	0.36603	0.37677	0.37636	0.35189	0.35316	0.34007			--	--		--
1.16541	0.35014	0.36652	0.37775	0.3776	0.35293	0.35438	0.34148			--	--		--
1.16651	0.35044	0.36724	0.37889	0.37932	0.35444	0.35591	0.34124			--	--		--
1.16761	0.35065	0.36777	0.38075	0.37958	0.35608	0.35708	0.34157			--	--		--
1.16871	0.35116	0.36837	0.38106	0.38045	0.35665	0.35663	0.34389			--	--		--
1.16981	0.35143	0.36917	0.38162	0.38255	0.35714	0.35599	0.34367			--	--		--
1.17092	0.35165	0.36981	0.38262	0.38215	0.35751	0.35678	0.3429			--	--		--
1.17202	0.35177	0.37032	0.38412	0.38383	0.35914	0.35899	0.34356			--	--		--
1.17313	0.352	0.37111	0.38535	0.38538	0.35976	0.36087	0.34433			--	--		--
1.17424	0.35203	0.37179	0.38645	0.38556	0.36032	0.36069	0.34744			--	--		--
1.17536	0.35223	0.37257	0.38759	0.38633	0.36199	0.36193	0.34917			--	--		--
1.17647	0.35253	0.37326	0.38897	0.38792	0.36306	0.36267	0.34964			--	--		--
1.17759	0.35307	0.37377	0.39072	0.39001	0.36456	0.36373	0.34935			--	--		--
1.17871	0.35324	0.37431	0.38916	0.39046	0.3645	0.3637	0.3504			--	--		--
1.17983	0.35324	0.37496	0.3931	0.39212	0.36615	0.36598	0.35186			--	--		--
1.18095	0.35342	0.37548	0.39331	0.39237	0.36636	0.36661	0.35037			--	--		--
1.18208	0.35363	0.37627	0.39325	0.39293	0.36687	0.36688	0.35295			--	--		--
1.18321	0.35385	0.37685	0.39414	0.39343	0.36845	0.36678	0.35433			--	--		--
1.18434	0.3543	0.37756	0.39099	0.39388	0.37041	0.36768	0.35626			--	--		--
1.18547	0.35453	0.37861	0.39573	0.39281	0.37153	0.36954	0.3561			--	--		--
1.1866	0.35469	0.37921	0.39731	0.3955	0.3724	0.36921	0.35789			--	--		--
1.18774	0.35486	0.37978	0.39832	0.39873	0.37338	0.37121	0.35685			--	--		--
1.18888	0.355	0.38034	0.39992	0.39989	0.37389	0.37138	0.35809			--	--		--
1.19002	0.35518	0.38131	0.40051	0.40061	0.37543	0.37417	0.35987			--	--		--
1.19116	0.35546	0.38216	0.4011	0.40077	0.37616	0.37529	0.36092			--	--		--
1.19231	0.35582	0.3828	0.40179	0.40089	0.37663	0.3747	0.36258			--	--		--
1.19346	0.35623	0.38346	0.40391	0.40198	0.37696	0.3756	0.36294			--	--		--
1.19461	0.35628	0.38403	0.40591	0.40433	0.37865	0.37765	0.36275			--	--		--
1.19576	0.3562	0.38464	0.40592	0.40517	0.379	0.3771	0.36423			--	--		--
1.19691	0.35676	0.38527	0.409	0.40612	0.38144	0.37931	0.36474			--	--		--
1.19807	0.35668	0.3859	0.40883	0.407	0.38143	0.38	0.36676			--	--		--
1.19923	0.35718	0.3867	0.40923	0.40705	0.38254	0.38045	0.36773			--	--		--
1.20039	0.35758	0.38766	0.40833	0.40674	0.38303	0.38175	0.36657			--	--		--
1.20155	0.3577	0.38831	0.4119	0.41012	0.38396	0.38298	0.37016			--	--		--
1.20272	0.35818	0.38924	0.41498	0.41075	0.38611	0.38377	0.3713			--	--		--
1.20388	0.35829	0.39006	0.41596	0.41337	0.38892	0.38483	0.37243			--	--		--
1.20505	0.35858	0.39082	0.41624	0.41489	0.38862	0.38601	0.37362			--	--		--
1.20623	0.35903	0.39172	0.41804	0.41418	0.38906	0.38561	0.37216			--	--		--
1.2074	0.35935	0.39246	0.41869	0.41511	0.39095	0.38772	0.37326			--	--		--
1.20858	0.35974	0.393	0.41914	0.4173	0.39815	0.38908	0.37619			--	--		--
1.20976	0.35993	0.39377	0.42286	0.41942	0.40371	0.38911	0.37586			--	--		--
1.21094	0.36006	0.3945	0.42383	0.42003	0.40429	0.39423	0.37672			--	--		--
1.21212	0.36056	0.3955	0.42472	0.42047	0.40639	0.39805	0.37835			--	--		--
1.21331	0.3612	0.39603	0.42675	0.42183	0.40884	0.40063	0.38038			--	--		--
1.2145	0.36148	0.39659	0.42723	0.42283	0.40731	0.40026	0.38077			--	--		--
1.21569	0.36187	0.39699	0.42717	0.42415	0.40847	0.40097	0.3806			--	--		--
1.21688	0.36206	0.39783	0.42892	0.42399	0.40855	0.39963	0.38201			--	--		--
1.21807	0.36281	0.39886	0.4301	0.42433	0.40829	0.39711	0.38152			--	--		--
1.21927	0.36317	0.40014	0.43219	0.42728	0.40972	0.39708	0.38043			--	--		--
1.22047	0.3638	0.40101	0.43414	0.4294	0.41055	0.39748	0.38217			--	--		--
1.22167	0.36404	0.40148	0.43438	0.43121	0.4118	0.39779	0.38448			--	--		--
1.22288	0.36441	0.40232	0.43396	0.4315	0.4115	0.3997	0.38644			--	--		--
1.22409	0.36536	0.40256	0.434	0.43084	0.41208	0.40424	0.38678			--	--		--
1.2253	0.36592	0.4034	0.43987	0.43248	0.41305	0.41776	0.39006			--	--		--
1.22651	0.3663	0.40468	0.44092	0.4357	0.41482	0.42814	0.39242			--	--		--
1.22772	0.3668	0.40548	0.44142	0.43642	0.41551	0.42333	0.39267			--	--		--
1.22894	0.36735	0.40611	0.44449	0.44033	0.41745	0.42786	0.39089			--	--		--
1.23016	0.36828	0.40632	0.4463	0.44011	0.41806	0.42708	0.39305			--	--		--
1.23138	0.36902	0.40734	0.44665	0.44083	0.41901	0.4267	0.39622			--	--		--
1.2326	0.36966	0.40821	0.44724	0.44243	0.41928	0.42734	0.39516			--	--		--
1.23383	0.36999	0.40892	0.44844	0.44332	0.42071	0.4276	0.39813			--	--		--
1.23506	0.37102	0.40961	0.4537	0.44357	0.42253	0.43042	0.39873			--	--		--
1.23629	0.372	0.41025	0.45365	0.44649	0.4224	0.42934	0.3997			--	--		--
1.23752	0.37252	0.41099	0.45539	0.44732	0.4241	0.43024	0.4004			--	--		--
1.23876	0.37337	0.41192	0.45731	0.44968	0.42461	0.43184	0.39707			--	--		--
1.24	0.3739	0.41242	0.45628	0.44875	0.42358	0.43177	0.39806			--	--		--
1.24124	0.37511	0.41307	0.45653	0.44705	0.42384	0.43321	0.40017			--	--		--
1.24248	0.37607	0.41394	0.45968	0.45123	0.42557	0.4331	0.40139			--	--		--
1.24373	0.37658	0.41482	0.46227	0.45359	0.42615	0.43738	0.4033			--	--		--
1.24498	0.37805	0.41517	0.46344	0.45305	0.42475	0.43613	0.4008			--	--		--
1.24623	0.37905	0.41582	0.46436	0.4564	0.42348	0.43632	0.40305			--	--		--
1.24748	0.37946	0.41721	0.46867	0.45736	0.42546	0.43885	0.40557			--	--		--
1.24874	0.38055	0.41766	0.47042	0.46018	0.42778	0.43974	0.4048			--	--		--
1.25	0.38183	0.4186	0.471	0.4613	0.42788	0.44163	0.40665			--	--		--
1.25126	0.38328	0.4191	0.47354	0.46081	0.42947	0.44347	0.40869			--	--		--
1.25253	0.38407	0.41974	0.47474	0.46316	0.4306	0.44346	0.40532			--	--		--
1.25379	0.38492	0.4208	0.47409	0.46309	0.43076	0.44375	0.4005			--	--		--
1.25506	0.38646	0.42151	0.47963	0.46708	0.43326	0.44643	0.40078			--	--		--
1.25633	0.38775	0.42241	0.47935	0.46741	0.43316	0.44635	0.40228			--	--		--
1.25761	0.3884	0.42318	0.48162	0.46919	0.43634	0.44585	0.40577			--	--		--
1.25888	0.38956	0.42382	0.48298	0.47094	0.43643	0.44784	0.40258			--	--		--
1.26016	0.39118	0.4243	0.48518	0.47112	0.43746	0.44893	0.40413			--	--		--
1.26144	0.39266	0.42545	0.48667	0.47406	0.43977	0.45089	0.40914			--	--		--
1.26273	0.39358	0.42618	0.49118	0.47703	0.442	0.45378	0.40704			--	--		--
1.26402	0.39508	0.42689	0.49057	0.47529	0.44083	0.45048	0.4079			--	--		--
1.26531	0.39644	0.42759	0.49411	0.47933	0.44374	0.4553	0.41244			--	--		--
1.2666	0.39834	0.42887	0.49466	0.47942	0.44529	0.45484	0.41471			--	--		--
1.26789	0.3992	0.42962	0.49625	0.48133	0.44663	0.45476	0.41312			--	--		--
1.26919	0.40034	0.43033	0.50121	0.48593	0.44972	0.4577	0.41514			--	--		--
1.27049	0.40217	0.43154	0.50276	0.48657	0.45152	0.45856	0.41595			--	--		--
1.27179	0.40376	0.43255	0.50343	0.48757	0.45412	0.46003	0.42155			--	--		--
1.2731	0.40528	0.43276	0.50447	0.48648	0.4522	0.45751	0.42135			--	--		--
1.27441	0.40725	0.43377	0.50797	0.49072	0.45537	0.45825	0.42188			--	--		--
1.27572	0.40844	0.43516	0.50941	0.49336	0.45788	0.46242	0.42536			--	--		--
1.27703	0.40998	0.43605	0.51359	0.49575	0.45894	0.46335	0.42199			--	--		--
1.27835	0.41156	0.43659	0.51064	0.49371	0.45809	0.46104	0.42722			--	--		--
1.27967	0.41317	0.43802	0.51604	0.49835	0.45941	0.46414	0.42688			--	--		--
1.28099	0.41504	0.43903	0.5176	0.49967	0.46334	0.46592	0.42908			--	--		--
1.28232	0.41701	0.43978	0.51897	0.50311	0.46355	0.46673	0.42907			--	--		--
1.28364	0.41871	0.4411	0.52349	0.50413	0.46621	0.46906	0.43132			--	--		--
1.28497	0.42046	0.44243	0.52523	0.50485	0.4684	0.46782	0.43459			--	--		--
1.28631	0.42214	0.44271	0.52256	0.50442	0.46708	0.47024	0.43303			--	--		--
1.28764	0.42417	0.44413	0.52875	0.50712	0.47042	0.4722	0.43671			--	--		--
1.28898	0.42583	0.44533	0.53079	0.51203	0.47314	0.47451	0.43481			--	--		--
1.29032	0.42776	0.44667	0.53098	0.51225	0.472	0.47355	0.43671			--	--		--
1.29167	0.42942	0.44814	0.53603	0.51619	0.47509	0.47756	0.43751			--	--		--
1.29301	0.43122	0.44907	0.53541	0.51663	0.47622	0.47793	0.44302			--	--		--
1.29436	0.43296	0.45003	0.53799	0.5186	0.4784	0.48044	0.4413			--	--		--
1.29572	0.43494	0.45116	0.54184	0.52111	0.48239	0.4805	0.44854			--	--		--
1.29707	0.43692	0.45245	0.5429	0.52351	0.48193	0.48345	0.44573			--	--		--
1.29843	0.43909	0.45443	0.5486	0.52693	0.48377	0.4866	0.4464			--	--		--
1.29979	0.44089	0.45536	0.54715	0.52737	0.48527	0.48534	0.44928			--	--		--
1.30115	0.44228	0.45642	0.55217	0.52947	0.48682	0.48845	0.44914			--	--		--
1.30252	0.44439	0.45804	0.55412	0.53065	0.49052	0.4906	0.45196			--	--		--
1.30389	0.44662	0.45946	0.55553	0.53446	0.49058	0.49066	0.45238			--	--		--
1.30526	0.44857	0.46135	0.55629	0.53716	0.49144	0.49274	0.45507			--	--		--
1.30664	0.45078	0.46238	0.55873	0.53725	0.49452	0.49277	0.45956			--	--		--
1.30802	0.45244	0.4634	0.56215	0.53951	0.49653	0.4962	0.4596			--	--		--
1.3094	0.45447	0.46516	0.56357	0.54401	0.49886	0.49769	0.46024			--	--		--
1.31078	0.4565	0.46675	0.56641	0.54366	0.49979	0.49836	0.46385			--	--		--
1.31217	0.45845	0.46807	0.57009	0.54608	0.50192	0.50027	0.46234			--	--		--
1.31356	0.4605	0.46981	0.57036	0.55008	0.50456	0.50356	0.46476			--	--		--
1.31495	0.46296	0.47147	0.57112	0.54978	0.50642	0.50298	0.4667			--	--		--
1.31635	0.46486	0.47292	0.5751	0.55241	0.51228	0.50613	0.46811			--	--		--
1.31775	0.46681	0.47457	0.57825	0.55475	0.52162	0.50765	0.4727			--	--		--
1.31915	0.46922	0.47646	0.58006	0.55674	0.52529	0.50863	0.47237			--	--		--
1.32055	0.47128	0.47847	0.58295	0.55965	0.52727	0.51005	0.47458			--	--		--
1.32196	0.47253	0.47965	0.58568	0.56176	0.53123	0.51286	0.47866			--	--		--
1.32337	0.47472	0.481	0.58804	0.56266	0.53278	0.51305	0.47678			--	--		--
1.32479	0.47736	0.48302	0.58996	0.56573	0.53367	0.51662	0.47716			--	--		--
1.3262	0.47906	0.48554	0.59313	0.57032	0.53541	0.51887	0.47959			--	--		--
1.32762	0.48092	0.48733	0.59508	0.57114	0.5382	0.52014	0.48278			--	--		--
1.32905	0.48305	0.48939	0.59934	0.5769	0.54196	0.52286	0.48543			--	--		--
1.33047	0.48547	0.491	0.60248	0.57797	0.54393	0.52353	0.48777			--	--		--
1.3319	0.48734	0.4924	0.60256	0.57837	0.54472	0.52371	0.48737			--	--		--
1.33333	0.48948	0.49463	0.6041	0.58056	0.54561	0.52609	0.48893			--	--		--
1.33477	0.49137	0.49648	0.60817	0.58257	0.54761	0.52758	0.49383			--	--		--
1.33621	0.49342	0.4988	0.61125	0.58822	0.55181	0.53071	0.49593			--	--		--
1.33765	0.49572	0.5006	0.61261	0.5892	0.55329	0.52938	0.49626			--	--		--
1.33909	0.49753	0.50262	0.614	0.589	0.55295	0.53028	0.50119			--	--		--
1.34054	0.49977	0.50495	0.61571	0.59265	0.55398	0.52989	0.50183			--	--		--
1.34199	0.50184	0.50694	0.61982	0.59611	0.55557	0.52596	0.5018			--	--		--
1.34345	0.50386	0.50927	0.62317	0.60066	0.55882	0.52934	0.49977			--	--		--
1.3449	0.50603	0.51129	0.62494	0.60147	0.55932	0.52927	0.50438			--	--		--
1.34636	0.50789	0.51331	0.62982	0.60498	0.56368	0.53243	0.50994			--	--		--
1.34783	0.50984	0.51542	0.62967	0.60627	0.56446	0.5318	0.50969			--	--		--
1.34929	0.5121	0.51775	0.63307	0.60863	0.56784	0.53452	0.51008			--	--		--
1.35076	0.51418	0.51968	0.63543	0.61167	0.56956	0.53506	0.51224			--	--		--
1.35224	0.5164	0.52218	0.63653	0.61017	0.56901	0.53614	0.51794			--	--		--
1.35371	0.51835	0.52433	0.63998	0.61529	0.57214	0.54055	0.51866			--	--		--
1.35519	0.5203	0.52645	0.64237	0.61903	0.57196	0.54385	0.52228			--	--		--
1.35667	0.52218	0.52876	0.64448	0.62137	0.57173	0.5432	0.52395			--	--		--
1.35816	0.52416	0.53149	0.64754	0.62414	0.57537	0.54513	0.52707			--	--		--
1.35965	0.5261	0.53404	0.65046	0.62699	0.57631	0.54847	0.52741			--	--		--
1.36114	0.52849	0.53589	0.6523	0.62638	0.57698	0.54952	0.53062			--	--		--
1.36264	0.53083	0.53819	0.65478	0.63136	0.58136	0.5526	0.53195			--	--		--
1.36414	0.53265	0.54062	0.65775	0.63437	0.58303	0.55324	0.53291			--	--		--
1.36564	0.53486	0.54289	0.66077	0.63528	0.58514	0.55509	0.53878			--	--		--
1.36714	0.53684	0.54532	0.66255	0.63872	0.58803	0.55823	0.54099			--	--		--
1.36865	0.53888	0.54794	0.66518	0.64481	0.59215	0.56284	0.54141			--	--		--
1.37017	0.5407	0.54998	0.66777	0.6449	0.59384	0.56254	0.54587			--	--		--
1.37168	0.54328	0.55225	0.66984	0.6459	0.59527	0.56386	0.54706			--	--		--
1.3732	0.54549	0.55513	0.6742	0.64847	0.59778	0.56727	0.54756			--	--		--
1.37472	0.54732	0.55779	0.67666	0.65343	0.60282	0.57153	0.54759			--	--		--
1.37625	0.54973	0.55992	0.67891	0.65574	0.60549	0.57227	0.55299			--	--		--
1.37778	0.55191	0.56275	0.68256	0.65962	0.60941	0.57456	0.55828			--	--		--
1.37931	0.55399	0.56502	0.68519	0.6621	0.61018	0.57626	0.55913			--	--		--
1.38085	0.5561	0.56755	0.68714	0.66327	0.61194	0.57854	0.56132			--	--		--
1.38239	0.55858	0.56998	0.6867	0.66539	0.61377	0.57953	0.56276			--	--		--
1.38393	0.56054	0.57241	0.69046	0.67049	0.61712	0.58126	0.56552			--	--		--
1.38547	0.56232	0.57505	0.69591	0.67439	0.62186	0.5849	0.56984			--	--		--
1.38702	0.56475	0.57741	0.69755	0.6764	0.6246	0.58832	0.57309			--	--		--
1.38858	0.56718	0.57997	0.70182	0.67989	0.62711	0.59046	0.57391			--	--		--
1.39013	0.57002	0.58273	0.70303	0.67989	0.62703	0.59222	0.57352			--	--		--
1.39169	0.57209	0.58559	0.70512	0.68382	0.63026	0.59413	0.57745			--	--		--
1.39326	0.57404	0.5879	0.71017	0.68874	0.63579	0.59654	0.58106			--	--		--
1.39483	0.5765	0.59036	0.71124	0.6898	0.63808	0.59843	0.58424			--	--		--
1.3964	0.57904	0.59317	0.71217	0.69097	0.63932	0.60062	0.58615			--	--		--
1.39797	0.5809	0.59559	0.71712	0.6963	0.64369	0.60348	0.59183			--	--		--
1.39955	0.58331	0.5981	0.71984	0.69819	0.64571	0.6053	0.599			--	--		--
1.40113	0.58582	0.60084	0.72108	0.69835	0.64792	0.60759	0.61273			--	--		--
1.40271	0.58804	0.6037	0.7235	0.7033	0.65256	0.61204	0.62717			--	--		--
1.4043	0.59061	0.60586	0.7273	0.70655	0.65472	0.61179	0.62889			--	--		--
1.4059	0.59292	0.6085	0.72859	0.70721	0.65687	0.6143	0.63197			--	--		--
1.40749	0.59511	0.61168	0.73213	0.71229	0.66141	0.6187	0.63729			--	--		--
1.40909	0.59731	0.61427	0.73632	0.71705	0.66471	0.62102	0.64183			--	--		--
1.41069	0.59996	0.61642	0.73833	0.71925	0.66653	0.62288	0.64385			--	--		--
1.4123	0.60223	0.619	0.74109	0.72248	0.67043	0.62665	0.64669			--	--		--
1.41391	0.6048	0.62193	0.74653	0.72443	0.67481	0.62993	0.64866			--	--		--
1.41553	0.60752	0.62474	0.74927	0.72753	0.67736	0.63263	0.65026			--	--		--
1.41714	0.60987	0.62757	0.7506	0.73365	0.68013	0.63455	0.65462			--	--		--
1.41876	0.61247	0.63021	0.75213	0.7349	0.68204	0.63481	0.65905			--	--		--
1.42039	0.61505	0.63286	0.75547	0.73735	0.68534	0.638	0.66053			--	--		--
1.42202	0.61738	0.63537	0.75759	0.7405	0.68821	0.64085	0.66103			--	--		--
1.42365	0.61947	0.63808	0.75965	0.74323	0.6914	0.64712	0.66554			--	--		--
1.42529	0.62213	0.64089	0.76463	0.74865	0.69667	0.65587	0.67111			--	--		--
1.42693	0.62516	0.64345	0.76785	0.75197	0.70482	0.66211	0.67374			--	--		--
1.42857	0.62792	0.64647	0.76942	0.75509	0.71485	0.66753	0.67707			--	--		--
1.43022	0.63048	0.64915	0.77167	0.75751	0.71948	0.67049	0.6797			--	--		--
1.43187	0.63279	0.65164	0.77584	0.7599	0.72283	0.6726	0.68246			--	--		--
1.43353	0.63552	0.65463	0.77897	0.76398	0.72637	0.6783	0.68595			--	--		--
1.43519	0.63821	0.65741	0.77904	0.76635	0.72903	0.68597	0.68795			--	--		--
1.43685	0.64009	0.66005	0.78514	0.76949	0.73388	0.6922	0.69221			--	--		--
1.43852	0.64281	0.66282	0.78775	0.77392	0.7371	0.69558	0.69789			--	--		--
1.44019	0.64579	0.66572	0.78853	0.77716	0.73976	0.69947	0.69885			--	--		--
1.44186	0.64111	0.66115	0.78988	0.77897	0.72772	0.68386	0.68786			--	--		--
1.44354	0.63601	0.65472	0.78522	0.77638	0.71324	0.65946	0.68446			--	--		--
1.44522	0.63861	0.65574	0.77879	0.76633	0.71045	0.65145	0.6911			--	--		--
1.44691	0.64114	0.6585	0.78444	0.76641	0.71216	0.65689	0.69237			--	--		--
1.4486	0.64365	0.66151	0.79104	0.77316	0.71676	0.66299	0.69782			--	--		--
1.45029	0.64596	0.66361	0.78458	0.7729	0.71658	0.65933	0.70239			--	--		--
1.45199	0.64878	0.66663	0.78378	0.77319	0.71788	0.65998	0.70128			--	--		--
1.45369	0.65146	0.66921	0.78715	0.77392	0.72081	0.65927	0.70088			--	--		--
1.4554	0.65394	0.67146	0.78834	0.77533	0.72516	0.66061	0.70757			--	--		--
1.45711	0.65655	0.67452	0.79479	0.77761	0.72816	0.66587	0.71156			--	--		--
1.45882	0.65938	0.67737	0.79421	0.7814	0.72804	0.66737	0.70998			--	--		--
1.46054	0.66196	0.68012	0.79628	0.78487	0.73147	0.67168	0.71814			--	--		--
1.46226	0.66435	0.68297	0.80591	0.79265	0.73842	0.67529	0.72542			--	--		--
1.46399	0.66749	0.68615	0.80938	0.79578	0.74346	0.6774	0.72723			--	--		--
1.46572	0.67021	0.68832	0.80986	0.79468	0.74627	0.68053	0.7308			--	--		--
1.46746	0.67261	0.69126	0.81242	0.79723	0.75063	0.68291	0.73694			--	--		--
1.46919	0.67511	0.69458	0.81561	0.80011	0.75343	0.6861	0.7375			--	--		--
1.47094	0.67814	0.69704	0.81679	0.80227	0.75382	0.68664	0.73262			--	--		--
1.47268	0.68119	0.70022	0.81952	0.80465	0.7585	0.68822	0.7411			--	--		--
1.47444	0.68386	0.70312	0.82346	0.80974	0.76524	0.69295	0.74977			--	--		--
1.47619	0.68647	0.70614	0.82876	0.8124	0.77323	0.69949	0.75298			--	--		--
1.47795	0.68927	0.70888	0.82961	0.8126	0.77367	0.69962	0.76762			--	--		--
1.47971	0.69239	0.71191	0.83179	0.81954	0.77572	0.7016	0.76621			--	--		--
1.48148	0.69533	0.71505	0.83886	0.82328	0.78184	0.70542	0.75986			--	--		--
1.48325	0.69815	0.71776	0.84052	0.82213	0.78616	0.70456	0.76535			--	--		--
1.48503	0.70122	0.72105	0.84219	0.82765	0.79037	0.70907	0.77031			--	--		--
1.48681	0.70382	0.72453	0.85205	0.83437	0.79581	0.71677	0.77539			--	--		--
1.4886	0.70677	0.7278	0.8582	0.83958	0.80149	0.72039	0.77935			--	--		--
1.49038	0.7103	0.73124	0.8606	0.84657	0.8065	0.72375	0.78384			--	--		--
1.49218	0.71311	0.73431	0.8664	0.85004	0.80892	0.72607	0.78921			--	--		--
1.49398	0.71597	0.7379	0.87512	0.85528	0.81529	0.73369	0.79218			--	--		--
1.49578	0.71882	0.74115	0.87966	0.86222	0.82203	0.74107	0.79416			--	--		--
1.49758	0.72197	0.74431	0.8811	0.8674	0.82509	0.74241	0.79661			--	--		--
1.4994	0.72507	0.74808	0.88875	0.87257	0.83298	0.74869	0.80253			--	--		--
1.50121	0.7278	0.7511	0.89332	0.87513	0.84176	0.7536	0.80438			--	--		--
1.50303	0.73118	0.75455	0.90056	0.88074	0.84875	0.75988	0.80782			--	--		--
1.50485	0.7345	0.75815	0.90641	0.88716	0.8534	0.76606	0.81659			--	--		--
1.50668	0.73735	0.76228	0.91283	0.89543	0.85936	0.7734	0.82158			--	--		--
1.50852	0.74042	0.76577	0.92062	0.90178	0.86474	0.7782	0.82223			--	--		--
1.51035	0.74342	0.76907	0.92683	0.90919	0.87166	0.78257	0.82478			--	--		--
1.5122	0.74661	0.77262	0.92845	0.91281	0.8757	0.78467	0.8317			--	--		--
1.51404	0.74975	0.77618	0.93339	0.91693	0.87967	0.79011	0.83804			--	--		--
1.51589	0.75277	0.78017	0.94099	0.92535	0.88516	0.7969	0.83929			--	--		--
1.51775	0.75572	0.78377	0.9467	0.93089	0.89276	0.80415	0.84231			--	--		--
1.51961	0.7591	0.78727	0.95421	0.93889	0.89816	0.80852	0.84743			--	--		--
1.52147	0.76233	0.79067	0.95878	0.94331	0.90155	0.81144	0.85175			--	--		--
1.52334	0.76544	0.79441	0.96377	0.94861	0.90605	0.81945	0.85425			--	--		--
1.52522	0.76854	0.79795	0.96799	0.95236	0.91061	0.82372	0.85795			--	--		--
1.52709	0.77164	0.80163	0.97189	0.95784	0.91664	0.83023	0.8628			--	--		--
1.52898	0.77455	0.80525	0.97973	0.96494	0.92278	0.83573	0.86601			--	--		--
1.53086	0.77762	0.80871	0.98319	0.96785	0.92679	0.83729	0.87002			--	--		--
1.53276	0.78108	0.81237	0.98733	0.9743	0.93279	0.84378	0.87965			--	--		--
1.53465	0.78414	0.81622	0.99463	0.97988	0.93874	0.84901	0.88691			--	--		--
1.53656	0.78698	0.81947	0.99527	0.98083	0.94105	0.85065	0.88953			--	--		--
1.53846	0.79023	0.82306	0.99933	0.98774	0.94579	0.85678	0.89519			--	--		--
1.54037	0.79333	0.82686	1.00601	0.99357	0.95216	0.86277	0.89881			--	--		--
1.54229	0.79659	0.83077	1.00938	0.99865	0.95742	0.86702	0.90479			--	--		--
1.54421	0.7999	0.83453	1.01441	1.00194	0.96199	0.87101	0.90934			--	--		--
1.54613	0.80286	0.83835	1.01974	1.00553	0.96544	0.8743	0.9105			--	--		--
1.54806	0.80642	0.84211	1.0248	1.0125	0.97044	0.87926	0.91362			--	--		--
1.55	0.80949	0.84561	1.02707	1.016	0.97504	0.88294	0.918			--	--		--
1.55194	0.81296	0.84985	1.03181	1.02099	0.97981	0.88767	0.92163			--	--		--
1.55388	0.81631	0.85372	1.0361	1.02537	0.98577	0.89046	0.9273			--	--		--
1.55583	0.81936	0.85722	1.04167	1.02997	0.99074	0.89587	0.93258			--	--		--
1.55779	0.82276	0.86089	1.04526	1.03335	0.99558	0.90115	0.93854			--	--		--
1.55975	0.82647	0.86473	1.04867	1.03604	0.99697	0.90492	0.94097			--	--		--
1.56171	0.83002	0.86853	1.05168	1.04074	1.00019	0.9075	0.94374			--	--		--
1.56368	0.83324	0.87255	1.05789	1.04945	1.00662	0.91409	0.94806			--	--		--
1.56566	0.83673	0.8764	1.06008	1.0522	1.0119	0.91811	0.95452			--	--		--
1.56764	0.84019	0.8801	1.06153	1.05426	1.01411	0.92023	0.95985			--	--		--
1.56962	0.84322	0.88394	1.06705	1.05993	1.01845	0.92385	0.96426			--	--		--
1.57161	0.84681	0.88827	1.07748	1.06615	1.02423	0.93188	0.96883			--	--		--
1.5736	0.84994	0.89252	1.08222	1.07299	1.02968	0.93819	0.97096			--	--		--
1.5756	0.85377	0.89623	1.08541	1.0787	1.03467	0.94312	0.97805			--	--		--
1.57761	0.8572	0.89981	1.08908	1.08328	1.0405	0.94514	0.98355			--	--		--
1.57962	0.8609	0.90352	1.09132	1.08306	1.04447	0.94804	0.98871			--	--		--
1.58163	0.8643	0.90765	1.09727	1.08719	1.04922	0.95386	0.992			--	--		--
1.58365	0.86806	0.91203	1.10197	1.09419	1.05218	0.95854	0.997			--	--		--
1.58568	0.87182	0.91647	1.10863	1.09997	1.05835	0.96565	1.0024			--	--		--
1.58771	0.87559	0.92049	1.11371	1.10416	1.06335	0.96819	1.00562			--	--		--
1.58974	0.87894	0.92446	1.11662	1.10815	1.06691	0.97174	1.00988			--	--		--
1.59178	0.88266	0.92836	1.11959	1.11401	1.07135	0.9756	1.01714			--	--		--
1.59383	0.88653	0.93278	1.12329	1.11888	1.07679	0.98198	1.02284			--	--		--
1.59588	0.89035	0.93707	1.13086	1.12556	1.08345	0.98834	1.02452			--	--		--
1.59794	0.89385	0.94138	1.13467	1.1294	1.08734	0.99178	1.02964			--	--		--
1.6	0.89822	0.94528	1.13969	1.13421	1.09085	0.99548	1.04111			--	--		--
1.60207	0.90188	0.94964	1.14439	1.13798	1.09496	0.99861	1.04277			--	--		--
1.60414	0.90539	0.95431	1.15068	1.14557	1.10334	1.0037	1.04285			--	--		--
1.60622	0.9096	0.9584	1.15024	1.14548	1.10615	1.00711	1.04521			--	--		--
1.6083	0.91352	0.96255	1.15397	1.1528	1.11039	1.01263	1.04863			--	--		--
1.61039	0.91742	0.96707	1.16359	1.16208	1.11722	1.01905	1.05423			--	--		--
1.61248	0.92139	0.97137	1.16695	1.16473	1.12082	1.0225	1.06184			--	--		--
1.61458	0.92538	0.97596	1.17425	1.16953	1.12539	1.03047	1.06477			--	--		--
1.61669	0.92899	0.98052	1.17988	1.17621	1.13339	1.03799	1.0732			--	--		--
1.6188	0.93305	0.98491	1.18349	1.18343	1.13837	1.03968	1.07569			--	--		--
1.62092	0.9372	0.98934	1.19045	1.18613	1.14236	1.04361	1.07771			--	--		--
1.62304	0.94148	0.99354	1.1964	1.19124	1.1473	1.04876	1.08288			--	--		--
1.62516	0.94581	0.99821	1.20064	1.19789	1.15193	1.05476	1.088			--	--		--
1.6273	0.94975	1.00274	1.20514	1.20348	1.15601	1.05848	1.0926			--	--		--
1.62943	0.95392	1.00755	1.20987	1.20815	1.16403	1.06396	1.09814			--	--		--
1.63158	0.95801	1.01218	1.2183	1.21726	1.17169	1.07168	1.10545			--	--		--
1.63373	0.96257	1.01665	1.22263	1.21838	1.17587	1.07718	1.10865			--	--		--
1.63588	0.96704	1.02138	1.23108	1.22559	1.18107	1.08246	1.11737			--	--		--
1.63804	0.97104	1.0262	1.23336	1.23002	1.18415	1.08702	1.11971			--	--		--
1.64021	0.97543	1.03099	1.24016	1.23663	1.18913	1.0927	1.12339			--	--		--
1.64238	0.98013	1.03584	1.24588	1.2431	1.19756	1.0974	1.13249			--	--		--
1.64456	0.98446	1.04059	1.24917	1.24871	1.20159	1.10212	1.13683			--	--		--
1.64675	0.98901	1.04572	1.25535	1.25431	1.20679	1.10849	1.14			--	--		--
1.64894	0.99342	1.05031	1.25866	1.25684	1.20869	1.11006	1.14384			--	--		--
1.65113	0.99819	1.05523	1.26618	1.26205	1.21501	1.11618	1.148			--	--		--
1.65333	1.0027	1.06022	1.27355	1.27182	1.2223	1.12309	1.15331			--	--		--
1.65554	1.00754	1.06521	1.27653	1.27755	1.22954	1.12951	1.16051			--	--		--
1.65775	1.01226	1.07012	1.28438	1.28362	1.23474	1.13529	1.16829			--	--		--
1.65997	1.0172	1.0753	1.29197	1.29042	1.23922	1.141	1.1743			--	--		--
1.6622	1.02168	1.08031	1.29671	1.29468	1.246	1.14438	1.17919			--	--		--
1.66443	1.02682	1.08536	1.29841	1.29967	1.25105	1.1501	1.18653			--	--		--
1.66667	1.03175	1.0909	1.30623	1.30784	1.25808	1.15553	1.19226			--	--		--
1.66891	1.03689	1.0963	1.3163	1.31506	1.26639	1.16064	1.20062			--	--		--
1.67116	1.04181	1.10164	1.32315	1.31927	1.27054	1.16634	1.20532			--	--		--
1.67341	1.04662	1.10655	1.32521	1.32525	1.27436	1.17254	1.21227			--	--		--
1.67568	1.05183	1.11196	1.33164	1.33269	1.28157	1.17972	1.21626			--	--		--
1.67794	1.05685	1.11803	1.34297	1.34312	1.29035	1.18892	1.21917			--	--		--
1.68022	1.06217	1.1232	1.34978	1.34761	1.29569	1.19327	1.22776			--	--		--
1.6825	1.06757	1.12893	1.35591	1.35356	1.30252	1.19911	1.23492			--	--		--
1.68478	1.07308	1.13433	1.3598	1.35886	1.30622	1.20395	1.2409			--	--		--
1.68707	1.07857	1.14032	1.36495	1.36652	1.31436	1.21052	1.24963			--	--		--
1.68937	1.08402	1.1458	1.37324	1.37188	1.32107	1.2168	1.25541			--	--		--
1.69168	1.08919	1.15169	1.38123	1.38201	1.33133	1.22534	1.26133			--	--		--
1.69399	1.09485	1.15749	1.3853	1.38541	1.33357	1.22653	1.26728			--	--		--
1.69631	1.10072	1.16338	1.39453	1.39279	1.34079	1.23508	1.27423			--	--		--
1.69863	1.10628	1.16922	1.39916	1.40086	1.34808	1.2397	1.27877			--	--		--
1.70096	1.11197	1.17507	1.40642	1.40712	1.35395	1.24641	1.28609			--	--		--
1.7033	1.11783	1.1814	1.41635	1.41624	1.36244	1.25314	1.29594			--	--		--
1.70564	1.12343	1.18731	1.42328	1.42153	1.36932	1.25881	1.30114			--	--		--
1.70799	1.1298	1.19341	1.42846	1.42882	1.3747	1.26652	1.30663			--	--		--
1.71034	1.13568	1.19975	1.43472	1.43618	1.37988	1.27152	1.31185			--	--		--
1.71271	1.14128	1.20616	1.44458	1.44748	1.38922	1.28117	1.31894			--	--		--
1.71508	1.14768	1.21251	1.45385	1.45501	1.39767	1.28945	1.32911			--	--		--
1.71745	1.15374	1.21824	1.45677	1.45908	1.40196	1.29345	1.33165			--	--		--
1.71983	1.16012	1.22458	1.46623	1.46655	1.40908	1.29997	1.34269			--	--		--
1.72222	1.16634	1.23165	1.4709	1.4759	1.41526	1.30485	1.34809			--	--		--
1.72462	1.17259	1.23821	1.48007	1.48253	1.42491	1.31631	1.35515			--	--		--
1.72702	1.17871	1.24426	1.48523	1.48739	1.42986	1.32037	1.36326			--	--		--
1.72943	1.18518	1.25117	1.49351	1.49755	1.43873	1.32736	1.37168			--	--		--
1.73184	1.19167	1.25728	1.50172	1.50328	1.44453	1.33178	1.37938			--	--		--
1.73427	1.19845	1.26425	1.51043	1.51189	1.45143	1.33871	1.38815			--	--		--
1.73669	1.20506	1.2714	1.51875	1.51796	1.46073	1.34836	1.39267			--	--		--
1.73913	1.21118	1.27799	1.52635	1.52868	1.468	1.35366	1.40172			--	--		--
1.74157	1.21805	1.28503	1.53286	1.53596	1.4755	1.36026	1.40791			--	--		--
1.74402	1.2245	1.29179	1.54363	1.54562	1.48265	1.36848	1.41537			--	--		--
1.74648	1.23141	1.29874	1.5524	1.54951	1.48915	1.37494	1.42329			--	--		--
1.74894	1.23812	1.30561	1.55925	1.55966	1.49714	1.38238	1.43175			--	--		--
1.75141	1.24481	1.3128	1.56856	1.56685	1.50447	1.39046	1.43801			--	--		--
1.75389	1.25133	1.32018	1.57541	1.57769	1.51272	1.39707	1.4457			--	--		--
1.75637	1.25813	1.32724	1.58281	1.5865	1.52044	1.40442	1.45385			--	--		--
1.75887	1.26504	1.33469	1.59197	1.5941	1.52892	1.40937	1.4624			--	--		--
1.76136	1.27222	1.34204	1.59662	1.60109	1.53666	1.41837	1.46996			--	--		--
1.76387	1.279	1.3497	1.61185	1.61108	1.54634	1.42841	1.48007			--	--		--
1.76638	1.28585	1.35681	1.62089	1.62227	1.55603	1.43649	1.48524			--	--		--
1.7689	1.29265	1.36419	1.62893	1.63101	1.56375	1.4425	1.49521			--	--		--
1.77143	1.29927	1.37181	1.63552	1.6377	1.57224	1.45057	1.50279			--	--		--
1.77396	1.30613	1.37884	1.64343	1.64418	1.57897	1.45611	1.5106			--	--		--
1.7765	1.31322	1.38664	1.65308	1.65711	1.58892	1.46822	1.52117			--	--		--
1.77905	1.31994	1.3943	1.66289	1.66456	1.59571	1.47544	1.52621			--	--		--
1.78161	1.32717	1.40189	1.67475	1.67608	1.60644	1.48631	1.53244			--	--		--
1.78417	1.33394	1.40938	1.68022	1.68044	1.61124	1.48908	1.54316			--	--		--
1.78674	1.34069	1.41681	1.68907	1.69176	1.62074	1.49853	1.55332			--	--		--
1.78932	1.34738	1.42448	1.69924	1.70226	1.63153	1.50778	1.56718			--	--		--
1.79191	1.35421	1.43204	1.70574	1.70858	1.64016	1.51439	1.57519			--	--		--
1.7945	1.36114	1.43963	1.718	1.72057	1.64931	1.52375	1.58491			--	--		--
1.7971	1.36755	1.44751	1.72757	1.72899	1.65818	1.53261	1.59255			--	--		--
1.79971	1.37478	1.45573	1.73762	1.74144	1.66703	1.5424	1.60016			--	--		--
1.80233	1.38103	1.46304	1.7441	1.7495	1.67613	1.54963	1.60963			--	--		--
1.80495	1.38774	1.47053	1.7556	1.76056	1.68563	1.55819	1.62078			--	--		--
1.80758	1.39392	1.47824	1.76051	1.76536	1.69139	1.56377	1.63011			--	--		--
1.81022	1.40062	1.48596	1.77126	1.77614	1.7025	1.5738	1.63892			--	--		--
1.81287	1.40746	1.49366	1.78206	1.78732	1.71155	1.58285	1.648			--	--		--
1.81552	1.41374	1.50122	1.79119	1.79578	1.72263	1.59203	1.6574			--	--		--
1.81818	1.42056	1.50857	1.80031	1.8065	1.73037	1.60153	1.66702			--	--		--
1.82085	1.42677	1.51618	1.81158	1.81697	1.74006	1.60921	1.67817			--	--		--
1.82353	1.43334	1.52365	1.8194	1.82629	1.74912	1.61696	1.68623			--	--		--
1.82622	1.43937	1.53132	1.83021	1.83664	1.75955	1.62923	1.69461			--	--		--
1.82891	1.44592	1.5388	1.84114	1.85036	1.7713	1.64002	1.70519			--	--		--
1.83161	1.45199	1.54634	1.85155	1.85938	1.78149	1.64884	1.71407			--	--		--
1.83432	1.4583	1.55356	1.85984	1.86796	1.78867	1.6535	1.72524			--	--		--
1.83704	1.46415	1.56051	1.86844	1.87505	1.79674	1.6645	1.72919			--	--		--
1.83976	1.47054	1.56806	1.88125	1.8894	1.80822	1.67278	1.74298			--	--		--
1.8425	1.47629	1.57542	1.89074	1.90142	1.82048	1.68434	1.75646			--	--		--
1.84524	1.48266	1.58262	1.89943	1.91056	1.82985	1.6924	1.76725			--	--		--
1.84799	1.48846	1.58897	1.90877	1.9199	1.83883	1.70124	1.77556			--	--		--
1.85075	1.49473	1.59619	1.91869	1.92864	1.84845	1.71095	1.78702			--	--		--
1.85351	1.50041	1.60276	1.92798	1.94091	1.85682	1.72102	1.79068			--	--		--
1.85629	1.50595	1.61	1.93716	1.94959	1.87015	1.73056	1.80607			--	--		--
1.85907	1.51201	1.61671	1.94894	1.96418	1.88173	1.74213	1.81819			--	--		--
1.86186	1.5177	1.62339	1.95809	1.97286	1.89011	1.75011	1.82847			--	--		--
1.86466	1.52319	1.63014	1.9675	1.98314	1.90026	1.76134	1.83607			--	--		--
1.86747	1.52932	1.63644	1.97721	1.9945	1.90871	1.76975	1.84665			--	--		--
1.87029	1.53489	1.64312	1.98685	2.0017	1.92055	1.77954	1.85833			--	--		--
1.87311	1.54038	1.64917	1.99402	2.01291	1.9301	1.7875	1.87013			--	--		--
1.87595	1.54577	1.65566	2.00366	2.02202	1.93988	1.79743	1.8791			--	--		--
1.87879	1.55089	1.66173	2.01551	2.0358	1.95304	1.80778	1.89164			--	--		--
1.88164	1.55702	1.66797	2.02439	2.04658	1.96157	1.81863	1.90096			--	--		--
1.8845	1.56208	1.6738	2.03352	2.05526	1.97204	1.82724	1.91313			--	--		--
1.88737	1.56785	1.68022	2.04407	2.06748	1.98411	1.84038	1.92143			--	--		--
1.89024	1.57298	1.68623	2.05545	2.0797	1.99487	1.85078	1.9332			--	--		--
1.89313	1.57818	1.69152	2.06216	2.08905	2.00438	1.85776	1.94684			--	--		--
1.89602	1.58376	1.69748	2.0741	2.09856	2.0145	1.86806	1.95802			--	--		--
1.89893	1.58912	1.70286	2.08227	2.10953	2.02558	1.87963	1.96736			--	--		--
1.90184	1.59406	1.70866	2.09212	2.12226	2.03758	1.89011	1.9817			--	--		--
1.90476	1.5993	1.71426	2.10114	2.13102	2.04742	1.89897	2.00054			--	--		--
1.90769	1.60494	1.71938	2.11259	2.14162	2.05995	1.91114	2.00392			--	--		--
1.91063	1.61035	1.72533	2.12374	2.15512	2.07065	1.92324	2.00947			--	--		--
1.91358	1.61558	1.7303	2.12864	2.16132	2.07937	1.93119	2.01805			--	--		--
1.91654	1.62032	1.73605	2.13917	2.17325	2.09128	1.94307	2.03127			--	--		--
1.9195	1.62579	1.74089	2.14809	2.18397	2.10175	1.95263	2.04233			--	--		--
1.92248	1.63076	1.74639	2.15809	2.19609	2.11309	1.96257	2.05386			--	--		--
1.92547	1.63598	1.751	2.16544	2.20413	2.12162	1.97191	2.06679			--	--		--
1.92846	1.64091	1.75625	2.17548	2.2161	2.13409	1.98354	2.07641			--	--		--
1.93146	1.64592	1.76139	2.18658	2.22914	2.14414	1.99569	2.08393			--	--		--
1.93448	1.65142	1.76624	2.19418	2.23716	2.156	2.00522	2.10045			--	--		--
1.9375	1.65589	1.77112	2.20229	2.24912	2.16784	2.01435	2.11579			--	--		--
1.94053	1.66129	1.77603	2.2125	2.25701	2.17774	2.0246	2.12775			--	--		--
1.94357	1.66606	1.7809	2.21853	2.26661	2.18835	2.03452	2.14151			--	--		--
1.94662	1.67139	1.78579	2.22489	2.2778	2.19851	2.045	2.15267			--	--		--
1.94969	1.67601	1.79059	2.23593	2.28938	2.21013	2.05855	2.16413			--	--		--
1.95276	1.68117	1.79526	2.24668	2.30401	2.22328	2.07079	2.17568			--	--		--
1.95584	1.68608	1.80014	2.2538	2.3102	2.23103	2.07963	2.18623			--	--		--
1.95893	1.69089	1.80482	2.26331	2.32008	2.24323	2.08831	2.20098			--	--		--
1.96203	1.69628	1.80971	2.27103	2.33041	2.25305	2.09948	2.21149			--	--		--
1.96513	1.70133	1.81429	2.27933	2.34041	2.26465	2.11016	2.22343			--	--		--
1.96825	1.70608	1.81875	2.2882	2.35119	2.27557	2.12077	2.23771			--	--		--
1.97138	1.71092	1.82374	2.29767	2.36243	2.2877	2.13215	2.24962			--	--		--
1.97452	1.7159	1.82834	2.3054	2.37182	2.29726	2.14372	2.2593			--	--		--
1.97767	1.72124	1.83329	2.31689	2.38393	2.30714	2.15551	2.27066			--	--		--
1.98083	1.72629	1.83815	2.32597	2.39537	2.31961	2.16762	2.28815			--	--		--
1.984	1.73106	1.84297	2.33492	2.40611	2.33279	2.17941	2.29912			--	--		--
1.98718	1.73596	1.84778	2.34344	2.4164	2.34199	2.18763	2.31136			--	--		--
1.99037	1.74099	1.85225	2.34991	2.426	2.35328	2.19875	2.32641			--	--		--
1.99357	1.74609	1.8572	2.35875	2.43485	2.36324	2.20941	2.33893			--	--		--
1.99678	1.75101	1.86208	2.36599	2.44647	2.37436	2.2214	2.34904			--	--		--
2	1.75599	1.86668	2.37242	2.45671	2.38625	2.23134	2.36421			--	--		--
2.00323	1.76118	1.87159	2.38255	2.46763	2.3968	2.24259	2.37765			--	--		--
2.00647	1.76657	1.87673	2.39181	2.47664	2.40745	2.254	2.3899			--	--		--
2.00972	1.77172	1.88171	2.40088	2.48839	2.41903	2.26628	2.40334			--	--		--
2.01299	1.77675	1.88663	2.40874	2.49718	2.4295	2.27634	2.41479			--	--		--
2.01626	1.78161	1.89167	2.41719	2.50827	2.44125	2.28807	2.43125			--	--		--
2.01954	1.78701	1.89659	2.42838	2.52035	2.45328	2.29925	2.44523			--	--		--
2.02284	1.79209	1.90197	2.43482	2.52969	2.46321	2.30901	2.45714			--	--		--
2.02614	1.79704	1.90692	2.44221	2.53978	2.47463	2.32103	2.4706			--	--		--
2.02946	1.80249	1.91197	2.45093	2.54873	2.48579	2.33205	2.48277			--	--		--
2.03279	1.80796	1.91733	2.46104	2.56107	2.49898	2.34477	2.49669			--	--		--
2.03612	1.81355	1.92232	2.46949	2.57212	2.50693	2.35599	2.50858			--	--		--
2.03947	1.81815	1.92777	2.47962	2.58241	2.51827	2.36704	2.52247			--	--		--
2.04283	1.82374	1.93286	2.4905	2.59318	2.52968	2.37847	2.53459			--	--		--
2.0462	1.82918	1.93828	2.49682	2.60097	2.54072	2.39053	2.55033			--	--		--
2.04959	1.8346	1.944	2.50615	2.61391	2.55316	2.40246	2.56367			--	--		--
2.05298	1.84006	1.94986	2.51583	2.62563	2.56566	2.41648	2.57876			--	--		--
2.05638	1.84567	1.95548	2.52635	2.63907	2.57877	2.4271	2.5935			--	--		--
2.0598	1.85161	1.96124	2.53654	2.65035	2.58982	2.43968	2.60876			--	--		--
2.06323	1.85693	1.96687	2.5398	2.65753	2.5983	2.44861	2.62285			--	--		--
2.06667	1.86291	1.97249	2.55232	2.67079	2.61054	2.46104	2.63656			--	--		--
2.07012	1.86853	1.97825	2.56165	2.68313	2.62349	2.4763	2.65219			--	--		--
2.07358	1.87455	1.984	2.57018	2.69269	2.63542	2.48802	2.66897			--	--		--
2.07705	1.88055	1.99016	2.57765	2.70375	2.64615	2.49839	2.68265			--	--		--
2.08054	1.88662	1.99637	2.59062	2.71481	2.65778	2.51123	2.69733			--	--		--
2.08403	1.89266	2.00291	2.60227	2.72724	2.66957	2.52523	2.71289			--	--		--
2.08754	1.89872	2.00943	2.61141	2.74062	2.6838	2.53789	2.73109			--	--		--
2.09106	1.90487	2.0157	2.62103	2.75068	2.69523	2.55051	2.74544			--	--		--
2.09459	1.91122	2.02223	2.63234	2.76277	2.70693	2.56321	2.75731			--	--		--
2.09814	1.91791	2.02859	2.64133	2.77326	2.71812	2.57597	2.77166			--	--		--
2.10169	1.92456	2.03557	2.65257	2.78635	2.73222	2.58941	2.78741			--	--		--
2.10526	1.93134	2.04241	2.66322	2.79879	2.74675	2.6041	2.80435			--	--		--
2.10884	1.93799	2.04968	2.6718	2.8105	2.75491	2.6162	2.82165			--	--		--
2.11244	1.94498	2.05663	2.68315	2.82299	2.76631	2.62843	2.83926			--	--		--
2.11604	1.95241	2.06364	2.69482	2.83368	2.77933	2.64162	2.85849			--	--		--
2.11966	1.95889	2.07147	2.70483	2.84504	2.79219	2.65533	2.8738			--	--		--
2.12329	1.96632	2.07873	2.71469	2.85952	2.80512	2.67192	2.8916			--	--		--
2.12693	1.97349	2.08631	2.72423	2.87209	2.81825	2.68525	2.91168			--	--		--
2.13058	1.98109	2.09373	2.73597	2.88578	2.83192	2.69908	2.9305			--	--		--
2.13425	1.9884	2.10188	2.7483	2.89739	2.84553	2.7128	2.94861			--	--		--
2.13793	1.99625	2.10985	2.75955	2.90938	2.8576	2.72794	2.96957			--	--		--
2.14162	2.00431	2.11799	2.77115	2.92668	2.87126	2.74384	2.98808			--	--		--
2.14533	2.01182	2.12656	2.78387	2.94248	2.88637	2.76203	3.00739			--	--		--
2.14905	2.02036	2.13481	2.79448	2.9538	2.90016	2.77668	3.02728			--	--		--
2.15278	2.02886	2.14322	2.808	2.96722	2.91393	2.79154	3.04717			--	--		--
2.15652	2.03762	2.15188	2.82022	2.98206	2.92861	2.8078	3.0667			--	--		--
2.16028	2.04574	2.16063	2.83217	2.99526	2.94153	2.82367	3.08678			--	--		--
2.16405	2.05448	2.17011	2.84561	3.0096	2.95897	2.84104	3.11158			--	--		--
2.16783	2.06314	2.17936	2.85907	3.02484	2.97559	2.85865	3.13324			--	--		--
2.17163	2.07197	2.18829	2.87098	3.03924	2.9908	2.87406	3.15453			--	--		--
2.17544	2.08144	2.1977	2.88321	3.05321	3.00582	2.88945	3.17831			--	--		--
2.17926	2.09049	2.20752	2.8966	3.06954	3.02241	2.908	3.20208			--	--		--
2.1831	2.09988	2.21731	2.91093	3.08696	3.03871	2.9286	3.22459			--	--		--
2.18695	2.1088	2.22725	2.92395	3.10337	3.05568	2.94677	3.24602			--	--		--
2.19081	2.11844	2.23714	2.9367	3.11766	3.07271	2.96383	3.27112			--	--		--
2.19469	2.12798	2.2474	2.9525	3.13255	3.08862	2.98182	3.29717			--	--		--
2.19858	2.13809	2.25766	2.96814	3.14921	3.10338	3.00058	3.32008			--	--		--
2.20249	2.14807	2.26788	2.98388	3.16815	3.12147	3.02326	3.34418			--	--		--
2.20641	2.15725	2.27881	2.99973	3.18764	3.14275	3.04473	3.37038			--	--		--
2.21034	2.16753	2.28932	3.01521	3.20446	3.16063	3.0636	3.39582			--	--		--
2.21429	2.1775	2.29993	3.02659	3.21997	3.17754	3.08236	3.42086			--	--		--
2.21825	2.18731	2.31055	3.03992	3.23919	3.19697	3.10238	3.44764			--	--		--
2.22222	2.19712	2.32124	3.05801	3.25883	3.21727	3.12633	3.4756			--	--		--
2.22621	2.20646	2.33215	3.07266	3.27585	3.23522	3.14598	3.50095			--	--		--
2.23022	2.21643	2.34267	3.09172	3.29433	3.25397	3.16754	3.52812			--	--		--
2.23423	2.22646	2.35375	3.1082	3.31291	3.27342	3.19047	3.55588			--	--		--
2.23827	2.23645	2.36482	3.12352	3.33351	3.29317	3.21293	3.58268			--	--		--
2.24231	2.24624	2.37574	3.14203	3.35393	3.3151	3.23578	3.60921			--	--		--
2.24638	2.25572	2.38672	3.16069	3.37436	3.33755	3.25992	3.63711			--	--		--
2.25045	2.26604	2.39739	3.17785	3.39321	3.35691	3.2802	3.65961			--	--		--
2.25455	2.27593	2.40802	3.19271	3.41316	3.37728	3.30308	3.68772			--	--		--
2.25865	2.28528	2.41901	3.20905	3.43497	3.40095	3.32789	3.72241			--	--		--
2.26277	2.29435	2.42987	3.22533	3.45421	3.42277	3.35062	3.75355			--	--		--
2.26691	2.30383	2.44137	3.24448	3.47635	3.44557	3.3759	3.7819			--	--		--
2.27106	2.31393	2.4525	3.26603	3.49883	3.46805	3.40144	3.8106			--	--		--
2.27523	2.32374	2.46271	3.28589	3.52003	3.49025	3.42662	3.84347			--	--		--
2.27941	2.33288	2.4733	3.30462	3.5428	3.51348	3.45164	3.87569			--	--		--
2.28361	2.34229	2.48404	3.32239	3.56765	3.53607	3.47745	3.90124			--	--		--
2.28782	2.35187	2.49414	3.34273	3.5913	3.56016	3.50299	3.92748			--	--		--
2.29205	2.36201	2.50453	3.3628	3.61483	3.58602	3.52992	3.95954			--	--		--
2.2963	2.37168	2.51488	3.38284	3.64042	3.61077	3.55772	3.98936			--	--		--
2.30056	2.3811	2.52614	3.40362	3.66638	3.63583	3.58479	4.01784			--	--		--
2.30483	2.39101	2.53701	3.42411	3.69065	3.65909	3.60994	4.05013			--	--		--
2.30912	2.40045	2.54717	3.44459	3.71454	3.68158	3.63687	4.08265			--	--		--
2.31343	2.41037	2.55808	3.46749	3.74155	3.70705	3.66711	4.11183			--	--		--
2.31776	2.42026	2.56822	3.48921	3.76807	3.73199	3.69464	4.14026			--	--		--
2.3221	2.43018	2.57841	3.51161	3.7948	3.75887	3.72323	4.17254			--	--		--
2.32645	2.44052	2.58921	3.53388	3.82169	3.78592	3.75241	4.20731			--	--		--
2.33083	2.45069	2.60034	3.55513	3.84847	3.81145	3.7815	4.23727			--	--		--
2.33522	2.46188	2.61089	3.57682	3.87504	3.83715	3.80696	4.2693			--	--		--
2.33962	2.47229	2.62132	3.59827	3.90128	3.86305	3.83256	4.30352			--	--		--
2.34405	2.48296	2.6323	3.6223	3.93053	3.89042	3.86564	4.33438			--	--		--
2.34848	2.49392	2.6435	3.647	3.96216	3.91901	3.89726	4.36641			--	--		--
2.35294	2.50531	2.65439	3.67074	3.99264	3.94808	3.92619	4.39725			--	--		--
2.35741	2.51639	2.66478	3.69457	4.0211	3.97663	3.95539	4.43034			--	--		--
2.3619	2.52814	2.67597	3.71867	4.04961	4.00528	3.98434	4.46633			--	--		--
2.36641	2.53988	2.68787	3.74267	4.0791	4.03359	4.01489	4.49924			--	--		--
2.37094	2.55086	2.69991	3.76769	4.11051	4.06349	4.04775	4.53244			--	--		--
2.37548	2.56339	2.71201	3.79469	4.14216	4.09557	4.08072	4.56665			--	--		--
2.38004	2.57483	2.72462	3.81987	4.17293	4.12761	4.11175	4.60115			--	--		--
2.38462	2.58721	2.73582	3.84356	4.20261	4.15717	4.14119	4.63553			--	--		--
2.38921	2.59991	2.74692	3.87055	4.23377	4.18651	4.17307	4.66947			--	--		--
2.39382	2.61183	2.75894	3.89716	4.26872	4.21889	4.20769	4.70512			--	--		--
2.39845	2.62452	2.77174	3.92162	4.30061	4.2503	4.23921	4.7397			--	--		--
2.4031	2.6391	2.78515	3.94647	4.33029	4.2808	4.26907	4.77419			--	--		--
2.40777	2.65329	2.7986	3.97438	4.36229	4.31261	4.30204	4.81099			--	--		--
2.41245	2.66567	2.81194	4.00199	4.39395	4.34444	4.33402	4.84363			--	--		--
2.41715	2.6798	2.8256	4.02743	4.4281	4.37684	4.36608	4.87933			--	--		--
2.42188	2.6938	2.83824	4.0541	4.4636	4.41074	4.40187	4.91843			--	--		--
2.42661	2.70796	2.85083	4.0836	4.4972	4.44588	4.43501	4.95671			--	--		--
2.43137	2.72173	2.86459	4.11496	4.53196	4.481	4.46808	4.99315			--	--		--
2.43615	2.73475	2.8784	4.14105	4.56507	4.51375	4.50214	5.03091			--	--		--
2.44094	2.74983	2.89284	4.1687	4.59839	4.54714	4.53554	5.06911			--	--		--
2.44576	2.77013	2.90854	4.19924	4.63401	4.58244	4.5711	5.10635			--	--		--
2.45059	2.78575	2.92416	4.22977	4.67034	4.61871	4.60716	5.14529			--	--		--
2.45545	2.79779	2.93898	4.25966	4.70712	4.65501	4.64224	5.18447			--	--		--
2.46032	2.81423	2.95406	4.2907	4.74271	4.69052	4.67698	5.22356			--	--		--
2.46521	2.82903	2.97024	4.32064	4.77716	4.72631	4.71223	5.2653			--	--		--
[truncated: 3 more rows]
