# Supplementary material for: Spin-exchange carrier multiplication in manganese-doped colloidal quantum dots
Source: Nat Mater. 2023 Jul 13;22(8):1013–21. doi: 10.1038/s41563-023-01598-x (PMC10390332; doi:10.1038/s41563-023-01598-x)
Supplement: Supplementary file 8 — Numerical data. [file 41563_2023_1598_MOESM8_ESM.xlsx]

## Sheet: ED_Fig_3
Mn-2						Mn-3						Mn-4
Energy (eV)	PL intensity	Energy (eV)	PL intensity			Energy (eV)	PL intensity	Energy (eV)	PL intensity			Energy (eV)	PL intensity	Energy (eV)	PL intensity
1.55	-0.00855	2.61053	-0.00308			2.28361	-0.03469	2.06667	0.00206			2.6383	0	2.06667	0.00163
1.5122	0	2.60504	-0.0092			2.27941	-0.01226	2	0.000881729			2.6327	-0.000778933	2	3.11673e-06
1.47619	0	2.59958	-0.01147			2.27523	-0.01634	1.9375	0.00188			2.62712	0.000526146	1.9375	0.00442
1.44186	0	2.59414	0.00019186			2.27106	-0.02644	1.87879	0.00306			2.62156	-0.00475	1.87879	0.00998
1.40909	0	2.58873	0.00604			2.26691	-0.0294	1.82353	0.00441			2.61603	-0.00337	1.82353	0.01889
1.37778	0	2.58333	0.02374			2.26277	-0.0126	1.77143	0.00617			2.61053	-0.00337	1.77143	0.03705
1.34783	0	2.57796	0.03779			2.25865	-0.00827	1.72222	0.00923			2.60504	-0.00567	1.72222	0.07064
1.31915	0.02565	2.57261	0.04745			2.25455	-0.00847	1.67568	0.01522			2.59958	-0.00279	1.67568	0.12991
1.29167	0.02565	2.56729	0.06645			2.25045	0.000137596	1.63158	0.0261			2.59414	-0.00316	1.63158	0.21275
1.26531	0.02565	2.56198	0.09199			2.24638	-0.000426344	1.58974	0.04409			2.58873	-0.00621	1.58974	0.31543
1.24	0.05984	2.5567	0.11352			2.24231	-0.01022	1.55	0.07036			2.58333	-0.00833	1.55	0.42459
1.21569	0.09403	2.55144	0.12508			2.23827	0.00835	1.5122	0.10563			2.57796	-0.00676	1.5122	0.52839
1.19231	0.12823	2.5462	0.15652			2.23423	0.00474	1.47619	0.15195			2.57261	-0.00995	1.47619	0.62852
1.16981	0.18806	2.54098	0.18288			2.23022	-0.000521531	1.44186	0.21144			2.56729	-0.00931	1.44186	0.72917
1.14815	0.23081	2.53579	0.19462			2.22621	0.01047	1.40909	0.28991			2.56198	-0.00659	1.40909	0.82059
1.12727	0.33339	2.53061	0.23672			2.22222	0.0081	1.37778	0.38826			2.5567	-0.00504	1.37778	0.89994
1.10714	0.39323	2.52546	0.25727			2.21825	0.03119	1.34783	0.50464			2.55144	-0.00404	1.34783	0.95531
1.08772	0.46161	2.52033	0.28326			2.21429	0.03363	1.31915	0.62726			2.5462	-0.00391	1.31915	0.98939
1.06897	0.55565	2.51521	0.32683			2.21034	0.04855	1.29167	0.74524			2.54098	-0.00498	1.29167	1
1.05085	0.65823	2.51012	0.33506			2.20641	0.04871	1.26531	0.86498			2.53579	-0.00589	1.26531	0.99009
1.03333	0.75226	2.50505	0.36487			2.20249	0.06779	1.24	0.95656			2.53061	-0.00858	1.24	0.94301
1.01639	0.82065	2.5	0.38795			2.19858	0.0645	1.21569	1.00523			2.52546	-0.00525	1.21569	0.86446
1	0.88049	2.49497	0.3967			2.19469	0.05484	1.19231	1			2.52033	0	1.19231	0.77154
0.98413	0.94032	2.48996	0.41334			2.19081	0.07405	1.16981	0.96009			2.51521	-0.00419	1.16981	0.68419
0.96875	0.96597	2.48497	0.42474			2.18695	0.12701	1.14815	0.89196			2.51012	-0.0017	1.14815	0.59103
0.95385	1.00016	2.48	0.47225			2.1831	0.10431	1.12727	0.78744			2.50505	-0.00551	1.12727	0.50076
0.93939	1.00016	2.47505	0.48903			2.17926	0.13484	1.10714	0.67834			2.5	-0.00121	1.10714	0.41745
0.92537	1.00016	2.47012	0.52414			2.17544	0.14874	1.08772	0.58047			2.49497	-0.00232	1.08772	0.34227
0.91176	0.95742	2.46521	0.54385			2.17163	0.17405	1.06897	0.47419			2.48996	-0.00598	1.06897	0.2734
0.89855	0.93178	2.46032	0.58898			2.16783	0.18027	1.05085	0.37254			2.48497	-0.00457	1.05085	0.23572
0.88571	0.87194	2.45545	0.63089			2.16405	0.1905	1.03333	0.30475			2.48	-0.00404	1.03333	0.20306
0.87324	0.8121	2.45059	0.65868			2.16028	0.20675	1.01639	0.24721			2.47505	-0.00217	1.01639	0.1742
0.86111	0.75226	2.44576	0.69148			2.15652	0.23427	1	0.19885			2.47012	0	1	0.14845
0.84932	0.69242	2.44094	0.71309			2.15278	0.24724	0.98413	0.15923			2.46521	-0.00235	0.98413	0.12581
0.83784	0.62403	2.43615	0.7561			2.14905	0.29465	0.96875	0.12782			2.46032	-0.00581	0.96875	0.10628
0.82667	0.5471	2.43137	0.7829			2.14533	0.31659	0.95385	0.10255			2.45545	0.000263102	0.95385	0.08917
0.81579	0.48726	2.42661	0.80591			2.14162	0.33272	0.93939	0.08258			2.45059	-0.000189311	0.93939	0.07518
0.80519	0.42742	2.42188	0.82125			2.13793	0.36097	0.92537	0.06628			2.44576	0.00659	0.92537	0.06256
0.79487	0.36758	2.41715	0.84854			2.13425	0.40401	0.91176	0.05354			2.44094	0.00289	0.91176	0.05202
0.78481	0.32484	2.41245	0.89234			2.13058	0.44699	0.89855	0.04307			2.43615	0.00405	0.89855	0.0432
0.775	0.27355	2.40777	0.90123			2.12693	0.47106	0.88571	0.03487			2.43137	-0.00283	0.88571	0.03577
0.76543	0.22226	2.4031	0.90872			2.12329	0.50735	0.87324	0.02882			2.42661	0.00151	0.87324	0.03024
0.7561	0.18806	2.39845	0.95902			2.11966	0.57763	0.86111	0.02397			2.42188	0	0.86111	0.02575
0.74699	0.16242	2.39382	0.94214			2.11604	0.60202	0.84932	0.02008			2.41715	0.00411	0.84932	0.0216
0.7381	0.12823	2.38921	0.97625			2.11244	0.63824	0.83784	0.01673			2.41245	-0.00349	0.83784	0.01797
0.72941	0.10258	2.38462	0.99219			2.10884	0.67392	0.82667	0.01382			2.40777	-0.00115	0.82667	0.01486
0.72093	0.08548	2.38004	0.97582			2.10526	0.7314	0.81579	0.01123			2.4031	0.000715905	0.81579	0.01244
0.71264	0.05984	2.37548	0.99868			2.10169	0.74989	0.80519	0.00972			2.39845	-0.00381	0.80519	0.01037
0.70455	0.05129	2.37094	1.00009			2.09814	0.7884	0.79487	0.00788			2.39382	-0.000918186	0.79487	0.00847
0.69663	0.05129	2.36641	0.99079			2.09459	0.85451	0.78481	0.00659			2.38921	-0.0028	0.78481	0.00726
0.68889	0.03419	2.3619	0.96334			2.09106	0.873	0.775	0.0054			2.38462	-0.00407	0.775	0.0057
0.68132	0.02565	2.35741	0.96267			2.08754	0.85655	0.76543	0.00464			2.38004	-0.00422	0.76543	0.00484
0.67391	0.02565	2.35294	0.94807			2.08403	0.90714	0.7561	0.00389			2.37548	0	0.7561	0.00415
0.66667	0.02565	2.34848	0.94137			2.08054	0.95792	0.74699	0.00302			2.37094	-0.00813	0.74699	0.00363
0.65957	0	2.34405	0.93726			2.07705	0.97554	0.7381	0.0027			2.36641	-0.00876	0.7381	0.00311
0.65263	0	2.33962	0.91407			2.07358	0.97317	0.72941	0.00237			2.3619	0.000862222	0.72941	0.00259
0.64583	0	2.33522	0.88803			2.07012	0.99045	0.72093	0.00227			2.35741	-0.000144433	0.72093	0.00225
0.63918	0	2.33083	0.8981			2.06667	0.97952	0.71264	0.00194			2.35294	-0.00304	0.71264	0.00225
0.63265	0.0171	2.32645	0.86202			2.06323	1	0.70455	0.00216			2.34848	0.000659706	0.70455	0.00242
0.62626	0	2.3221	0.82038			2.0598	0.9468	0.69663	0.00248			2.34405	-0.00281	0.69663	0.00311
0.62	0	2.31776	0.81391			2.05638	0.96968	0.68889	0.00302			2.33962	-0.00203	0.68889	0.00397
0.61386	0	2.31343	0.7765			2.05298	0.95416	0.68132	0.00356			2.33522	-0.00298	0.68132	0.00449
0.60784	0	2.30912	0.78782			2.04959	0.87783	0.67391	0.00443			2.33083	0	0.67391	0.00518
0.60194	0	2.30483	0.75866			2.0462	0.90014	0.66667	0.00561			2.32645	0.00439	0.66667	0.00622
0.59615	0	2.30056	0.71479			2.04283	0.86388	0.65957	0.00637			2.3221	0.000288403	0.65957	0.00674
0.59048	0	2.2963	0.69321			2.03947	0.82317	0.65263	0.00766			2.31776	0.00318	0.65263	0.0076
0.58491	0	2.29205	0.66535			2.03612	0.79717	0.64583	0.00864			2.31343	-0.00136	0.64583	0.00795
0.57944	0	2.28782	0.65562			2.03279	0.74253	0.63918	0.0095			2.30912	-0.00236	0.63918	0.0083
0.57407	0	2.28361	0.62964			2.02946	0.71596	0.63265	0.00972			2.30483	0.000636958	0.63265	0.00795
0.56881	-0.0171	2.27941	0.61202			2.02614	0.70863	0.62626	0.00939			2.30056	-0.00155	0.62626	0.0076
0.56364	-0.00855	2.27523	0.57764			2.02284	0.67255	0.62	0.00874			2.2963	0.000776845	0.62	0.00691
0.55856	0	2.27106	0.5705			2.01954	0.59744	0.61386	0.0081			2.29205	0.00452	0.61386	0.00553
0.55357	0	2.26691	0.54061			2.01626	0.5752	0.60784	0.00766			2.28782	0	0.60784	0.00501
0.54867	0	2.26277	0.53879			2.01299	0.59256	0.60194	0.00669			2.28361	0.00224	0.60194	0.00432
0.54386	0	2.25865	0.49079			2.00972	0.50473	0.59615	0.00605			2.27941	0.00709	0.59615	0.0038
0.53913	0	2.25455	0.4594			2.00647	0.48347	0.59048	0.00486			2.27523	0.0059	0.59048	0.00328
		2.25045	0.48234			2.00323	0.47795	0.58491	0.00443			2.27106	0.01369	0.58491	0.00277
		2.24638	0.48558			2	0.40048	0.57944	0.00432			2.26691	0.01041	0.57944	0.00259
		2.24231	0.43484			1.99678	0.4212	0.57407	0.00421			2.26277	0.01563	0.57407	0.00207
		2.23827	0.43234			1.99357	0.3747	0.56881	0.00389			2.25865	0.01395	0.56881	0.00207
		2.23423	0.40662			1.99037	0.36077	0.56364	0.00324			2.25455	0.02078	0.56364	0.00156
		2.23022	0.41186			1.98718	0.33387	0.55856	0.00248			2.25045	0.02872	0.55856	0.00138
		2.22621	0.39293			1.984	0.29202	0.55357	0.00205			2.24638	0.03745	0.55357	0.00104
		2.22222	0.38412			1.98083	0.31113	0.54867	0.00184			2.24231	0.03713	0.54867	0.00104
		2.21825	0.36394			1.97767	0.27028	0.54386	0.00162			2.23827	0.04371	0.54386	0.00104
		2.21429	0.35765			1.97452	0.27757	0.53913	0.0014			2.23423	0.05655	0.53913	0.000864087
		2.21034	0.35312			1.97138	0.24989	0.53448	0.0013			2.23022	0.06238	0.53448	0.000691271
		2.20641	0.34783			1.96825	0.1982	0.52991	0.0013			2.22621	0.07563	0.52991	0.000864087
		2.20249	0.34799			1.96513	0.25771	0.52542	0.00108			2.22222	0.09845	0.52542	0.000518456
		2.19858	0.31583			1.96203	0.18017	0.52101	0.000971568			2.21825	0.10605	0.52101	0.000518456
		2.19469	0.34954			1.95893	0.17873	0.51667	0.000971568			2.21429	0.12224	0.51667	0.000691271
		2.19081	0.32823			1.95584	0.23347	0.5124	0.000971568			2.21034	0.14024	0.5124	0.000518456
		2.18695	0.33428			1.95276	0.17974	0.5082	0.000971568			2.20641	0.16629	0.5082	0.000518456
		2.1831	0.32128			1.94969	0.12293	0.50407	0.000971568			2.20249	0.18448	0.50407	0.000518456
		2.17926	0.30943			1.94662	0.16593	0.5	0.000971568			2.19858	0.21253	0.5	0.00104
						1.94357	0.14061	0.496	0.000971568			2.19469	0.25088	0.496	0.00104
						1.94053	0.10178					2.19081	0.26935
						1.9375	0.10702					2.18695	0.30565
						1.93448	0.08589					2.1831	0.34495
						1.93146	0.09139					2.17926	0.37457
						1.92846	0.10459					2.17544	0.40232
						1.92547	0.06247					2.17163	0.45167
						1.92248	0.05158					2.16783	0.4875
						1.9195	0.06527					2.16405	0.53146
						1.91654	0.04597					2.16028	0.57594
						1.91358	0.06749					2.15652	0.6216
						1.91063	0.0334					2.15278	0.66843
						1.90769	0.03768					2.14905	0.6945
						1.90476	0.02381					2.14533	0.7286
						1.90184	-0.00993					2.14162	0.7706
						1.89893	0.04409					2.13793	0.82602
						1.89602	0.00541					2.13425	0.85773
						1.89313	0.01131					2.13058	0.88122
						1.89024	0.00434					2.12693	0.90641
						1.88737	-0.00405					2.12329	0.93284
						1.8845	-0.01769					2.11966	0.94535
						1.88164	-0.02165					2.11604	0.97637
						1.87879	-0.04121					2.11244	0.98095
						1.87595	-0.02341					2.10884	1.00116
						1.87311	0.02033					2.10526	1.00455
						1.87029	-0.03775					2.10169	1.00116
						1.86747	-0.00439					2.09814	0.99449
						1.86466	-0.01517					2.09459	0.98394
						1.86186	-0.02302					2.09106	0.95211
						1.85907	0.00317					2.08754	0.92508
						1.85629	-0.01807					2.08403	0.923
						1.85351	-0.03556					2.08054	0.89606
						1.85075	-0.03439					2.07705	0.83719
						1.84799	-0.03392					2.07358	0.83301
						1.84524	-0.00822					2.07012	0.79062
						1.8425	-0.03566					2.06667	0.73034
						1.83976	0.000325688					2.06323	0.70157
												2.0598	0.67557
												2.05638	0.63454
												2.05298	0.61805
												2.04959	0.57917
												2.0462	0.54579
												2.04283	0.51188
												2.03947	0.47444
												2.03612	0.45559
												2.03279	0.43853
												2.02946	0.39873
												2.02614	0.3876
												2.02284	0.35707
												2.01954	0.33042
												2.01626	0.31665
												2.01299	0.28211
												2.00972	0.28881
												2.00647	0.25322
												2.00323	0.24904
												2	0.22386
												1.99678	0.21685
												1.99357	0.18835
												1.99037	0.19477
												1.98718	0.18029
												1.984	0.16454
												1.98083	0.13914
												1.97767	0.14374
												1.97452	0.15088
												1.97138	0.12766
												1.96825	0.11554
												1.96513	0.09696
												1.96203	0.09524
												1.95893	0.10234
												1.95584	0.09744
												1.95276	0.08579
												1.94969	0.07224
												1.94662	0.07209
												1.94357	0.05945
												1.94053	0.0499
												1.9375	0.06526
												1.93448	0.0442
												1.93146	0.04065
												1.92846	0.02485
												1.92547	0.02003
												1.92248	-0.00011166
												1.9195	0.00789
												1.91654	0.01816
												1.91358	0.02254
												1.91063	0.01298
