# Supplementary material for: Spin-exchange carrier multiplication in manganese-doped colloidal quantum dots
Source: Nat Mater. 2023 Jul 13;22(8):1013–21. doi: 10.1038/s41563-023-01598-x (PMC10390332; doi:10.1038/s41563-023-01598-x)
Supplement: Supplementary file 9 — Numerical data. [file 41563_2023_1598_MOESM9_ESM.xlsx]

## Sheet: ED_Fig_4_a
Time (ps)	ΔA
	<N> = 0.25	<N> = 0.50	<N> = 0.99	<N> = 1.98
-11	0.00618	0.00639	0.02316	0.01427
-10	-0.02842	0.000706795	1.23992e-06	-0.0065
-9	-0.01981	0.0015	0.02556	0.00182
-8	-0.00308	0.01291	0.06742	-0.01082
-7	0.00764	0.01008	0.02272	3.06155e-06
-6	-0.00866	0.03343	-0.02587	0.0086
-5.9	0.0162	0.00621	-0.03268	0.02947
-5.8	2.19058e-05	0.00994	-0.04743	0.02465
-5.7	-0.01231	-0.0152	-0.02935	0.02939
-5.6	0.00345	0.000866693	-0.02171	0.02232
-5.5	-0.00257	-4.69402e-06	-0.03922	0.0379
-5.4	-0.02482	-0.00182	-0.02528	0.02101
-5.3	0.01076	-0.00252	-0.02594	0.00507
-5.2	0.0222	0.0034	0.01474	0.00987
-5.1	-0.00396	0.00221	0.05416	0.02771
-5	-0.03557	-0.00998	0.04143	0.06255
-4.9	-0.00992	0.02867	-0.03016	0.22621
-4.8	0.06083	0.18442	-0.03704	0.63754
-4.7	0.30834	0.46404	0.01343	1.15906
-4.6	0.46658	0.63494	0.10929	1.27182
-4.5	0.46498	0.47616	0.07439	0.93627
-4.4	0.3333	0.30751	0.03495	0.57133
-4.3	0.30733	0.30097	-0.01182	0.50645
-4.2	0.4561	0.41197	0.01778	0.63002
-4.1	0.57838	0.6108	-0.0103	0.77065
-4	0.72091	0.72352	0.00398	1.0484
-3.9	0.93755	0.81163	0.22736	1.31553
-3.8	1.06107	1.01548	0.55872	1.42658
-3.7	1.10497	1.21118	0.92016	1.57172
-3.6	1.2413	1.25518	1.0093	1.68499
-3.5	1.34924	1.25925	0.91855	2.0321
-3.4	1.28203	1.44841	0.82687	2.26384
-3.3	1.44018	1.44497	0.8568	2.39574
-3.2	1.45274	1.49239	1.01379	2.39875
-3.1	1.52273	1.51422	1.23976	2.35193
-3	1.59121	1.62236	1.37641	2.36962
-2.9	1.48756	1.60848	1.55871	2.22711
-2.8	1.4816	1.62701	1.60381	2.05786
-2.7	1.49702	1.60109	1.76771	2.08245
-2.6	1.54244	1.55209	1.87773	2.21467
-2.5	1.65626	1.62811	1.90658	2.41008
-2.4	1.57803	1.64811	2.01295	2.6762
-2.3	1.45458	1.50946	2.02426	2.50726
-2.2	1.46838	1.42499	2.06842	2.49188
-2.1	1.51261	1.48959	1.90084	2.64374
-2	1.5419	1.56545	2.00748	2.49683
-1.8	1.55531	1.6758	1.96671	2.47874
-1.6	1.58175	1.61921	2.00037	2.4199
-1.4	1.46355	1.53485	2.06835	2.44398
-1.2	1.5309	1.5498	2.12663	2.74296
-1	1.47016	1.5013	2.1243	2.86623
-0.8	1.47665	1.5489	2.01483	2.75376
-0.6	1.39842	1.5098	2.07434	2.62443
-0.4	1.42536	1.48611	2.09782	2.57879
-0.2	1.34903	1.63322	2.01557	2.66403
0	1.43601	1.65007	2.04246	2.84058
0.2	1.31323	1.50755	2.00372	2.85105
0.4	1.23654	1.43524	1.88426	2.83481
0.6	1.2268	1.49662	1.88956	2.636
0.8	1.21209	1.63412	1.82738	2.4394
1	1.13867	1.53403	1.90944	2.53342
1.2	1.16002	1.54638	1.86874	2.45319
1.4	1.22535	1.69097	1.77571	2.22151
1.6	1.27513	1.61933	1.71761	2.0101
1.8	1.23287	1.583	1.86419	1.87078
2	1.20611	1.49641	2.00603	2.05646
2.2	1.17829	1.39092	1.98557	2.24985
2.4	1.20869	1.38288	1.90795	2.34613
2.6	1.24358	1.52914	1.87875	2.31508
2.8	1.32598	1.40796	1.89741	2.31063
3	1.28994	1.40014	1.85623	2.09059
3.2	1.25021	1.6386	1.82859	2.27502
3.4	1.25596	1.5068	1.86441	2.36953
3.6	1.28158	1.50098	1.78811	2.37612
3.8	1.27035	1.4421	1.79934	2.2716
4	1.23528	1.39285	1.85629	2.26747
4.2	1.32006	1.38008	1.91336	2.2908
4.4	1.29969	1.30439	1.87381	2.30047
4.6	1.27185	1.25141	1.83009	2.13289
4.8	1.25819	1.42405	1.74945	2.08755
5	1.34474	1.55383	1.66312	2.11966
5.2	1.54077	1.64149	1.68496	1.96326
5.4	1.44191	1.59778	1.72488	2.00296
5.6	1.4245	1.56901	1.70611	2.10592
5.8	1.46621	1.45307	1.6758	2.13906
6	1.4308	1.5153	1.6628	2.22462
6.5	1.41285	1.56634	1.63463	2.28875
7	1.33129	1.46664	1.63941	2.23089
7.5	1.18893	1.49833	1.69614	2.32342
8	1.14866	1.54883	1.57933	2.16874
8.5	1.32114	1.50458	1.5193	1.93741
9	1.37975	1.4065	1.64463	1.70222
9.5	1.33602	1.39904	1.67274	1.76904
10	1.25716	1.33145	1.68285	1.84787
10.5	1.21414	1.36897	1.66168	2.11686
11	1.233	1.31226	1.61958	2.06737
12	1.18097	1.30515	1.59209	1.97237
13	1.14944	1.34041	1.60629	1.90383
14	1.11891	1.29329	1.64722	1.91912
15	1.13199	1.32793	1.56727	2.05696
16	1.12473	1.38979	1.63114	1.96509
17	1.17135	1.30591	1.51324	2.01099
18	1.27376	1.43949	1.53254	1.96203
19	1.36555	1.46563	1.61932	1.88136
20	1.19295	1.36246	1.60451	1.87012
21	1.29298	1.20845	1.48005	1.80809
23	1.30666	1.17902	1.46323	1.85198
25	1.22176	1.18707	1.58274	1.73658
27	1.21963	1.30294	1.54416	1.61681
29	1.24826	1.47969	1.55892	1.7924
31	1.19872	1.43579	1.56451	1.84528
33	1.11913	1.48132	1.61436	1.79068
35	1.18008	1.33676	1.46803	1.67642
37	1.24809	1.27119	1.68132	1.7712
39	1.28862	1.34081	1.61731	1.7166
41	1.33224	1.30793	1.55793	1.68591
46	1.19264	1.2955	1.4921	1.57629
51	1.17972	1.26119	1.40887	1.55676
56	1.22284	1.21639	1.36349	1.53323
61	1.1912	1.28956	1.35128	1.50965
66	1.14052	1.31492	1.39745	1.42901
71	1.17366	1.27213	1.28247	1.44909
76	1.30284	1.29889	1.30176	1.49308
81	1.17399	1.36969	1.40346	1.37876
86	1.20229	1.37452	1.35426	1.35549
91	1.25399	1.31257	1.24291	1.30884
101	1.24186	1.24674	1.24779	1.31077
111	1.23345	1.25168	1.24832	1.234
121	1.17877	1.18173	1.28075	1.14006
131	1.11813	1.09421	1.27776	1.11639
141	1.00428	1.11029	1.11937	1.18321
151	1.08383	1.09432	1.15295	1.12936
161	1.06611	0.97325	1.22947	1.07422
171	1.07488	0.97567	1.21356	1.01898
181	1.13571	1.03083	1.27764	1.101
191	1.01977	1.04779	1.20141	1.13908
211	0.92428	1.0088	1.09347	1.14607
231	0.94143	0.8785	1.09578	1.14972
251	0.94577	0.96069	1.02685	1.17043
271	0.8419	0.94418	0.98512	1.15304
291	0.80247	0.98839	1.08169	1.07847
311	0.80802	0.9861	1.08359	0.97729
331	0.9144	0.90286	1.08425	0.9917
351	0.81952	0.84083	1.04031	0.92253
371	0.85852	0.8786	1.03181	1.00217
391	0.97247	0.88688	0.91491	0.9757
411	0.96343	0.92345	0.89407	1.02616
431	0.82427	0.88923	0.99078	1.01535
451	0.79804	0.83614	1.0937	1.06445
471	0.8382	0.90692	1.04188	0.97791
491	0.94446	0.87051	1.0181	0.94913
511	0.93601	0.84487	0.98349	0.98484
531	0.83658	0.85846	0.95667	0.95452
551	0.82983	0.81168	0.98333	0.88614
571	0.77253	0.77962	0.92858	0.87928
591	0.83318	0.77334	0.9891	0.81713
611	0.79905	0.78545	1.02997	0.84121
631	0.80977	0.89031	0.9742	0.76773
651	0.79786	0.86769	0.96776	0.82817
671	0.70743	0.86223	0.97202	0.8551
691	0.66372	0.81187	0.93356	0.86104
711	0.67018	0.75405	1.03121	0.89247
731	0.69561	0.78808	1.01617	0.85543
751	0.78882	0.74935	1.12264	0.88391
771	0.73907	0.66849	0.99701	0.96072
791	0.82949	0.7528	0.94811	0.93922
811	0.71281	0.79909	0.97227	0.95287
831	0.75575	0.80193	1.07688	0.94065
851	0.74332	0.74141	0.99906	0.88467
871	0.72728	0.75199	0.93468	0.87822
891	0.7002	0.78788	0.90566	0.82645
911	0.72302	0.79472	0.94622	0.8332
931	0.75582	0.83682	0.92407	0.9114
951	0.79133	0.81191	0.9291	0.93686
971	0.76918	0.72938	0.94411	0.87475
991	0.76632	0.75079	0.83659	0.85227
1011	0.66143	0.74633	0.85387	0.82257
1031	0.76716	0.73221	0.7197	0.80126
1051	0.83859	0.84552	0.71969	0.78122
1071	0.80046	0.79482	0.83206	0.79021
1091	0.70225	0.78993	0.91791	0.80235
1111	0.69078	0.71362	0.87366	0.81844
1131	1.03566	0.5514	0.91372	1.01683
1151	0.9138	0.47874	0.91912	0.95436
1171	0.34973	0.44441	0.88801	0.79106
1191	1.68179	0.47005	0.78153	0.83699

## Sheet: ED_Fig_4_b
Time (ps)	ΔA
	<N> = 0.35	<N> = 0.70	<N> = 1.40	<N> = 2.80
-11	0.01047	-0.00566	-0.0057	0.02134
-10	-0.0033	4.01914e-07	-0.00604	0.00663
-9	-0.00192	0.00815	0.0118	0.000223818
-8	0.01215	0.000707755	0.01138	0.00153
-7	-0.01107	-0.00857	0.00647	2.19902e-08
-6	0.00967	0.00715	1.78927e-05	0.00281
-5.9	-0.02077	0.01308	-0.00692	0.00813
-5.8	0.00261	0.0298	-0.00889	-0.00348
-5.7	0.00968	0.01825	-0.00682	-0.0168
-5.6	-0.0047	0.02538	-0.01478	-0.0198
-5.5	-0.01046	-0.00258	-0.01343	-0.00868
-5.4	0.00453	-0.02385	-0.000430623	0.00074011
-5.3	-0.00276	-0.01136	0.00374	-0.00454
-5.2	-0.00231	0.00666	-0.01285	-0.00973
-5.1	-0.00293	0.00897	-0.01646	-0.00185
-5	0.00361	-0.00787	0.00875	0.01513
-4.9	0.00104	0.03511	0.1054	0.13602
-4.8	0.08297	0.14871	0.34528	0.47544
-4.7	0.29462	0.36594	0.59162	0.96004
-4.6	0.43352	0.46601	0.679	0.99986
-4.5	0.33286	0.41358	0.61614	0.71044
-4.4	0.29195	0.30127	0.58031	0.50004
-4.3	0.36828	0.33546	0.58981	0.54651
-4.2	0.48283	0.47159	0.70776	0.66776
-4.1	0.5939	0.62181	0.82869	0.81529
-4	0.72645	0.77485	0.99172	1.06378
-3.9	0.75864	0.93436	1.15509	1.39212
-3.8	0.89445	1.11091	1.2943	1.56634
-3.7	0.99695	1.22347	1.38181	1.60874
-3.6	1.0357	1.20789	1.42252	1.54673
-3.5	1.14106	1.20029	1.53123	1.70191
-3.4	1.19624	1.19437	1.6438	1.89376
-3.3	1.25594	1.11791	1.56334	2.02427
-3.2	1.32826	1.13732	1.49505	2.0727
-3.1	1.3704	1.16301	1.51743	2.18773
-3	1.34671	1.21416	1.64723	2.36912
-2.9	1.28146	1.19218	1.66409	2.37502
-2.8	1.36657	1.22979	1.57773	2.31528
-2.7	1.36296	1.2133	1.67776	2.33591
-2.6	1.40143	1.2704	1.70381	2.11254
-2.5	1.43631	1.25504	1.68652	1.95188
-2.4	1.43486	1.18522	1.68044	2.11334
-2.3	1.36917	1.08678	1.69933	2.25964
-2.2	1.3339	1.31628	1.63339	2.36194
-2.1	1.45042	1.48164	1.69885	2.17848
-2	1.40836	1.54819	1.90825	2.26061
-1.8	1.47743	1.53291	1.94044	2.3496
-1.6	1.50179	1.452	1.83823	2.50907
-1.4	1.51339	1.38375	1.90122	2.60428
-1.2	1.54551	1.42291	2.06819	2.44752
-1	1.57392	1.43576	2.17559	2.2389
-0.8	1.60943	1.48769	2.12237	2.05595
-0.6	1.47621	1.44942	2.03426	2.24916
-0.4	1.54646	1.57657	2.05306	2.54753
-0.2	1.52999	1.60302	1.92639	2.48724
0	1.52883	1.643	1.95166	2.39852
0.2	1.46269	1.6337	1.99036	2.28045
0.4	1.48525	1.49344	1.94216	2.44628
0.6	1.43558	1.36749	2.05058	2.51812
0.8	1.44902	1.26438	1.92942	2.30336
1	1.45377	1.23195	1.95195	2.12575
1.2	1.4895	1.31729	1.87544	2.1685
1.4	1.39055	1.32416	1.89251	2.22929
1.6	1.42994	1.34297	2.04035	2.14947
1.8	1.36831	1.37431	2.02103	2.40035
2	1.37087	1.45842	1.87986	2.89899
2.2	1.35051	1.42587	1.82963	2.81838
2.4	1.35374	1.48179	1.98721	2.64421
2.6	1.34566	1.46181	1.98013	2.68199
2.8	1.40113	1.34284	1.69427	2.55522
3	1.40865	1.33452	1.6533	2.42052
3.2	1.46895	1.35185	1.80396	2.36808
3.4	1.42833	1.46601	1.81154	2.44975
3.6	1.28807	1.42799	1.83515	2.39599
3.8	1.28969	1.35195	1.74874	2.25829
4	1.33017	1.37732	1.7146	2.32509
4.2	1.36713	1.43226	1.73037	2.20597
4.4	1.51274	1.3712	1.71067	2.14541
4.6	1.56045	1.33339	1.65662	2.16995
4.8	1.50241	1.27682	1.80161	2.26862
5	1.43364	1.44236	1.80876	2.12873
5.2	1.41881	1.44878	1.75158	2.33366
5.4	1.34498	1.60423	1.75225	2.42479
5.6	1.33835	1.41214	1.70478	2.21666
5.8	1.35288	1.37018	1.76857	2.14836
6	1.25027	1.55149	1.7539	2.18493
6.5	1.25098	1.53369	1.68775	2.12529
7	1.21847	1.5183	1.7002	2.04937
7.5	1.20332	1.52382	1.72374	1.94094
8	1.27013	1.43016	1.60926	1.96563
8.5	1.28832	1.37194	1.57856	2.1884
9	1.32185	1.44196	1.64888	2.36422
9.5	1.37257	1.44266	1.63239	2.23302
10	1.34272	1.47026	1.601	1.98923
10.5	1.33632	1.46336	1.59715	2.03137
11	1.38626	1.3495	1.69964	1.97863
12	1.33994	1.27202	1.79612	1.88846
13	1.32626	1.18679	1.79842	1.79567
14	1.34401	1.1773	1.81242	1.68629
15	1.38553	1.34881	1.72432	1.66287
16	1.40768	1.2951	1.60718	1.80812
17	1.49154	1.28369	1.60759	1.90838
18	1.45446	1.4275	1.65588	2.14955
19	1.46065	1.44694	1.61113	2.06452
20	1.36322	1.50492	1.59973	2.14334
21	1.38561	1.45011	1.6178	2.23658
23	1.39116	1.38377	1.68263	2.19335
25	1.3582	1.3934	1.598	2.22082
27	1.32616	1.43886	1.60172	2.20624
29	1.26876	1.55531	1.56115	2.23696
31	1.35171	1.53728	1.49163	2.19389
33	1.36666	1.39288	1.4902	2.12205
35	1.45994	1.24038	1.45468	1.86257
37	1.44652	1.17039	1.44121	1.66063
39	1.41779	1.15887	1.44715	1.5664
41	1.31776	1.22529	1.45256	1.58691
46	1.30905	1.28284	1.52379	1.55441
51	1.31516	1.41835	1.43273	1.59871
56	1.34776	1.30639	1.44936	1.61987
61	1.39141	1.31441	1.41988	1.5311
66	1.25377	1.23742	1.41661	1.5757
71	1.18584	1.22046	1.41529	1.56585
76	1.09703	1.24556	1.39028	1.51435
81	1.11337	1.11165	1.406	1.36245
86	1.13683	1.29336	1.39531	1.41675
91	1.1975	1.32976	1.38158	1.43103
101	1.24367	1.11897	1.28744	1.3285
111	1.27708	1.16307	1.24727	1.39033
121	1.26778	1.1834	1.32442	1.37712
131	1.26246	1.17714	1.35561	1.41463
141	1.25223	1.24925	1.28948	1.48934
151	1.20697	1.22165	1.27131	1.4636
161	1.24106	1.34085	1.18168	1.30689
171	1.1522	1.2797	1.18582	1.16146
181	1.27145	1.22572	1.11404	1.12968
191	1.21067	1.22952	1.08727	1.20459
211	1.12754	1.23886	1.16679	1.1926
231	1.12206	1.33241	1.16619	1.25459
251	1.11967	1.21652	1.24164	1.26769
271	1.18739	1.18882	1.20119	1.19954
291	1.09883	1.11772	1.18801	1.27795
311	1.031	0.98436	1.13861	1.37283
331	1.04676	0.96203	1.1177	1.30414
351	1.06255	0.99702	1.0923	1.18461
371	1.06882	0.98766	1.1467	1.1046
391	1.01004	1.06482	1.0179	1.18333
411	1.05284	1.13344	1.01246	1.13585
431	0.97199	1.198	1.04764	1.30875
451	0.92085	1.05656	0.99498	1.32597
471	0.93105	0.97181	0.9918	1.25986
491	0.91803	1.02816	1.01325	1.15889
511	0.99772	1.00915	0.98176	1.0445
531	1.09478	0.93781	0.99857	1.07616
551	1.0772	0.89548	1.03478	1.07622
571	0.99342	0.98443	1.02017	0.98413
591	0.89685	1.05322	1.01153	1.01227
611	0.91283	1.02439	0.92662	0.94497
631	0.88207	0.99421	0.937	0.98386
651	0.86158	0.99073	0.98378	0.98208
671	0.83908	1.11461	1.05378	1.16629
691	0.90664	1.16906	1.03775	1.07263
711	1.01877	1.17325	1.04052	0.92604
731	0.89102	1.10213	0.99528	0.92518
751	0.95436	1.00955	1.03209	1.02
771	0.93494	0.97713	1.03174	0.95012
791	0.90083	1.06034	1.0408	1.00219
811	0.87036	0.95482	1.04724	0.88188
831	1.00344	0.84387	1.02918	0.80408
851	1.06681	0.91004	0.9532	0.84734
871	0.91087	1.1158	0.9326	0.82765
891	0.93168	1.07985	0.97621	0.80539
911	0.82182	1.03798	0.99379	0.94214
931	0.88726	1.1469	1.03672	0.96344
951	0.83541	1.07834	0.96883	0.92122
971	0.8329	1.0066	0.9337	0.99109
991	0.82002	1.08809	0.96613	0.97623
1011	0.90949	1.10909	0.921	1.02911
1031	0.83792	1.15673	0.87554	1.08613
1051	0.80176	1.07796	0.94321	0.97602
1071	0.945	1.03986	0.86582	0.91493
1091	0.88632	1.04597	0.81896	0.94779
1111	0.89665	1.12046	0.92159	1.02617

## Sheet: ED_Fig_4_c
Poisson statistics				Mn				Un
<N>	<Nx>			<N>	<Nx>			<N>	<Nx>
0.002	1.001			0.24753	1.25			0.35046	1.2
0.004	1.002			0.49506	1.38			0.70092	1.4
0.006	1.003			0.99011	1.72			1.40183	1.84
0.008	1.00401			1.98023	2.46			2.80367	2.35
0.01	1.00501
0.02	1.01003
0.04	1.02013
0.06	1.0303
0.08	1.04053
0.1	1.05083
0.2	1.10333
0.4	1.2133
0.6	1.32982
0.8	1.45277
1	1.58198
1.2	1.71722
1.4	1.85824
1.6	2.00475
1.8	2.15646
2	2.31304
2.2	2.47414
2.4	2.63945
2.6	2.80861
2.8	2.98129
3	3.15719
3.2	3.33598
3.4	3.51739
3.6	3.70113
3.8	3.88695
4	4.07463

## Sheet: ED_Fig_4_d
Time (ps)	ΔA
	<N> = 0.05	<N> = 0.09	<N> = 0.19	<N> = 0.38	<N> = 0.66
-5.5	0.00344	0	0	0	0.06443
-4.5	0.01468	0	0	0	0.02527
-3.5	0.00379	0	0	0	0.04682
-2.5	0.01373	0	0	0	0.04686
-1.5	0.002	0	0	0	0.07311
-0.5	0.04082	0	0	0	0
-0.4	0.08553	0	0	0	0
-0.3	0.03177	0	0	0	0
-0.2	0.04315	0	0	0	0
-0.1	0.16908	0.19574	0.17974	0	0
0	0.37077	1.38412	1.02431	0	0
0.1	0.56888	1.7839	2.07534	0.87396	0
0.2	0.79981	2.08981	2.41859	2.58776	0
0.3	0.93291	2.13019	2.52171	3.40176	0.11346
0.4	1.03114	2.0288	2.54229	3.7885	0.52594
0.5	1.18107	1.99303	2.59187	3.13569	1.07699
0.6	1.28848	1.94089	2.54232	2.95846	1.6904
0.7	1.3823	1.87022	2.2725	2.91537	1.85321
0.8	1.53371	1.8067	2.12798	2.89006	2.29987
0.9	1.57814	1.83035	2.13157	2.93847	2.38482
1	1.59613	1.75473	2.01073	2.9111	2.67739
1.1	1.62582	1.7554	2.22797	2.87824	2.8467
1.2	1.66402	1.73703	2.23306	3.07366	2.87704
1.3	1.67798	1.7968	2.24162	2.7771	3.20449
1.4	1.71797	1.79906	2.23511	2.95623	3.44596
1.5	1.74415	1.80618	2.28824	3.04004	3.88754
1.6	1.76444	1.93607	2.14867	2.71648	3.74375
1.7	1.77649	1.89047	2.23567	2.67993	3.48886
1.8	1.74473	1.87126	2.23727	2.7648	3.7279
1.9	1.75655	1.87822	2.34678	2.81745	3.79352
2	1.73051	1.87911	2.47676	3.01628	3.95672
2.1	1.70923	1.97581	2.38578	3.20448	3.89981
2.2	1.74704	1.99043	2.42713	3.32064	4.14659
2.3	1.73098	1.95371	2.32835	3.17884	4.62674
2.4	1.67775	1.94779	2.32558	2.97023	4.3128
2.5	1.73608	1.97462	2.42098	2.98071	4.07048
2.6	1.75733	1.93261	2.44703	3.20988	4.15486
2.7	1.8494	1.94588	2.53242	3.3096	4.2049
2.8	1.84461	1.87718	2.43045	3.29313	3.94512
2.9	1.79439	1.82804	2.39438	3.03438	3.90387
3	1.75324	1.78276	2.42319	3.00207	3.87578
3.1	1.70262	1.88502	2.37583	2.83848	4.15163
3.2	1.67053	1.86065	2.35728	2.6903	4.16092
3.3	1.67705	1.88631	2.32098	2.95275	4.23813
3.4	1.68919	1.95238	2.34447	2.87916	4.26655
3.5	1.71797	1.93459	2.46336	2.98856	4.26734
3.7	1.64961	1.95767	2.36294	3.06123	4.26003
3.9	1.69231	2.00918	2.24261	3.07047	4.21153
4.1	1.72176	1.93973	2.24208	3.14163	3.99558
4.3	1.69224	1.90244	2.23755	3.10592	3.93722
4.5	1.59227	1.89162	2.25932	3.12711	3.95876
4.7	1.61251	1.8119	2.30406	3.10104	3.55222
4.9	1.6839	1.80864	2.23957	2.98999	3.61152
5.1	1.72641	1.84333	2.29924	3.13961	4.04125
5.3	1.66501	1.91889	2.26904	3.17127	4.02455
5.5	1.72029	1.90931	2.26873	3.12548	4.44429
5.7	1.62274	1.93787	2.20418	2.91484	4.1502
5.9	1.5138	1.86404	2.20016	2.95999	4.07733
6.1	1.63124	1.79052	2.17176	3.00381	4.47391
6.3	1.68261	1.7862	2.22727	3.04012	4.45769
6.5	1.64558	1.82624	2.22838	2.8651	3.82022
6.7	1.69785	1.75778	2.19267	2.92749	3.86519
6.9	1.67247	1.68089	2.09976	2.97754	4.02815
7.1	1.69459	1.7106	2.12791	2.98387	4.1341
7.3	1.65271	1.76551	2.18335	2.88359	3.84935
7.5	1.54102	1.8216	2.28596	2.65671	4.3363
7.7	1.57287	1.82858	2.21018	2.68235	4.35967
7.9	1.57875	1.76263	2.09741	2.93219	4.16605
8.1	1.55515	1.84287	2.08398	2.8266	4.10156
8.3	1.59622	1.76432	2.0927	2.76571	4.09503
8.5	1.56507	1.82596	2.14438	2.63062	3.29938
8.7	1.5623	1.82197	2.05161	2.45363	3.37633
8.9	1.58901	1.77743	2.02899	2.55928	3.09532
9.1	1.62897	1.79283	2.08822	2.40663	3.37284
9.3	1.59464	1.79718	2.08642	2.4468	3.52499
9.5	1.57307	1.78901	2.01327	2.6888	3.73184
9.7	1.6255	1.71208	2.09098	2.64235	3.45238
9.9	1.56908	1.75159	2.1254	2.55789	3.26464
10.1	1.54543	1.73455	2.07987	2.32828	3.32758
10.3	1.48934	1.66409	2.03432	2.21249	3.2876
10.5	1.49712	1.69225	2.00588	2.40673	3.25827
10.7	1.52327	1.71395	1.97786	2.25519	3.57086
10.9	1.55124	1.75527	2.02952	2.43477	3.30304
11.1	1.58343	1.68212	2.01832	2.44899	2.96288
11.3	1.55132	1.65842	2.05276	2.67973	2.96683
11.5	1.53932	1.64552	1.95716	2.45723	3.08111
12	1.53775	1.58637	1.99421	2.54908	3.37988
12.5	1.57233	1.61192	2.0438	2.50532	3.59203
13	1.53766	1.61768	1.94923	2.62156	3.38975
13.5	1.50268	1.57811	2.1012	2.40482	3.26487
14	1.51597	1.60999	1.83512	2.25289	2.72793
14.5	1.50629	1.59627	1.8608	2.27338	2.93843
15	1.50505	1.63078	1.83116	2.14483	2.80845
15.5	1.53279	1.63315	1.80015	2.05437	3.09043
16	1.50238	1.5611	1.86018	2.10385	3.10168
16.5	1.45007	1.54579	1.88716	2.05172	3.24269
17.5	1.4952	1.51387	1.82788	2.08441	2.9377
18.5	1.4403	1.55213	1.75872	2.02158	3.00447
19.5	1.43282	1.57416	1.78912	1.91776	2.86543
20.5	1.41761	1.52258	1.77884	1.84331	2.87876
21.5	1.39934	1.5022	1.72738	1.91256	2.89083
22.5	1.44066	1.61421	1.7671	1.88093	2.95259
23.5	1.50995	1.58654	1.91633	2.08402	2.85925
24.5	1.49572	1.62015	1.95179	2.0619	2.77614
25.5	1.44994	1.52803	1.84214	1.92511	2.66646
26.5	1.44493	1.51461	1.80148	1.84298	2.7386
28.5	1.42906	1.51225	1.78698	1.94112	2.95369
30.5	1.43733	1.52989	1.64885	1.9916	3.06423
32.5	1.38991	1.57312	1.63506	2.21899	2.62347
34.5	1.41757	1.55957	1.70473	1.99298	2.44522
36.5	1.41176	1.47862	1.61397	1.91769	2.05598
38.5	1.39039	1.44605	1.64606	1.67242	2.09821
40.5	1.30835	1.46292	1.66035	1.85699	2.13751
42.5	1.31353	1.46993	1.6732	1.90823	2.17387
44.5	1.3074	1.39296	1.53649	1.74142	2.17467
46.5	1.32743	1.38698	1.50236	1.69423	1.87805
51.5	1.30944	1.33479	1.37451	1.71449	1.94053
56.5	1.33146	1.27719	1.34055	1.60429	1.91181
61.5	1.27658	1.29049	1.37193	1.64863	1.95078
66.5	1.27843	1.31719	1.32371	1.38959	1.90021
71.5	1.2623	1.25107	1.27862	1.45584	1.88254
76.5	1.2789	1.18855	1.233	1.36027	1.89504
81.5	1.25431	1.12534	1.20454	1.27456	1.51561
86.5	1.22859	1.09573	1.36059	1.32097	1.40852
91.5	1.19857	1.16657	1.28125	1.28224	1.58479
96.5	1.17744	1.15512	1.22401	1.30935	1.75476
106.5	1.10502	1.13904	1.18472	1.28874	1.83894
116.5	1.15638	1.15816	1.15099	1.14843	1.87187
126.5	1.07903	1.10956	1.11701	1.08211	1.71709
136.5	1.11381	1.06257	1.16433	1.08725	1.4384
146.5	1.11017	1.1119	1.18294	1.04048	1.26313
156.5	1.06108	1.03276	1.16156	0.97443	1.21312
166.5	1.08379	0.98138	1.05168	0.9787	1.29669
176.5	1.07079	1.01677	0.96703	1.11531	1.15865
186.5	1.06831	1.04053	0.97353	1.3224	1.18605
196.5	1.0003	1.00434	1.02613	1.3251	1.06854
216.5	0.97814	0.99754	1.05876	1.26548	0.95168
236.5	1.025	0.92056	1.01558	0.95374	1.05197
256.5	1.00483	0.94868	0.94941	0.95497	1.18217
276.5	1.01616	0.99691	1.01455	1.00195	1.0642
296.5	1.04443	1.01679	0.98126	1.00622	0.9725
316.5	1.02618	0.93899	0.99202	1.08148	1.10852
336.5	0.99062	0.93371	0.99623	0.96051	1.06845
356.5	0.92979	0.98692	0.82623	0.9424	0.90496
376.5	0.88142	0.97877	0.7846	0.9801	1.03147
396.5	0.91557	0.9589	0.80849	1.02405	1.0585
416.5	0.94326	0.96873	0.90285	1.12253	1.16538
436.5	0.90232	1.0066	0.8622	1.0329	1.0351
456.5	0.92901	0.98046	0.89802	0.89172	0.97866
476.5	0.89506	0.95588	0.9951	0.83689	1.07274
496.5	0.94697	1.01855	1.05141	0.90557	1.05645
516.5	0.96808	1.05243	1.0029	0.86884	1.03991
536.5	0.89812	0.96952	0.97458	0.82273	1.11879
556.5	0.91508	0.9467	0.93702	0.84988	1.02484
576.5	0.91681	0.99182	0.87504	0.96844	0.85843
596.5	1.02133	0.94057	0.90404	0.98032	1.01307
616.5	1.02715	0.90084	0.94727	0.91298	1.08711
636.5	1.00504	0.91304	1.00315	0.89075	0.99983
656.5	1.00329	0.92804	0.98245	0.89574	1.10381
676.5	1.00745	0.96649	0.96517	0.95795	1.0176
696.5	0.93333	1.03116	0.82565	1.07402	0.87746
716.5	0.97988	1.03559	1.13578	1.08208	0.94304
736.5	1.05836	0.90643	1.1146	1.06818	1.19126
756.5	1.09429	0.90829	1.05432	1.05117	1.16448
776.5	1.03294	0.99412	0.96041	0.97974	1.12788
796.5	0.98458	0.96782	1.00895	1.04124	0.98355
816.5	0.97721	1.0548	1.22002	1.00261	1.00127

## Sheet: ED_Fig_4_e
Time (ps)	ΔA	Time (ps)	ΔA
	<N> = 0.09		<N> = 0.19	<N> = 0.38	<N> = 0.66	<N> = 0.95
-9.6	0.00899	-14.5	-0.04119	0.04873	-0.03922	-0.07056
-8.6	0.03785	-13.5	-0.04118	0.04877	0.000135481	-0.17682
-7.6	-0.00677	-12.5	0.03254	0.000402058	0.03956	-0.17698
-6.6	-0.12172	-11.5	-0.04118	-0.04805	0.0396	-0.10621
-5.6	-0.17191	-10.5	-0.04118	-0.0481	0.000135844	-0.07081
-4.6	-0.23993	-9.5	-0.04118	-0.04814	0.000135966	0.00018478
-4.5	-0.24517	-8.5	-0.04118	0.000403497	0.0397	0.000184945
-4.4	-0.24661	-7.5	0.03287	0.000403857	0.03974	0.00018511
-4.3	-0.02489	-6.5	0.03294	0.04908	0.03978	0.000185276
-4.2	-0.01187	-5.5	-0.04118	0.000404579	-0.03954	0.000185441
-4.1	0.01819	-4.5	-0.04118	0.04917	-0.07928	-0.0355
-4	0.00707	-4.4	-0.00405	0.000404977	-0.119	-0.0712
-3.9	-0.000890643	-4.3	0.03309	-0.04836	-0.03958	-0.0712
-3.8	-0.03109	-4.2	-0.00404	-0.04837	0.03986	-0.03551
-3.7	0.00193	-4.1	-0.04118	-0.04837	-0.03959	-0.07121
-3.6	0.02673	-4	0.03311	-0.04838	-0.03959	0.00018569
-3.5	0.00919	-3.9	0.03311	-0.04838	0.000136647	0.000185706
-3.4	-0.00953	-3.8	-0.04118	0.000405194	0.000136659	-0.10694
-3.3	0.10611	-3.7	-0.04118	0.00040523	0.03987	-0.10695
-3.2	0.02184	-3.6	-0.00402	0.04921	0.03988	0.000185756
-3.1	-0.00908	-3.5	-0.04118	-0.0484	-0.03961	0.07162
-3	0.00341	-3.4	-0.04118	-0.0484	-0.03961	0.03591
-2.9	0.02047	-3.3	-0.15268	0.000405375	-0.07937	0.000185806
-2.8	0.000541506	-3.2	-0.11552	0.000405411	0.03989	0.000185822
-2.7	-0.17743	-3.1	-0.04118	0.14687	0.000136745	0.000185839
-2.6	-0.23483	-3	0.03317	0.09806	0.000136757	-0.07128
-2.5	-0.15405	-2.9	-0.004	0.04924	0.000136769	-0.07129
-2.4	-0.11013	-2.8	0.07037	0.000405556	-0.0794	-0.03556
-2.3	-0.02999	-2.7	0.07038	-0.04843	-0.11918	0.03593
-2.2	-0.07564	-2.6	-0.00399	0.000405628	-0.03964	0.000185922
-2.1	-0.37846	-2.5	-0.00399	-0.04844	-0.07942	-0.03557
-2	-0.77608	-2.4	-0.04118	-0.04845	-0.07943	0.000185955
-1.9	-1.1162	-2.3	-0.04118	0.000405737	-0.11923	-0.03557
-1.8	-1.24478	-2.2	-0.07838	-0.04846	-0.15903	-0.14286
-1.7	-1.25561	-2.1	-0.19001	-0.24392	-0.5172	-0.46475
-1.6	-1.17005	-2	-0.45049	-0.58603	-0.75603	-0.39325
-1.5	-1.07377	-1.9	-0.74824	-0.87932	-0.03967	0.53674
-1.4	-0.91386	-1.8	-1.15769	-0.53725	0.55741	1.25226
-1.3	-0.74095	-1.7	-1.30667	-0.29289	0.75651	1.53859
-1.2	-0.6459	-1.6	-1.30679	-0.19514	0.8362	1.64607
-1.1	-0.60094	-1.5	-1.3069	-0.29294	0.75664	1.57465
-1	-0.47235	-1.4	-1.08363	-0.34186	0.55761	1.43164
-0.9	-0.37697	-1.3	-1.04649	-0.53749	0.2789	1.14545
-0.8	-0.09959	-1.2	-0.82316	-0.73316	0.15944	0.96659
-0.7	0.2104	-1.1	-0.63703	-0.92886	-0.11935	0.50133
-0.6	0.31507	-1	-0.4881	-0.73329	-0.5177	0.14338
-0.4	0.37906	-0.9	-0.30191	-0.53769	-0.83645	-0.25043
-0.2	0.56569	-0.8	-0.11568	-0.34205	-0.63732	-0.5727
0	0.67664	-0.7	0.03333	-0.04852	-0.31862	-0.71599
0.2	0.88346	-0.6	0.29413	0.1472	-0.11941	-0.35793
0.4	1.09139	-0.5	0.2569	0.34295	0.1994	0.036
0.6	1.16669	-0.3	0.44329	0.53878	0.43858	0.46587
0.8	1.18835	-0.1	0.5552	0.78365	0.83732	0.7884
1	1.25296	0.1	0.85355	1.02859	1.27607	1.14688
1.2	1.13509	0.3	1.04014	1.3226	1.51558	1.5055
1.4	1.1675	0.5	1.07763	1.42079	1.63552	1.79254
1.6	1.3288	0.7	1.30163	1.47003	1.75549	1.97213
1.8	1.1894	0.9	1.26456	1.51929	1.83561	2.15179
2	1.25406	1.1	1.37674	1.61757	1.91576	2.2239
2.2	1.3295	1.3	1.45163	1.71588	2.03585	2.2243
2.4	1.37272	1.5	1.4519	1.71619	2.15598	2.26057
2.6	1.29772	1.7	1.4895	1.7165	2.11644	2.33275
2.8	1.25495	1.9	1.48977	1.81488	2.19669	2.47673
3	1.30893	2.1	1.49005	1.76616	2.23702	2.58485
3.2	1.21237	2.3	1.41561	1.81553	2.19747	2.54941
3.4	1.27712	2.5	1.60267	1.81586	2.27778	2.6217
3.6	1.33114	2.7	1.52823	1.7671	2.19826	2.55032
3.8	1.32061	2.9	1.45377	1.71834	2.19865	2.44302
4	1.29932	3.1	1.41665	1.71864	2.279	2.4794
4.2	1.28878	3.3	1.4543	1.76805	2.35938	2.55171
4.4	1.23518	3.5	1.37978	1.81748	2.31981	2.55216
4.6	1.36461	3.7	1.41744	1.86692	2.28022	2.58856
4.8	1.42947	3.9	1.4177	1.81813	2.1206	2.4452
5	1.47281	4.1	1.45537	1.72018	2.24102	2.40968
5.2	1.37611	4.3	1.45564	1.72049	2.28144	2.58995
5.4	1.41945	4.5	1.38105	1.72079	2.28185	2.66237
5.6	1.34426	4.7	1.41874	1.77026	2.36233	2.59088
5.8	1.44151	4.9	1.45644	1.77058	2.24262	2.59134
6	1.31239	5.1	1.45671	1.91844	2.12287	2.5198
6.2	1.50672	5.3	1.38207	1.91878	2.12325	2.48426
6.4	1.47463	5.5	1.3074	1.91912	2.24382	2.52072
6.6	1.32387	5.7	1.38258	1.82105	2.12401	2.44913
6.8	1.24858	5.9	1.34536	1.82138	2.24463	2.41355
7	1.25959	6.1	1.3456	1.77248	2.28511	2.37796
7.2	1.29219	6.3	1.23339	1.72356	2.28552	2.37838
7.4	1.26003	6.5	1.27111	1.67463	2.28593	2.37881
7.9	1.21738	6.7	1.23385	1.77343	2.16601	2.41528
8.4	1.33677	6.9	1.3841	1.72448	2.20652	2.3436
8.9	1.45626	7.1	1.38436	1.72479	2.24703	2.34402
9.4	1.54342	7.3	1.34709	1.7251	2.28756	2.41657
9.9	1.39263	7.5	1.45992	1.77469	2.28797	2.45307
10.4	1.20923	8	1.49814	1.82479	2.28899	2.38198
10.9	1.33971	8.5	1.53639	1.77628	2.29002	2.38305
11.4	1.32947	9	1.42436	1.72772	2.17047	2.348
11.9	1.38424	9.5	1.46261	1.72849	2.21165	2.34906
12.4	1.29811	10	1.50089	1.72926	2.13218	2.31396
13.4	1.35351	10.5	1.46395	1.82887	2.05264	2.38732
14.4	1.34384	11	1.35169	1.73081	1.97303	2.42457
15.4	1.3559	11.5	1.27699	1.73158	2.01419	2.35325
16.4	1.28092	12	1.27757	1.73236	2.09569	2.46295
17.4	1.21669	12.5	1.31586	1.73313	2.01599	2.39159
18.4	1.19596	13.5	1.31707	1.73468	1.89674	2.28492
19.4	1.24065	14.5	1.35605	1.58744	1.89843	2.28696
20.4	1.28543	15.5	1.2817	1.48958	1.94055	2.28901
21.4	1.29749	16.5	1.32072	1.5406	1.90182	2.18197
22.4	1.33145	17.5	1.32193	1.54197	1.98452	2.11111
24.4	1.31187	18.5	1.32315	1.59312	1.94576	2.113
26.4	1.27026	19.5	1.4761	1.59454	1.90692	2.11489
28.4	1.3385	20.5	1.40152	1.59597	1.7462	2.0438
30.4	1.36289	21.5	1.32681	1.59739	1.82905	1.97257
32.4	1.35425	22.5	1.32803	1.54887	1.87136	1.86466
34.4	1.34558	24.5	1.33048	1.55164	1.91546	1.86799
36.4	1.34795	26.5	1.3711	1.55441	1.87806	1.9814
38.4	1.25044	28.5	1.33539	1.55719	1.75872	1.98494
40.4	1.34158	30.5	1.22293	1.55997	1.72089	1.95167
42.4	1.28825	32.5	1.2252	1.46197	1.76501	1.8445
47.4	1.27155	34.5	1.22746	1.46458	1.68593	1.73694
52.4	1.12551	36.5	1.34526	1.4672	1.64775	1.66601
57.4	1.23763	38.5	1.27058	1.41915	1.60943	1.66898
62.4	1.3678	40.5	1.19563	1.42169	1.61231	1.67197
67.4	1.29422	42.5	1.15912	1.37338	1.61519	1.67496
72.4	1.33616	47.5	1.1645	1.37953	1.62242	1.68245
77.4	1.29165	52.5	1.32615	1.28309	1.58789	1.68998
82.4	1.23029	57.5	1.29303	1.3919	1.55303	1.8107
87.4	1.24174	62.5	1.299	1.34636	1.55998	1.85668
92.4	1.21449	67.5	1.22582	1.35238	1.43992	1.75082
102.4	1.19324	72.5	1.27126	1.25397	1.44636	1.60575
112.4	1.15445	77.5	1.19724	1.25958	1.45283	1.49773
122.4	1.11299	82.5	1.12253	1.26522	1.3735	1.50443
132.4	1.13556	87.5	1.20835	1.32381	1.33653	1.51116
142.4	1.1249	92.5	1.21394	1.27657	1.25591	1.55684
152.4	1.04474	102.5	1.18436	1.12707	1.00503	1.45301
162.4	1.06314	112.5	1.15413	1.13718	1.23446	1.26795
172.4	1.02281	122.5	1.12327	1.14738	1.24553	1.23935
182.4	1.02015	132.5	1.09176	1.15767	1.30157	1.25047
192.4	0.99528	142.5	1.05959	1.16805	1.17741	1.1803
212.4	1.15688	152.5	1.11219	1.12243	1.0966	1.19088
232.4	1.09279	162.5	1.12253	1.18909	1.10644	1.20156
252.4	1.04708	172.5	1.13298	1.19976	1.11636	1.17054
272.4	1.04829	182.5	1.05576	1.1529	1.07945	1.13887
292.4	0.98712	192.5	1.02133	1.04696	1.13647	1.14908
312.4	0.958	212.5	1.13062	1.12501	1.10875	1.12647
332.4	0.93042	232.5	1.10586	1.14528	0.93246	1.10267
352.4	1.02077	252.5	1.07982	1.04324	0.94926	1.03275
372.4	1.01804	272.5	1.05249	1.06204	1.01721	1.05136
392.4	1.03558	292.5	1.07221	1.08117	0.98377	0.97725
412.4	0.92084	312.5	1.04299	1.03594	0.8961	1.08959
432.4	0.97088	332.5	1.06254	1.12048	0.96589	1.10922
452.4	0.9779	352.5	1.03137	1.14067	0.92868	1.08012
472.4	1.10785	372.5	0.89475	1.02468	1.05661	1.04961
492.4	0.98056	392.5	0.80578	0.97364	1.07565	1.01765
512.4	0.98255	412.5	0.7133	1.06193	1.03741	0.9842
532.4	0.9683	432.5	0.83659	1.00904	0.99744	0.94922
552.4	0.96059	452.5	0.90825	0.95389	0.95569	0.96632
572.4	0.95267	472.5	0.92536	0.97108	1.0945	0.92909
592.4	1.00035	492.5	0.94279	0.98858	1.05233	0.89021
612.4	0.90697	512.5	0.90162	1.00639	1.07129	0.84963
632.4	0.94416	532.5	0.97858	1.10328	1.02645	0.74965
652.4	0.95117	552.5	1.05801	1.04298	0.97965	0.88052
672.4	1.00197	572.5	1.01568	1.06177	0.9973	0.95613
692.4	0.99804	592.5	0.97146	0.9147	0.87993	1.03417
712.4	0.83921	612.5	0.98972	1.10038	0.96467	1.0528
732.4	0.89251	632.5	1.0083	1.03408	1.05219	1.00874
752.4	1.03259	652.5	1.02722	0.96504	0.92836	1.02692
772.4	1.01827	672.5	1.04648	0.98243	0.94508	0.9801
		692.5	0.85855	0.90928	1.0361	0.99776
		712.5	0.87477	0.83317	0.97945	0.94805
		732.5	1.10636	1.03649	0.84374	0.68948
		752.5	0.98108	0.86346	1.01506	0.7019
		772.5	0.7766	0.87902	1.03335	0.78596

## Sheet: ED_Fig_4_f
Mn					Un
<N>	<Nx>-Exp.	<N>	<Nx>-Fit		<N>	<Nx>-Exp.	<N>	<Nx>-Fit
0.05	1.69	0.001	1.50874		0.09	1.36	0.001	1.22823
0.09	1.88	0.002	1.51278		0.19	1.43	0.002	1.22964
0.19	2.3	0.004	1.52085		0.38	1.79	0.004	1.23245
0.38	3	0.006	1.52891		0.66	2.25	0.006	1.23527
0.66	4.18	0.008	1.53698		0.95	2.5	0.008	1.23808
		0.01	1.54505				0.01	1.2409
		0.05	1.70641				0.05	1.29721
		0.1	1.9081				0.1	1.36761
		0.15	2.1098				0.15	1.438
		0.2	2.31149				0.2	1.5084
		0.25	2.51319				0.25	1.57879
		0.3	2.71488				0.3	1.64919
		0.35	2.91658				0.35	1.71958
		0.4	3.11827				0.4	1.78998
		0.45	3.31997				0.45	1.86037
		0.5	3.52166				0.5	1.93077
		0.55	3.72336				0.55	2.00116
		0.6	3.92505				0.6	2.07155
		0.65	4.12675				0.65	2.14195
		0.7	4.32844				0.7	2.21234
		0.75	4.53014				0.75	2.28274
		0.8	4.73183				0.8	2.35313
		0.85	4.93353				0.85	2.42353
		0.9	5.13522				0.9	2.49392
		0.95	5.33692				0.95	2.56432
		1	5.53861				1	2.63471
		1.05	5.74031				1.05	2.7051
		1.1	5.942				1.1	2.7755
		1.15	6.1437				1.15	2.84589
		1.2	6.34539				1.2	2.91629
		1.4	7.15217				1.4	3.19787
		1.6	7.95895				1.6	3.47944
		1.8	8.76573				1.8	3.76102
		2	9.57251				2	4.0426
