# Supplementary material for: Spin-exchange carrier multiplication in manganese-doped colloidal quantum dots
Source: Nat Mater. 2023 Jul 13;22(8):1013–21. doi: 10.1038/s41563-023-01598-x (PMC10390332; doi:10.1038/s41563-023-01598-x)
Supplement: Supplementary file 10 — Numerical data. [file 41563_2023_1598_MOESM10_ESM.xlsx]

## Sheet: ED_Fig_5_a
	Energy (eV)
Time (ns)		0.47	0.5	0.53	0.56	0.59	0.62	0.65	0.68	0.71	0.74	0.77	0.8	0.83	0.86	0.89	0.92	0.95	0.98	1.01	1.04	1.07	1.1	1.13	1.16	1.19	1.22	1.25	1.28	1.31	1.34	1.37
	-79.168	0	0	0	0	0	0	0	2	6	21	32	59	68	110.643	105	88.0498	90	81	52	47	19	18	18	11	6	3	3	5	3	0	0
	-79.152	1	1	0	0	0	1	0	4	5	21	30	70	76	107.324	115	102.1	89	72	46	50	34	14	13	9	6	7	4	1	0	0	1
	-79.136	1	0	1	0	0	1	0	2	12	17	29	66	88	101.792	113	100.227	85	86	63	48	22	18	14	13	9	8	1	2	2	0	0
	-79.12	0	0	1	0	0	0	0	3	9	22	39	68	87	100.686	113	93.67	86	65	47	45	26	11	14	18	8	5	4	2	2	1	0
	-79.104	0	0	0	0	0	0	1	3	9	17	39	76	71	87.4083	114	105.847	94	86	52	57	30	12	13	8	13	5	4	2	1	2	0
	-79.088	1	0	0	0	0	0	2	3	6	17	33	70	84	95.1534	95	122.708	81	80	54	39	25	12	13	8	9	7	2	3	0	1	0
	-79.072	1	0	1	0	0	0	1	1	9	20	26	67	89	99.5791	91	110.531	88	73	58	32	24	7	8	5	7	3	3	3	2	0	0
	-79.056	0	0	1	0	0	0	1	5	5	17	36	55	89	109.537	109	100.227	84	73	70	29	33	17	16	9	2	5	2	4	2	2	1
	-79.04	1	0	0	0	0	1	1	4	10	9	26	72	91	91.8341	108	114.277	100	69	58	38	22	11	10	5	4	6	1	2	2	1	1
	-79.024	1	0	0	2	1	0	1	4	4	21	33	68	78	90.7276	112	97.4168	91	82	67	38	29	22	6	10	4	8	5	7	5	3	0
	-79.008	0	0	0	0	0	0	0	1	3	16	39	76	103	110.643	117	106.784	78	74	60	46	31	9	10	9	8	7	2	2	1	2	1
	-78.992	0	0	0	0	0	0	0	4	5	19	33	64	97	106.218	124	103.974	103	74	65	31	26	16	9	8	9	6	4	2	1	1	0
	-78.976	2	0	0	0	0	0	1	2	8	16	41	77	88	104.005	111	103.974	83	73	61	41	32	20	14	10	9	6	5	1	1	1	0
	-78.96	1	0	0	0	0	0	2	5	7	15	27	75	98	86.3019	117	100.227	73	66	56	42	31	22	11	9	7	5	4	3	0	2	1
	-78.944	1	3	0	0	1	2	1	2	7	17	35	64	92	96.2598	98	87.1131	70	86	49	47	30	27	8	12	6	4	5	3	3	3	2
	-78.928	0	0	0	0	0	0	0	4	5	22	26	77	102	79.6633	113	99.2902	89	81	68	46	28	12	12	11	6	4	3	3	3	0	1
	-78.912	0	2	0	0	0	0	0	4	5	17	18	60	72	98.4727	91	103.974	97	60	55	49	25	13	16	10	4	4	5	3	1	0	0
	-78.896	1	0	0	0	0	0	1	2	7	17	34	82	99	97.3662	102	99.2902	92	74	66	46	21	15	17	16	7	8	4	2	0	1	0
	-78.88	0	0	1	0	2	0	1	3	11	11	48	73	93	92.9405	103	115.214	82	98	66	45	36	18	13	13	6	8	4	5	0	2	0
	-78.864	3	0	0	0	0	0	1	2	3	19	28	69	87	91.8341	103	105.847	88	80	54	43	36	10	11	9	4	5	2	4	3	0	0
	-78.848	0	1	0	0	0	0	1	2	5	14	26	78	88	95.1534	119	103.037	89	68	59	39	27	21	16	12	10	7	2	3	1	0	1
	-78.832	0	0	0	0	0	0	0	1	7	18	35	87	82	96.2598	120	90.8599	94	63	67	26	27	15	13	11	12	5	4	2	3	1	0
	-78.816	1	1	2	0	0	2	0	3	7	15	21	82	81	90.7276	89	97.4168	93	78	67	29	30	16	10	7	9	6	4	0	2	2	0
	-78.8	4	0	0	0	0	0	1	3	5	16	38	57	88	107.324	127	104.91	81	84	65	39	34	7	17	6	1	3	2	3	4	1	0
	-78.784	0	1	0	0	0	1	1	2	6	16	30	75	85	100.686	115	99.2902	76	72	58	37	28	15	8	7	9	7	7	1	4	0	0
	-78.768	1	0	0	0	0	0	1	3	3	17	31	69	81	84.089	115	100.227	82	73	60	38	27	16	13	7	10	6	2	4	0	1	1
	-78.752	1	0	0	0	1	0	1	3	7	17	32	70	92	100.686	106	113.341	88	77	65	45	30	11	12	14	12	8	2	3	3	4	0
	-78.736	0	0	0	0	0	0	0	2	5	23	43	73	79	102.898	100	104.91	81	69	60	30	28	18	18	12	7	6	2	2	1	2	1
	-78.72	1	1	0	1	0	0	0	2	1	26	39	66	87	92.9405	101	109.594	101	77	57	39	28	16	12	9	3	3	1	1	1	2	0
	-78.704	2	1	0	0	0	1	1	2	6	18	44	64	72	96.2598	112	109.594	97	83	67	38	30	18	10	12	7	8	2	1	5	1	0
	-78.688	0	0	1	0	0	1	0	2	4	18	36	73	72	107.324	117	115.214	102	70	51	48	27	18	11	7	5	5	6	6	3	1	1
	-78.672	1	1	1	0	0	0	0	4	5	12	39	71	75	121.708	138	87.1131	93	76	51	39	26	15	15	8	7	9	2	6	2	0	0
	-78.656	0	1	0	0	1	0	0	4	3	18	30	74	70	91.8341	122	112.404	100	91	58	53	26	18	15	6	6	4	2	7	0	0	0
	-78.64	1	1	1	0	1	0	0	2	9	17	35	79	80	130.559	111	103.037	96	70	63	39	28	11	14	8	16	5	2	2	5	2	0
	-78.624	0	2	0	0	0	0	0	2	7	18	33	77	89	102.898	110	100.227	90	63	53	49	31	16	10	6	8	7	8	5	1	2	0
	-78.608	1	1	0	0	1	0	0	3	8	18	28	58	94	100.686	106	91.7966	84	69	53	40	27	11	14	15	12	5	2	1	2	2	1
	-78.592	1	0	1	0	0	0	0	3	6	17	38	88	87	105.111	116	109.594	82	80	63	46	32	9	10	13	5	5	5	5	1	2	1
	-78.576	1	2	0	1	0	0	0	2	10	26	34	66	87	115.069	102	113.341	98	65	55	49	36	12	12	16	6	2	4	4	0	0	0
	-78.56	1	0	0	0	0	0	0	4	4	12	26	67	103	107.324	106	107.721	93	59	49	40	22	16	12	10	6	9	4	2	5	0	0
	-78.544	0	0	0	0	0	0	2	2	3	19	30	74	104	105.111	121	104.91	81	69	51	48	28	8	11	5	3	11	5	5	1	2	1
	-78.528	0	0	0	0	1	0	3	2	9	13	23	65	94	89.6212	99	109.594	99	79	61	46	32	13	14	8	7	6	4	2	1	3	0
	-78.512	1	2	1	1	1	0	1	2	3	20	42	75	91	108.431	100	101.164	79	65	54	38	30	13	7	11	4	7	2	0	4	0	0
	-78.496	1	0	0	0	1	0	2	2	9	25	27	71	73	95.1534	115	89.9232	85	82	54	45	38	6	14	6	8	9	3	2	1	0	0
	-78.48	1	0	1	0	0	0	1	1	1	13	32	73	85	102.898	94	103.037	81	82	68	38	24	16	10	11	11	5	4	0	2	0	1
	-78.464	0	1	0	0	0	0	1	3	6	20	34	68	79	96.2598	115	96.4801	105	82	68	39	27	17	12	6	8	3	7	1	1	2	0
	-78.448	2	0	0	0	0	0	1	4	8	11	37	86	77	109.537	118	102.1	93	82	66	44	31	15	16	13	8	8	6	3	2	1	0
	-78.432	0	1	0	0	1	0	0	3	6	21	27	67	99	104.005	121	107.721	96	58	64	40	22	14	15	7	4	4	6	1	0	2	0
	-78.416	0	0	1	0	0	0	2	1	5	19	38	66	73	102.898	114	104.91	99	60	45	41	37	10	18	7	6	7	4	0	1	1	0
	-78.4	1	1	1	0	0	0	0	5	5	12	29	67	92	98.4727	109	95.5434	102	73	78	51	27	12	11	9	9	3	5	2	0	0	0
	-78.384	1	1	0	0	0	0	0	2	7	21	38	60	91	116.176	119	108.657	78	93	43	46	27	8	15	9	3	4	5	2	2	0	1
	-78.368	1	0	1	0	0	0	1	2	8	17	34	51	76	117.282	102	112.404	110	69	64	51	35	17	9	6	3	6	4	4	0	0	1
	-78.352	0	0	1	0	0	0	1	2	7	17	36	58	87	86.3019	117	98.3535	90	75	54	44	50	16	18	18	5	4	2	5	3	1	0
	-78.336	0	0	0	0	0	0	0	4	9	19	35	74	95	89.6212	125	114.277	87	89	61	47	32	16	7	8	7	5	6	3	0	2	0
	-78.32	0	2	0	0	0	0	1	4	4	23	33	69	76	104.005	108	94.6067	95	77	69	41	28	18	12	11	10	8	6	5	1	0	0
	-78.304	2	1	0	0	0	0	0	2	8	16	32	61	96	71.9182	136	116.151	90	90	61	57	17	14	9	9	6	4	3	4	1	0	0
	-78.288	0	0	0	0	1	0	0	3	2	16	35	63	91	91.8341	102	87.1131	78	68	65	34	30	16	9	7	10	4	2	3	2	1	0
	-78.272	1	0	2	0	0	1	0	0	4	15	33	74	103	87.4083	99	97.4168	84	85	43	41	31	15	18	13	12	6	7	5	2	0	1
	-78.256	1	1	0	0	0	1	0	2	8	11	33	63	87	94.0469	101	93.67	82	93	56	41	24	23	10	13	6	8	1	6	2	1	0
	-78.24	1	0	0	1	0	0	1	1	5	19	40	78	94	89.6212	115	111.467	93	91	53	44	31	14	17	11	4	3	5	2	0	1	0
	-78.224	0	1	1	1	0	0	1	1	5	20	26	61	77	102.898	113	106.784	100	76	60	39	25	16	13	9	12	6	3	1	2	2	1
	-78.208	1	0	0	0	0	0	0	1	2	26	34	64	73	100.686	119	92.7333	101	81	51	54	39	17	14	16	9	5	6	4	3	0	0
	-78.192	0	0	2	1	0	0	0	1	5	21	29	69	92	118.388	111	100.227	73	74	60	47	27	13	12	8	7	6	3	1	1	0	0
	-78.176	1	0	0	0	0	0	0	4	6	19	34	67	98	112.856	120	114.277	81	73	50	40	18	14	15	11	5	8	1	2	2	3	0
	-78.16	0	0	0	1	0	0	0	5	9	24	33	75	103	96.2598	88	103.974	99	77	49	51	32	9	10	9	9	4	7	2	0	1	0
	-78.144	0	1	0	0	0	1	0	2	7	18	27	80	93	108.431	109	103.037	100	78	53	48	24	14	12	13	8	7	2	2	3	0	0
	-78.128	3	1	0	0	0	0	1	5	5	21	31	79	102	101.792	120	103.037	85	55	59	41	40	10	14	9	7	8	6	2	1	0	0
	-78.112	2	0	0	0	1	0	0	0	4	23	24	59	97	99.5791	116	88.0498	89	66	52	60	34	19	13	4	4	6	2	1	2	0	1
	-78.096	0	0	0	0	0	0	1	2	4	19	39	61	79	80.7697	113	93.67	92	76	64	45	31	13	9	13	11	7	1	2	1	2	0
	-78.08	1	0	0	0	0	0	0	2	10	23	47	76	91	98.4727	108	103.974	86	75	62	28	23	14	12	12	3	7	5	5	3	0	0
	-78.064	1	0	1	0	0	0	1	5	7	18	31	65	81	84.089	108	109.594	86	96	55	49	28	15	14	13	11	4	4	1	4	1	0
	-78.048	1	1	0	0	0	1	1	1	5	22	39	65	106	100.686	115	114.277	86	92	45	42	25	19	12	9	9	9	0	3	2	1	1
	-78.032	1	0	0	0	0	0	1	3	7	21	27	67	97	101.792	116	118.961	93	84	53	52	27	14	14	11	10	6	3	0	3	0	0
	-78.016	0	0	0	0	2	0	3	3	5	23	34	67	83	87.4083	107	119.898	96	77	74	46	20	19	14	10	10	5	3	1	3	3	1
	-78	1	1	1	0	0	1	1	5	8	21	25	75	98	85.1955	113	108.657	84	74	61	33	26	15	12	9	10	5	5	1	1	0	0
	-77.984	0	0	0	0	0	0	1	1	5	23	38	72	85	105.111	112	98.3535	105	68	59	42	23	12	16	8	7	6	5	2	0	1	1
	-77.968	0	0	0	0	0	1	1	4	6	19	27	62	77	90.7276	112	109.594	101	84	53	38	33	12	18	8	2	2	2	1	0	0	1
	-77.952	1	0	0	0	2	0	3	1	7	19	34	76	92	91.8341	103	113.341	96	101	59	39	32	8	18	4	5	8	8	1	4	0	0
	-77.936	2	0	1	0	0	0	1	1	7	17	31	71	97	110.643	115	104.91	86	71	55	40	35	14	13	10	4	3	6	3	0	1	0
	-77.92	0	1	0	0	0	1	0	0	5	15	38	70	109	105.111	101	120.834	95	77	53	29	29	14	17	9	6	8	1	3	2	0	0
	-77.904	0	0	0	0	0	0	0	5	9	15	25	54	101	117.282	115	112.404	78	73	46	55	22	20	10	7	12	4	4	3	4	1	0
	-77.888	1	2	0	0	0	1	1	5	6	17	32	50	103	119.495	106	130.201	96	66	60	51	20	20	18	8	7	4	3	2	3	2	0
	-77.872	3	0	0	0	0	0	0	4	7	13	35	60	79	92.9405	110	95.5434	95	70	57	41	20	14	10	13	8	0	8	2	4	0	1
	-77.856	0	0	0	0	0	0	0	4	5	18	32	67	94	112.856	115	100.227	85	67	51	41	32	16	22	3	10	5	2	4	4	0	0
	-77.84	0	0	0	0	0	0	1	5	9	18	34	70	99	107.324	118	112.404	88	96	51	44	18	10	9	11	9	7	3	2	2	0	0
	-77.824	1	0	0	0	0	0	0	1	8	15	35	70	97	99.5791	115	113.341	105	82	77	57	32	12	11	10	10	2	5	6	1	4	0
	-77.808	2	0	0	0	0	1	0	3	4	20	34	72	82	107.324	125	115.214	82	73	49	39	25	24	8	8	9	5	4	3	1	2	0
	-77.792	1	0	1	0	0	0	2	2	7	22	42	62	72	98.4727	97	111.467	90	80	64	41	16	17	17	12	6	5	3	5	1	2	0
	-77.776	1	0	2	0	0	0	1	2	3	20	39	76	75	105.111	84	95.5434	87	84	57	39	31	24	12	8	3	4	3	4	1	0	0
	-77.76	0	0	0	0	1	0	0	6	9	17	23	65	93	99.5791	127	103.974	84	69	55	47	32	20	11	14	3	3	6	0	1	1	0
	-77.744	2	0	0	0	0	0	0	4	2	15	31	61	85	92.9405	108	101.164	81	67	55	42	25	17	13	12	2	5	3	4	2	0	2
	-77.728	0	0	0	0	0	1	0	1	4	16	32	65	82	85.1955	128	103.037	104	70	57	42	23	15	6	11	6	5	4	1	0	1	1
	-77.712	0	3	0	0	0	0	0	2	9	19	29	68	95	77.4504	106	103.037	89	57	64	43	17	16	16	11	9	3	6	7	1	1	0
	-77.696	1	3	1	0	0	0	1	2	5	15	31	73	90	101.792	133	113.341	82	88	67	48	36	15	12	10	8	6	9	5	2	0	0
	-77.68	2	0	0	1	0	0	1	3	13	21	26	63	84	95.1534	108	103.974	103	70	55	49	35	17	10	11	8	8	4	6	4	1	0
	-77.664	1	0	0	0	0	0	0	2	7	24	36	73	84	95.1534	116	99.2902	110	61	61	51	29	13	13	10	10	5	5	2	1	1	0
	-77.648	1	1	1	0	0	0	3	2	10	11	36	70	80	85.1955	111	113.341	102	90	63	43	32	8	9	7	9	5	4	1	2	1	0
	-77.632	0	0	0	0	0	1	2	2	4	25	31	62	77	90.7276	123	105.847	83	74	63	46	26	18	12	11	12	7	2	1	5	1	0
	-77.616	1	0	0	0	0	1	0	4	7	21	33	75	85	106.218	101	98.3535	85	70	63	33	27	20	11	11	7	3	6	1	2	0	0
	-77.6	0	1	0	0	0	0	0	2	9	20	31	65	92	92.9405	113	106.784	94	72	73	41	22	8	15	4	6	2	3	1	2	0	1
	-77.584	1	0	0	0	0	1	2	1	3	13	44	64	82	87.4083	116	86.1764	79	87	63	39	24	8	6	15	4	4	2	4	0	1	0
	-77.568	0	0	0	0	0	0	1	3	8	21	27	89	77	90.7276	98	99.2902	74	70	52	49	38	9	11	10	10	3	4	4	3	1	0
	-77.552	0	0	0	0	0	0	0	1	9	16	35	70	80	81.8761	117	100.227	91	75	60	42	33	13	9	11	12	7	3	3	3	0	0
	-77.536	0	1	0	0	1	0	0	5	11	16	32	60	89	95.1534	106	103.037	85	67	73	42	37	11	8	7	9	3	5	3	1	0	0
	-77.52	0	1	0	0	0	0	0	5	6	19	33	57	83	92.9405	121	95.5434	82	62	51	45	34	19	12	9	4	2	4	3	2	0	1
	-77.504	1	2	0	0	0	1	1	3	8	12	32	55	77	91.8341	107	94.6067	89	83	58	37	34	21	12	16	5	8	5	3	2	0	0
	-77.488	1	1	0	0	0	0	2	3	4	17	30	65	86	107.324	112	101.164	95	77	55	46	18	15	11	12	5	4	2	1	1	1	0
	-77.472	0	0	1	1	0	0	1	4	1	21	37	66	72	109.537	97	96.4801	74	85	60	41	36	8	8	15	4	5	5	3	3	0	0
	-77.456	1	0	0	0	0	0	0	4	8	18	28	63	93	87.4083	126	101.164	100	81	45	50	26	18	7	8	8	9	3	2	1	0	0
	-77.44	1	0	1	0	0	0	2	3	9	15	24	73	57	115.069	111	94.6067	86	52	56	28	25	19	21	17	7	5	3	4	2	0	0
	-77.424	1	1	0	0	0	1	0	2	2	16	27	74	106	102.898	110	94.6067	83	82	65	43	21	14	8	15	7	6	7	5	1	0	1
	-77.408	1	0	0	0	0	0	0	4	9	22	46	66	90	92.9405	114	124.581	77	80	60	46	35	15	18	10	6	3	3	5	1	1	0
	-77.392	0	0	0	0	0	0	0	0	6	21	33	52	118	85.1955	120	109.594	99	94	64	53	33	18	10	7	11	3	4	3	5	0	0
	-77.376	0	2	1	0	0	1	1	3	2	17	37	86	84	117.282	110	103.037	91	81	63	42	26	15	12	13	8	5	4	0	2	1	0
	-77.36	1	0	1	0	0	1	1	2	7	17	27	80	106	107.324	102	96.4801	85	98	56	40	32	13	11	6	12	6	3	3	2	0	0
	-77.344	0	0	0	0	0	0	0	2	1	14	25	71	91	116.176	123	91.7966	81	70	60	44	31	7	15	20	8	6	5	1	4	1	0
	-77.328	0	1	0	0	0	1	1	2	6	15	26	72	80	108.431	104	99.2902	73	85	62	37	35	15	9	10	14	7	3	3	2	1	1
	-77.312	3	0	0	0	0	0	1	1	7	15	40	75	80	98.4727	105	90.8599	91	66	49	37	31	19	15	13	7	5	3	3	1	1	0
	-77.296	0	1	0	0	0	0	1	2	5	15	24	77	96	87.4083	116	94.6067	78	74	59	36	39	24	12	12	6	3	4	3	1	1	1
	-77.28	1	0	0	0	0	1	2	2	5	21	26	71	94	84.089	115	98.3535	73	96	54	55	29	15	14	9	7	4	7	4	1	1	0
	-77.264	0	0	0	0	1	0	0	5	4	22	37	66	79	102.898	108	96.4801	96	61	46	45	21	15	12	14	10	10	3	3	0	0	0
	-77.248	2	0	0	0	0	0	1	1	3	15	29	75	89	113.963	112	113.341	64	86	53	39	30	14	12	10	5	6	5	3	1	4	0
	-77.232	2	2	0	0	1	0	1	1	8	15	29	64	96	108.431	109	99.2902	94	73	59	39	27	18	9	9	9	3	3	7	0	0	0
	-77.216	1	2	0	0	1	0	1	0	9	16	33	61	104	109.537	110	97.4168	92	69	49	37	32	17	6	15	3	4	4	2	2	1	0
	-77.2	1	0	0	2	0	1	0	1	9	16	30	82	95	95.1534	104	97.4168	105	69	41	43	24	9	19	12	8	10	3	7	0	0	0
	-77.184	1	1	1	0	0	0	2	1	9	19	36	69	80	108.431	106	87.1131	88	74	62	37	27	14	14	8	7	6	5	1	1	1	0
	-77.168	0	1	1	0	1	0	1	2	6	20	37	63	88	109.537	128	124.581	93	83	74	57	24	10	10	11	5	6	4	2	0	2	0
	-77.152	0	2	0	0	0	0	0	5	9	13	33	66	99	102.898	106	94.6067	106	74	45	41	29	15	12	10	6	3	4	4	3	0	0
	-77.136	0	0	0	0	0	0	0	2	6	14	35	61	83	75.2375	110	98.3535	71	71	50	41	33	15	11	12	6	6	2	3	4	1	0
	-77.12	0	0	0	0	0	2	1	1	8	21	36	51	89	85.1955	120	117.088	86	76	54	41	31	9	15	5	7	7	2	2	0	1	0
	-77.104	1	0	0	1	0	0	0	2	9	17	32	81	105	106.218	94	99.2902	72	76	43	41	33	6	23	7	5	9	7	5	1	2	0
	-77.088	0	1	0	0	0	1	0	1	4	24	28	67	88	95.1534	105	110.531	90	87	61	60	33	17	14	21	9	7	2	1	2	3	0
	-77.072	2	1	0	0	1	0	2	3	6	17	36	62	74	106.218	103	89.9232	91	69	54	43	29	21	11	10	5	4	2	3	1	1	1
	-77.056	0	0	0	0	0	0	1	1	5	23	33	44	75	126.134	109	113.341	91	70	66	36	25	18	12	8	9	5	8	8	0	3	0
	-77.04	0	0	1	0	0	0	0	2	10	22	27	80	85	109.537	115	102.1	100	72	62	50	27	7	12	10	4	6	4	4	2	0	1
	-77.024	2	1	0	1	0	0	1	4	9	31	30	62	87	106.218	105	105.847	83	70	62	42	25	13	13	11	5	6	5	2	2	0	0
	-77.008	2	2	0	0	0	0	0	3	7	16	27	82	92	117.282	133	129.265	92	86	48	51	32	19	10	17	9	6	3	1	1	1	0
	-76.992	0	1	0	0	0	0	2	2	6	29	40	56	90	105.111	128	110.531	82	87	54	48	18	22	8	5	5	2	5	1	1	4	0
	-76.976	1	1	1	0	1	0	0	3	8	27	36	88	87	95.1534	94	86.1764	90	76	65	43	36	13	10	13	5	7	2	5	2	1	0
	-76.96	0	0	0	0	0	0	1	1	5	14	32	81	109	115.069	94	120.834	87	73	66	38	32	16	21	6	6	7	3	3	2	0	0
	-76.944	0	0	0	1	0	1	1	2	4	16	30	79	89	112.856	92	96.4801	81	83	61	49	29	15	10	11	8	1	3	3	0	2	0
	-76.928	2	0	0	0	0	0	0	1	3	12	25	67	92	117.282	121	102.1	87	66	57	39	40	12	17	8	8	11	3	4	4	2	1
	-76.912	0	1	1	0	0	1	0	1	5	22	33	75	86	125.027	89	103.037	99	79	61	40	23	14	15	16	7	3	4	3	1	1	0
	-76.896	3	0	0	0	0	1	1	6	12	23	45	64	78	105.111	107	113.341	99	85	45	56	37	13	9	7	6	4	1	5	0	0	0
	-76.88	1	1	0	0	0	0	0	1	7	34	30	65	94	100.686	108	98.3535	65	84	63	45	37	18	7	13	7	5	5	3	1	2	0
	-76.864	0	1	0	0	0	0	1	3	10	21	33	70	96	109.537	100	103.974	94	66	64	50	35	14	12	14	4	5	2	5	1	1	1
	-76.848	0	0	0	0	0	0	1	5	7	12	24	68	84	91.8341	87	93.67	97	83	50	49	27	16	10	8	8	3	0	4	0	0	0
	-76.832	1	0	0	0	0	0	1	3	6	15	32	51	85	105.111	97	104.91	95	79	61	43	24	26	7	9	7	3	3	2	0	1	1
	-76.816	0	0	0	0	0	0	0	0	5	10	22	79	86	89.6212	99	103.974	86	79	54	50	24	9	10	6	12	5	2	3	3	1	0
	-76.8	3	1	0	0	1	0	0	2	4	12	31	60	86	101.792	123	106.784	95	80	53	55	31	14	11	7	9	6	5	2	1	1	0
	-76.784	1	0	0	1	0	0	1	1	5	25	29	75	106	87.4083	127	98.3535	106	81	45	46	28	12	11	10	12	2	4	4	1	1	0
	-76.768	0	1	1	0	0	2	0	1	4	16	33	66	83	105.111	121	116.151	71	74	50	34	19	12	9	13	7	9	3	4	4	0	1
	-76.752	1	2	0	0	1	1	0	1	3	20	38	71	78	92.9405	119	106.784	86	65	39	34	32	18	12	8	11	3	0	5	3	1	0
	-76.736	0	0	0	0	0	1	0	2	4	21	31	70	90	96.2598	111	111.467	86	74	45	39	23	12	10	17	10	4	6	3	1	0	0
	-76.72	1	0	0	2	0	0	1	2	4	21	31	62	76	95.1534	110	103.037	88	79	66	43	34	8	6	12	8	2	1	3	0	0	0
	-76.704	0	0	0	0	0	0	1	2	10	16	20	76	91	102.898	119	112.404	75	70	70	44	30	7	11	6	8	2	4	3	2	0	0
	-76.688	0	1	0	0	0	0	0	0	7	21	30	78	89	105.111	108	92.7333	76	62	61	31	16	17	15	9	13	8	3	1	1	0	2
	-76.672	1	1	0	0	0	0	0	0	5	19	38	62	81	86.3019	107	86.1764	76	69	47	32	27	14	9	11	5	9	6	3	1	1	0
	-76.656	0	0	1	0	0	0	0	4	10	9	33	60	81	76.344	105	102.1	100	69	54	39	26	23	9	15	4	7	8	2	1	0	0
	-76.64	1	0	0	0	0	0	1	2	7	20	37	70	93	92.9405	127	112.404	72	57	50	38	30	12	17	16	8	4	3	4	1	3	0
	-76.624	0	0	1	0	1	1	1	5	6	15	32	65	77	90.7276	115	110.531	78	75	59	48	32	17	10	8	6	10	2	3	0	0	0
	-76.608	0	0	0	0	0	1	0	4	10	22	22	70	89	109.537	109	110.531	93	87	62	43	27	4	13	6	9	8	2	4	0	0	0
	-76.592	0	1	0	0	0	0	1	3	4	21	33	81	101	110.643	98	103.037	87	66	63	54	31	16	11	10	9	5	2	2	2	2	0
	-76.576	0	1	0	0	0	0	1	2	6	21	39	73	79	104.005	109	118.961	100	92	64	52	28	14	17	12	11	7	4	5	1	3	0
	-76.56	0	1	0	0	0	1	1	2	3	8	40	57	82	112.856	111	100.227	84	67	59	50	25	15	7	6	10	6	5	4	0	2	0
	-76.544	2	0	1	0	0	1	0	3	9	12	28	72	97	88.5148	104	105.847	88	88	50	48	33	17	10	12	4	7	4	1	2	3	0
	-76.528	3	1	0	0	1	1	0	1	11	19	28	75	95	117.282	106	119.898	86	90	67	51	25	20	11	6	5	3	2	2	1	0	0
	-76.512	1	0	0	0	0	1	0	4	10	17	31	73	77	98.4727	96	115.214	97	78	67	37	33	18	12	7	3	3	5	2	0	2	0
	-76.496	2	0	0	0	0	2	1	3	6	16	25	75	89	79.6633	112	123.644	83	77	54	38	28	21	10	16	6	6	5	5	1	0	0
	-76.48	1	0	0	0	0	0	1	2	5	21	33	67	90	89.6212	109	99.2902	78	84	60	35	31	18	14	7	8	10	9	5	1	0	0
	-76.464	0	0	1	0	0	0	1	3	7	17	38	74	100	96.2598	116	90.8599	84	61	47	47	21	15	12	11	9	7	2	5	1	1	1
	-76.448	0	0	0	0	0	0	0	0	2	22	41	68	81	99.5791	118	104.91	69	82	59	49	30	12	2	11	8	4	5	1	3	0	1
	-76.432	1	0	0	0	0	0	0	0	4	29	40	49	89	87.4083	122	95.5434	97	83	67	40	34	18	8	11	8	10	2	4	1	2	0
	-76.416	0	0	0	0	0	0	1	3	5	13	35	76	95	110.643	127	116.151	80	76	52	42	23	18	11	5	10	7	6	2	2	2	1
	-76.4	1	0	0	1	0	0	0	2	4	18	35	69	83	105.111	128	104.91	84	70	55	31	28	10	7	8	7	5	1	3	5	0	1
	-76.384	2	0	0	1	0	0	3	3	6	22	29	72	92	89.6212	116	113.341	107	73	48	33	23	13	8	15	7	2	5	5	1	1	0
	-76.368	0	1	0	0	0	0	0	1	5	17	43	59	96	117.282	133	123.644	95	75	68	43	29	15	16	11	10	7	3	2	4	1	0
	-76.352	0	1	0	0	0	0	1	0	10	25	35	50	77	105.111	100	102.1	76	77	65	41	27	13	11	20	9	9	6	3	1	0	2
	-76.336	1	1	0	0	0	0	2	6	6	17	40	70	99	94.0469	113	107.721	81	74	67	33	23	14	13	8	5	5	0	2	1	1	0
	-76.32	1	3	0	0	0	0	0	4	4	15	38	72	84	101.792	130	109.594	98	74	54	40	27	17	12	14	10	5	2	2	1	0	0
	-76.304	2	0	0	0	0	1	1	4	6	28	32	65	84	91.8341	99	100.227	85	78	59	56	35	15	9	13	4	6	2	1	4	4	0
	-76.288	3	1	1	0	0	1	0	1	9	23	38	63	87	105.111	103	92.7333	98	84	61	46	25	16	9	7	5	3	4	2	0	1	0
	-76.272	0	1	0	0	0	0	0	4	3	18	31	75	81	89.6212	103	85.2397	84	76	66	43	15	15	8	11	6	4	5	4	1	0	1
	-76.256	0	0	1	0	0	0	1	4	5	21	27	72	80	109.537	102	93.67	106	86	64	34	37	15	12	2	11	6	7	5	1	0	0
	-76.24	0	0	1	0	0	0	0	1	4	22	39	57	89	75.2375	89	90.8599	105	82	52	37	35	12	11	8	8	9	5	1	3	0	0
	-76.224	0	1	1	0	0	1	0	5	7	20	31	70	95	108.431	108	106.784	74	84	65	48	33	13	13	6	7	5	1	1	0	0	1
	-76.208	1	0	0	0	1	0	0	4	6	18	32	77	81	98.4727	104	93.67	95	76	70	37	26	11	12	10	9	7	3	5	4	1	1
	-76.192	0	0	0	0	0	0	1	4	6	14	32	70	84	106.218	103	124.581	101	82	58	44	37	15	20	7	10	10	4	5	2	0	0
	-76.176	2	2	0	1	0	0	0	2	6	24	29	57	88	96.2598	116	103.037	105	68	62	54	27	12	11	7	3	8	5	2	1	0	0
	-76.16	0	1	0	0	0	0	0	2	4	15	32	76	79	82.9826	117	127.391	85	85	64	52	40	17	13	13	9	3	0	4	0	1	0
	-76.144	0	2	0	0	0	0	0	1	9	20	32	75	84	95.1534	97	117.088	101	79	58	44	24	19	7	12	7	8	4	5	2	1	0
	-76.128	0	0	0	0	0	0	0	2	8	19	29	74	82	87.4083	119	97.4168	90	75	55	45	40	18	11	11	6	5	4	4	0	0	0
	-76.112	0	0	0	0	0	2	2	2	2	17	34	57	103	118.388	92	104.91	77	73	53	44	28	20	7	11	6	3	6	2	0	2	0
	-76.096	3	1	1	0	0	0	1	3	6	20	25	75	92	101.792	116	105.847	73	84	45	44	32	12	8	11	8	5	7	2	0	2	0
	-76.08	0	1	0	0	0	0	2	1	1	16	27	65	89	104.005	104	85.2397	81	71	65	50	30	18	12	10	10	5	3	5	3	1	0
	-76.064	0	1	0	0	0	0	0	0	8	18	28	79	96	91.8341	109	113.341	98	65	59	42	26	13	8	14	5	3	4	3	3	1	0
	-76.048	2	0	0	0	0	0	0	1	2	24	38	62	86	100.686	102	92.7333	91	65	63	41	29	12	16	10	4	9	6	1	3	1	0
	-76.032	2	1	0	0	0	0	0	0	7	11	32	88	84	78.5568	87	92.7333	84	79	54	44	26	16	16	10	6	4	6	2	0	0	0
	-76.016	2	1	0	0	0	0	1	2	3	21	38	58	81	107.324	116	100.227	93	67	51	35	41	11	13	8	7	4	5	4	1	1	0
	-76	1	1	0	0	0	0	0	1	3	14	38	75	103	104.005	107	113.341	81	79	66	33	35	11	13	6	10	7	7	3	2	1	0
	-75.984	0	2	0	0	0	0	1	2	7	21	38	83	80	91.8341	118	107.721	94	77	52	44	22	15	9	10	10	7	2	1	1	1	0
	-75.968	0	1	0	0	0	0	2	2	7	22	31	95	88	106.218	123	103.974	97	55	51	25	29	22	13	16	9	2	0	3	1	1	0
	-75.952	2	1	1	0	0	0	0	3	6	13	26	73	94	79.6633	112	108.657	91	87	50	44	29	13	8	13	2	5	5	0	3	3	0
	-75.936	2	0	0	0	0	1	1	1	7	20	38	60	95	105.111	123	98.3535	97	96	54	32	35	17	18	4	10	3	5	3	4	1	1
	-75.92	0	1	0	0	0	0	1	2	4	25	26	82	76	92.9405	104	117.088	101	74	55	43	30	15	14	12	9	4	3	5	0	1	0
	-75.904	0	1	0	0	0	0	0	2	5	17	39	83	85	120.601	97	105.847	90	80	54	39	33	20	18	12	10	6	5	5	2	1	0
	-75.888	1	0	0	0	0	0	1	3	6	14	42	73	85	96.2598	87	115.214	61	72	67	41	29	17	9	10	9	4	4	3	1	1	0
	-75.872	1	1	0	0	0	0	0	2	5	17	49	70	98	96.2598	104	103.037	78	64	57	38	22	22	8	11	8	5	4	5	5	0	0
	-75.856	0	1	0	0	1	0	0	1	7	16	31	70	84	95.1534	106	90.8599	88	69	57	56	32	17	8	11	8	2	5	5	1	2	0
	-75.84	1	0	1	1	0	0	1	2	4	14	30	77	107	109.537	95	106.784	101	85	57	51	31	16	10	9	10	5	5	7	1	0	0
	-75.824	0	0	2	1	0	1	0	1	11	25	42	55	93	105.111	123	91.7966	86	83	59	49	17	11	11	8	7	10	2	4	3	1	0
	-75.808	0	1	1	0	0	1	1	0	2	11	25	78	90	104.005	103	106.784	90	77	69	46	27	15	10	15	5	4	2	4	1	1	0
	-75.792	1	0	0	0	0	0	1	0	3	23	29	68	95	96.2598	103	105.847	87	81	59	48	21	15	9	7	6	3	5	2	0	0	1
	-75.776	0	1	0	1	0	0	1	0	9	18	26	73	76	100.686	90	105.847	88	85	57	48	41	10	16	12	4	5	4	3	3	1	0
	-75.76	1	1	0	0	0	0	0	2	4	24	37	91	74	74.1311	109	114.277	94	91	71	34	39	16	9	14	4	7	8	5	2	1	0
	-75.744	1	0	0	0	1	0	1	1	6	7	32	67	80	88.5148	108	100.227	96	86	64	37	18	10	17	19	8	4	3	2	0	1	0
	-75.728	1	0	0	0	1	0	0	2	8	14	32	76	87	102.898	127	96.4801	97	79	55	23	38	14	12	8	8	8	2	3	2	0	0
	-75.712	2	0	0	0	0	0	0	5	6	19	29	67	81	71.9182	118	117.088	73	63	55	37	30	16	15	9	8	6	5	3	2	0	0
	-75.696	0	2	1	1	0	0	1	2	9	16	38	67	102	96.2598	99	92.7333	82	74	54	50	43	11	19	10	6	6	3	9	2	0	0
	-75.68	0	0	0	0	0	0	0	2	1	17	22	65	108	85.1955	101	98.3535	102	81	66	42	25	13	12	8	4	6	1	5	0	0	1
	-75.664	0	0	1	0	0	1	1	0	4	17	33	58	90	91.8341	114	115.214	90	65	57	42	25	14	12	12	10	3	3	5	3	0	0
	-75.648	1	0	0	0	0	0	0	0	3	11	28	78	98	101.792	103	96.4801	92	75	69	33	27	13	11	9	8	6	4	2	1	1	0
	-75.632	1	0	0	0	0	0	1	2	6	21	26	69	85	99.5791	99	97.4168	82	78	51	44	32	16	15	6	7	6	4	3	2	1	0
	-75.616	1	0	1	0	0	1	1	3	7	22	21	62	91	92.9405	119	104.91	92	66	49	42	31	18	12	7	7	3	3	1	3	0	0
	-75.6	0	1	0	0	0	0	1	1	7	16	32	76	93	113.963	98	106.784	89	77	49	54	32	21	14	7	10	5	7	1	2	2	0
	-75.584	1	0	0	0	0	0	0	3	9	16	28	84	116	98.4727	120	104.91	94	82	66	23	27	14	11	12	8	5	7	3	3	2	0
	-75.568	1	1	0	0	0	0	0	4	5	20	30	83	85	117.282	124	97.4168	83	71	54	43	30	10	15	7	5	6	6	3	5	0	0
	-75.552	0	0	1	0	0	0	0	2	5	18	25	77	99	95.1534	115	88.9865	97	87	48	50	38	18	16	7	7	5	6	2	2	0	1
	-75.536	1	0	0	0	0	1	0	3	5	16	28	66	83	106.218	100	98.3535	74	73	55	44	34	14	15	8	3	7	2	2	0	3	1
	-75.52	1	0	0	0	0	0	2	0	3	18	31	59	78	105.111	103	107.721	100	78	49	50	31	9	12	10	7	4	2	6	0	0	0
	-75.504	1	0	1	0	0	1	2	1	3	15	33	73	69	112.856	118	118.961	86	71	58	41	24	22	18	14	7	12	4	2	0	0	0
	-75.488	0	0	1	0	0	0	0	4	7	14	33	73	92	85.1955	109	104.91	104	76	53	44	27	20	6	13	9	10	4	5	1	1	1
	-75.472	2	0	0	0	0	1	0	0	4	21	30	79	101	80.7697	110	118.024	81	70	69	52	26	16	18	11	5	6	1	3	3	3	1
	-75.456	1	1	0	0	0	0	0	3	11	22	37	75	97	99.5791	133	102.1	76	69	67	44	31	12	13	11	10	9	3	1	3	1	1
	-75.44	0	1	1	0	0	0	0	1	8	13	33	72	83	82.9826	116	95.5434	107	70	53	53	26	13	15	7	7	6	3	5	2	1	0
	-75.424	0	0	1	0	2	0	1	3	3	16	33	82	104	94.0469	135	95.5434	89	90	60	38	28	9	12	7	7	7	3	2	6	1	1
	-75.408	0	0	0	0	0	1	2	2	8	21	34	68	80	108.431	107	121.771	78	95	54	44	25	17	13	12	7	4	4	7	2	0	0
	-75.392	0	0	0	0	0	0	1	1	3	20	37	85	72	95.1534	104	108.657	83	81	55	43	20	22	16	9	7	10	5	2	3	0	0
	-75.376	1	1	0	0	0	0	0	4	3	17	39	64	95	79.6633	116	108.657	83	79	54	47	24	10	12	7	6	5	3	3	2	0	0
	-75.36	1	0	0	0	0	0	0	4	8	19	44	90	104	108.431	99	107.721	95	75	56	33	26	19	11	5	8	3	2	0	1	0	0
	-75.344	0	1	0	0	0	1	0	4	4	19	32	78	91	108.431	104	113.341	86	74	55	46	29	19	14	17	8	4	2	5	1	1	0
	-75.328	1	1	0	1	0	0	1	1	3	17	40	69	75	112.856	110	111.467	87	74	51	29	28	17	22	9	3	7	3	0	2	1	1
	-75.312	1	1	0	0	0	0	1	3	3	24	31	81	80	118.388	100	96.4801	99	70	58	41	28	12	17	18	5	5	2	5	0	1	0
	-75.296	0	0	0	1	0	0	0	3	10	19	35	68	86	104.005	130	103.974	99	79	53	37	21	14	17	12	8	3	6	5	2	2	0
	-75.28	2	2	0	0	0	0	2	2	5	17	28	65	99	77.4504	102	100.227	93	73	66	41	20	19	8	9	5	5	3	6	1	4	0
	-75.264	0	1	0	0	0	0	1	1	9	11	35	69	81	98.4727	110	119.898	93	59	51	57	27	14	14	12	7	3	3	4	1	0	1
	-75.248	1	1	0	0	0	0	0	2	5	13	39	73	93	98.4727	128	128.328	88	60	71	50	34	11	8	6	9	7	2	0	5	1	0
	-75.232	0	0	0	0	0	0	1	4	3	13	39	81	88	98.4727	100	95.5434	81	86	58	48	31	14	14	11	11	4	3	1	2	1	0
	-75.216	1	2	1	0	1	0	0	2	6	14	38	60	96	100.686	111	103.974	86	81	51	38	38	14	15	16	6	4	4	2	0	1	0
	-75.2	0	0	0	0	1	0	1	1	7	23	33	75	85	81.8761	112	109.594	68	79	44	35	33	15	15	9	10	4	4	2	0	2	0
	-75.184	0	0	0	0	0	1	1	1	6	15	33	63	90	98.4727	99	111.467	84	67	58	44	21	11	10	5	6	5	7	2	3	0	0
	-75.168	1	1	0	1	0	0	2	7	4	18	33	70	75	104.005	118	118.961	84	71	50	37	15	7	11	9	5	6	5	3	2	1	0
	-75.152	0	0	0	0	0	1	1	2	3	21	34	74	82	86.3019	91	109.594	84	72	59	40	35	15	16	11	7	5	3	4	1	1	0
	-75.136	1	0	0	0	0	0	0	4	5	24	36	68	65	95.1534	95	85.2397	75	86	63	56	28	15	16	9	12	9	5	3	1	2	1
	-75.12	4	1	0	0	0	0	0	1	5	12	37	71	80	105.111	101	110.531	69	84	63	42	24	16	14	11	6	2	6	2	1	0	0
	-75.104	0	1	0	1	1	0	1	2	8	20	27	72	73	105.111	116	118.961	92	74	62	52	30	23	6	12	10	4	3	1	3	1	0
	-75.088	0	2	0	1	0	0	0	5	5	17	29	77	93	109.537	101	104.91	111	85	54	54	21	18	11	5	4	4	6	5	1	1	0
	-75.072	1	0	0	0	0	0	0	5	6	21	35	67	95	88.5148	95	109.594	72	75	60	40	30	12	10	8	5	3	5	5	3	1	1
	-75.056	1	1	0	0	1	0	0	5	7	21	40	84	102	105.111	104	87.1131	59	71	69	40	31	14	11	10	9	8	5	3	0	2	0
	-75.04	0	0	0	2	0	0	0	1	8	20	30	59	97	97.3662	107	107.721	99	62	60	34	35	16	13	14	8	4	5	0	1	3	0
	-75.024	2	2	0	0	0	1	2	2	5	17	26	68	78	104.005	95	95.5434	94	79	55	30	34	12	17	11	11	3	4	2	4	3	0
	-75.008	0	0	0	0	1	0	0	1	6	14	36	71	75	108.431	116	95.5434	99	71	51	44	34	13	7	11	10	9	3	0	2	1	0
	-74.992	1	0	1	0	0	0	1	3	7	28	34	53	85	117.282	114	108.657	89	83	70	35	31	23	14	7	7	7	2	3	2	1	0
	-74.976	1	0	1	0	0	0	1	6	6	19	38	60	81	91.8341	141	113.341	81	74	73	40	30	14	14	11	8	2	3	1	4	1	0
	-74.96	0	1	0	0	0	1	1	5	3	15	39	66	111	101.792	100	109.594	98	93	71	36	32	15	15	11	3	2	3	3	4	0	0
	-74.944	1	0	0	1	1	1	0	3	1	18	28	58	92	88.5148	100	116.151	71	78	62	44	27	16	8	15	6	7	5	2	1	3	0
	-74.928	1	0	1	0	1	0	0	2	8	18	30	82	89	92.9405	115	110.531	89	77	51	44	27	11	20	12	7	6	4	2	0	0	0
	-74.912	0	0	1	0	0	1	0	4	10	16	37	68	77	94.0469	87	99.2902	73	68	64	35	24	17	10	8	9	8	2	0	1	1	0
	-74.896	0	0	0	0	0	0	0	2	7	24	42	67	96	91.8341	116	107.721	91	82	52	50	32	13	8	7	10	5	3	2	2	0	0
	-74.88	1	0	1	1	0	0	2	6	7	22	28	53	85	110.643	107	96.4801	81	69	51	35	31	16	12	12	2	5	1	1	2	0	1
	-74.864	3	1	0	0	1	1	1	5	3	18	22	87	70	94.0469	117	98.3535	77	83	61	55	26	15	13	10	13	9	4	0	2	0	0
	-74.848	1	0	0	0	0	0	0	2	8	14	36	70	80	90.7276	107	109.594	79	87	63	49	35	9	17	12	13	4	7	2	2	0	0
	-74.832	0	0	0	0	0	1	0	1	6	13	32	64	68	99.5791	109	97.4168	102	75	58	50	22	15	6	12	9	5	3	2	3	1	0
	-74.816	0	0	1	0	1	0	1	1	8	18	28	72	89	78.5568	107	96.4801	84	80	60	38	33	12	10	11	5	5	5	3	2	0	2
	-74.8	1	1	0	0	0	0	1	6	7	14	36	63	77	99.5791	102	97.4168	90	89	63	38	26	17	5	12	6	7	3	2	1	0	0
	-74.784	0	0	0	0	0	0	0	1	2	17	32	63	82	110.643	95	123.644	107	64	47	31	32	16	8	8	8	4	4	1	2	1	1
	-74.768	0	0	0	1	0	0	1	3	1	16	36	63	98	101.792	117	94.6067	86	85	50	42	27	23	11	9	5	2	5	3	4	1	0
	-74.752	1	0	1	0	0	2	2	1	5	14	33	72	79	87.4083	101	112.404	105	82	43	40	31	15	8	8	5	5	2	6	2	0	0
	-74.736	0	0	0	0	0	0	0	5	7	18	31	52	83	91.8341	100	98.3535	81	70	62	45	46	14	16	8	10	9	3	1	3	1	1
	-74.72	0	0	0	1	0	0	0	1	7	20	34	74	80	113.963	112	109.594	77	77	65	45	32	20	13	15	5	6	2	2	0	0	0
	-74.704	1	0	0	0	0	0	0	3	9	19	32	69	112	97.3662	96	103.037	92	60	72	38	37	13	10	11	6	4	4	2	0	1	0
	-74.688	1	0	1	0	0	0	1	4	3	24	30	70	103	100.686	143	111.467	89	79	55	33	24	15	10	8	10	5	1	4	3	3	1
	-74.672	0	0	0	0	0	0	2	1	9	13	36	77	90	109.537	102	106.784	69	78	62	43	23	12	17	6	5	5	2	3	1	1	0
	-74.656	0	1	0	0	0	0	2	4	9	20	30	64	88	98.4727	130	91.7966	80	64	61	41	29	15	13	10	7	5	2	2	1	1	0
	-74.64	2	0	0	0	0	1	1	4	8	29	37	86	95	100.686	110	103.037	83	83	59	35	29	11	7	9	5	6	6	4	3	1	0
	-74.624	0	1	0	0	0	0	0	1	1	12	38	77	82	91.8341	108	96.4801	88	83	59	49	34	9	15	10	7	7	2	2	1	1	0
	-74.608	3	0	1	0	1	0	1	4	4	20	29	69	83	101.792	97	99.2902	107	81	55	38	30	16	18	4	6	5	3	3	0	1	0
	-74.592	1	0	0	0	0	1	1	1	11	15	33	87	94	91.8341	116	96.4801	97	63	70	37	31	10	19	6	6	2	0	1	0	1	0
	-74.576	1	1	0	0	0	0	1	3	6	16	27	79	99	126.134	109	111.467	86	70	52	43	19	15	9	6	10	6	4	7	2	1	0
	-74.56	1	2	1	0	1	1	2	4	5	12	31	72	97	97.3662	97	106.784	78	75	66	53	25	17	7	10	8	3	4	1	0	1	1
	-74.544	0	0	0	0	0	1	0	4	7	17	40	64	96	102.898	117	84.303	100	81	63	38	25	12	9	5	3	11	5	3	2	2	0
	-74.528	1	1	0	0	0	0	1	1	6	10	31	67	86	91.8341	110	101.164	101	85	59	37	28	18	12	10	7	7	3	3	1	3	0
	-74.512	0	0	1	0	0	0	1	2	6	17	38	76	90	108.431	106	104.91	82	78	70	54	34	14	10	13	5	6	5	3	3	1	0
	-74.496	0	1	0	0	0	0	0	5	5	19	34	70	82	92.9405	105	104.91	94	82	46	41	23	18	13	6	4	9	1	4	3	1	0
	-74.48	0	0	3	0	0	0	0	1	6	12	24	74	97	104.005	97	110.531	82	63	70	33	39	10	12	11	5	3	4	3	2	0	0
	-74.464	2	0	0	2	0	1	1	3	5	18	30	63	94	94.0469	107	118.024	84	64	51	41	28	11	14	8	6	5	3	2	0	1	0
	-74.448	0	0	0	0	0	0	1	3	9	20	33	67	83	90.7276	113	93.67	83	82	54	42	33	21	9	9	10	3	2	4	1	1	2
	-74.432	1	0	0	0	0	0	1	3	4	16	39	67	72	107.324	104	109.594	74	74	61	49	26	9	13	12	5	5	5	3	3	1	0
	-74.416	1	0	1	0	0	1	1	1	6	28	28	74	100	110.643	106	102.1	73	68	56	34	24	7	8	13	8	7	7	6	1	0	0
	-74.4	0	1	0	0	0	0	0	0	1	15	33	60	101	106.218	100	115.214	93	60	54	42	30	15	11	8	6	4	6	1	1	0	0
	-74.384	1	0	0	0	0	0	0	2	8	24	29	72	95	107.324	101	86.1764	96	78	52	44	27	10	10	12	3	7	5	4	2	0	1
	-74.368	0	1	0	0	0	1	1	3	1	20	22	88	84	110.643	128	95.5434	85	68	53	38	38	20	12	12	7	5	4	5	2	1	0
	-74.352	2	0	0	0	1	1	2	2	3	24	33	69	97	125.027	106	113.341	75	86	54	45	24	17	15	16	8	5	10	2	3	2	1
	-74.336	2	0	0	1	0	0	0	1	5	24	23	70	85	123.921	115	132.075	80	99	42	44	31	12	10	12	7	7	6	4	2	0	1
	-74.32	0	1	0	0	0	0	0	2	6	14	35	63	88	88.5148	97	88.0498	80	87	63	41	29	18	11	4	8	5	6	4	1	2	0
	-74.304	0	0	0	0	1	0	3	3	9	13	40	92	89	91.8341	116	93.67	102	78	71	57	30	19	18	10	8	4	6	3	0	2	0
	-74.288	1	0	0	0	0	0	0	3	5	20	42	74	94	99.5791	107	97.4168	101	87	52	38	25	26	12	15	8	6	6	1	3	1	0
	-74.272	1	2	0	0	1	0	0	3	4	13	31	71	95	111.75	107	96.4801	85	73	54	46	33	10	15	13	12	3	2	1	1	2	0
	-74.256	1	1	1	1	0	1	1	9	7	22	28	68	100	117.282	112	104.91	89	77	57	33	36	24	9	9	4	6	3	1	2	1	0
	-74.24	0	0	0	2	1	0	1	3	5	15	34	59	94	84.089	127	106.784	89	87	48	45	31	13	13	10	7	4	6	0	0	4	1
	-74.224	0	0	0	0	0	1	0	0	9	15	39	69	87	90.7276	106	103.037	103	85	60	46	31	17	14	9	8	5	3	0	2	0	1
	-74.208	1	0	1	0	0	0	0	2	3	23	24	79	68	94.0469	128	101.164	78	78	49	35	29	10	9	16	7	13	3	2	1	2	0
	-74.192	1	0	0	0	0	0	0	0	6	15	34	70	82	90.7276	106	98.3535	81	79	56	42	32	16	12	6	10	7	8	4	2	1	0
	-74.176	0	1	0	0	0	0	0	5	5	16	33	67	87	97.3662	99	108.657	100	64	58	43	25	16	12	10	8	8	4	0	2	3	0
	-74.16	1	0	1	0	0	0	0	2	8	19	32	56	86	86.3019	100	101.164	95	67	59	36	30	18	9	8	7	4	1	1	0	1	0
	-74.144	1	0	0	0	0	0	0	6	8	15	37	62	84	96.2598	107	103.974	94	73	45	50	21	16	12	20	6	6	3	5	2	1	1
	-74.128	0	0	0	0	1	1	2	4	8	20	32	68	73	126.134	104	115.214	76	64	57	55	29	18	14	12	9	7	2	5	3	0	0
	-74.112	0	0	0	0	0	0	0	0	10	24	37	74	80	94.0469	94	108.657	94	77	70	39	31	17	10	7	7	8	2	4	0	3	0
	-74.096	2	1	1	0	0	0	1	1	5	12	34	66	84	105.111	118	115.214	103	75	67	42	29	12	12	7	12	8	7	2	1	1	0
	-74.08	1	1	2	0	1	2	3	2	3	22	30	69	86	102.898	117	114.277	96	68	53	51	25	15	7	10	10	3	4	2	2	0	0
	-74.064	2	1	1	0	0	1	0	3	9	14	30	76	70	105.111	124	103.037	103	75	62	46	40	14	9	11	7	6	4	2	0	1	1
	-74.048	1	0	1	0	0	0	0	4	7	14	27	54	86	106.218	120	114.277	88	91	48	43	27	8	14	18	8	4	5	5	2	1	0
	-74.032	0	0	0	0	0	0	0	4	10	14	31	71	81	84.089	111	102.1	98	70	59	39	28	14	13	5	6	10	2	2	1	2	0
	-74.016	0	1	0	0	1	0	1	2	5	22	29	67	89	82.9826	111	97.4168	68	83	53	53	27	14	9	12	6	6	0	1	2	3	1
	-74	3	0	1	0	0	0	0	2	6	18	28	79	94	104.005	101	96.4801	85	83	63	39	33	13	10	8	8	5	2	3	0	0	1
	-73.984	0	0	0	0	0	0	1	2	6	18	31	74	84	110.643	133	111.467	85	97	60	33	24	18	11	12	8	6	3	1	1	3	0
	-73.968	0	0	0	1	0	1	1	3	10	19	25	57	74	78.5568	92	103.037	97	72	65	50	21	11	7	11	8	5	7	5	0	0	0
	-73.952	1	3	0	0	1	0	2	3	11	19	39	69	102	88.5148	104	91.7966	79	86	60	47	30	9	12	8	5	4	4	0	5	2	0
	-73.936	1	0	0	0	1	0	0	6	8	23	43	72	86	107.324	108	122.708	98	84	60	47	28	10	12	6	6	4	2	5	5	0	0
	-73.92	0	0	0	1	1	1	0	2	5	18	29	76	101	92.9405	101	113.341	84	72	57	42	17	12	6	6	10	7	7	2	2	0	0
	-73.904	3	0	0	0	0	0	0	1	4	19	31	67	98	106.218	119	118.961	86	83	59	38	29	10	20	7	4	7	1	4	0	0	1
	-73.888	1	0	0	0	0	1	0	1	4	12	27	69	95	87.4083	112	91.7966	70	77	59	41	27	9	10	14	7	6	3	6	1	2	1
	-73.872	1	0	1	1	0	0	2	1	10	17	37	66	102	86.3019	98	123.644	83	83	56	48	35	15	13	8	11	4	8	4	1	1	0
	-73.856	0	0	2	0	1	0	1	4	10	13	34	72	105	99.5791	121	110.531	97	91	56	49	22	12	11	6	7	4	8	4	1	0	1
	-73.84	2	0	0	1	0	1	0	1	2	14	21	67	95	85.1955	105	101.164	93	75	52	44	40	19	13	9	12	4	3	1	4	0	0
	-73.824	0	0	0	0	0	0	0	5	9	9	34	73	85	101.792	99	101.164	83	102	62	40	29	13	8	11	5	5	2	1	1	1	1
	-73.808	2	2	1	1	0	0	0	1	7	21	30	68	93	92.9405	91	121.771	100	73	50	44	27	17	9	14	6	5	4	3	1	0	0
	-73.792	1	0	0	0	0	0	0	2	6	19	36	63	98	94.0469	118	98.3535	94	80	52	41	29	9	14	10	5	6	2	4	1	1	0
	-73.776	0	0	0	1	0	0	2	0	7	11	36	87	94	90.7276	104	97.4168	91	66	60	40	39	20	11	12	8	4	3	1	3	1	0
	-73.76	0	0	0	0	0	0	1	3	9	18	52	69	101	92.9405	107	88.0498	106	68	58	37	25	16	9	8	10	5	5	3	2	0	1
	-73.744	1	2	0	0	0	1	0	5	4	21	39	72	96	101.792	110	102.1	100	67	70	46	34	14	7	10	7	9	2	2	1	0	0
	-73.728	0	2	0	0	0	0	0	2	7	13	27	86	90	98.4727	105	90.8599	110	74	67	46	25	11	14	11	6	5	1	1	2	0	0
	-73.712	2	0	0	0	0	0	0	2	8	14	37	69	75	97.3662	97	88.9865	97	61	55	43	31	14	15	8	4	6	4	2	2	1	0
	-73.696	5	1	1	0	0	0	0	3	5	21	40	76	66	105.111	107	118.961	86	82	78	40	32	16	3	14	8	6	3	0	2	1	0
	-73.68	2	0	0	1	0	0	2	3	8	17	27	66	86	92.9405	115	92.7333	82	69	56	42	30	14	15	5	11	2	3	2	4	1	0
	-73.664	2	0	0	0	0	0	0	4	7	19	26	72	79	101.792	94	103.037	89	78	63	42	28	10	8	5	10	8	3	1	2	0	1
	-73.648	1	0	0	0	0	0	0	3	5	28	30	74	86	105.111	116	103.037	87	62	68	61	33	19	9	10	8	13	5	1	1	2	1
	-73.632	1	0	0	0	0	1	0	6	6	18	35	77	90	96.2598	99	101.164	96	84	52	45	36	14	9	11	8	6	3	2	0	2	0
	-73.616	3	0	0	0	0	0	0	3	6	25	41	59	96	97.3662	118	99.2902	86	92	63	47	36	20	7	7	9	4	0	2	3	0	1
	-73.6	1	0	1	0	0	1	0	1	10	20	29	83	76	88.5148	132	101.164	101	85	63	58	26	23	10	7	8	5	2	5	1	5	0
	-73.584	0	1	1	0	0	0	0	3	7	21	40	64	79	109.537	126	123.644	100	84	64	29	26	7	16	11	9	6	3	4	3	1	0
	-73.568	2	1	0	0	0	1	1	2	5	18	31	68	88	109.537	122	105.847	90	67	66	41	38	16	7	7	5	3	4	3	2	3	0
	-73.552	1	0	0	1	0	0	0	5	3	19	24	70	89	87.4083	113	100.227	74	70	62	38	38	16	15	10	9	7	5	2	0	1	0
	-73.536	1	0	1	2	0	0	2	3	4	21	25	59	100	105.111	86	114.277	87	66	53	43	32	16	13	5	7	5	1	3	2	0	1
	-73.52	0	0	1	0	0	0	0	0	8	13	35	73	92	85.1955	108	92.7333	81	88	64	47	27	16	16	11	4	2	1	1	0	0	0
	-73.504	0	0	1	0	0	0	0	1	7	12	31	85	89	106.218	103	97.4168	80	92	63	38	26	19	13	11	6	0	2	3	3	4	0
	-73.488	0	1	0	0	0	3	1	0	4	23	26	68	91	101.792	105	102.1	97	78	57	45	20	11	8	16	11	5	4	5	2	1	0
	-73.472	1	1	0	0	1	0	2	3	6	22	32	73	100	94.0469	129	94.6067	122	71	57	45	27	12	10	11	11	1	0	3	2	0	1
	-73.456	1	0	0	0	0	0	0	2	5	13	42	81	95	91.8341	122	109.594	77	70	67	66	26	15	8	12	13	6	1	2	1	0	1
	-73.44	0	0	0	0	0	1	0	1	11	12	34	65	95	104.005	120	119.898	87	78	62	51	28	13	10	8	5	8	4	2	1	1	0
	-73.424	1	0	0	0	0	2	0	1	6	18	29	81	98	88.5148	99	128.328	106	70	75	47	23	9	24	9	9	6	7	4	1	1	2
	-73.408	3	0	0	0	0	0	0	1	6	23	37	68	80	116.176	110	93.67	92	65	56	29	38	11	12	8	11	6	1	6	2	1	1
	-73.392	1	0	0	0	0	0	0	3	4	19	41	71	78	98.4727	103	114.277	103	78	67	35	35	21	15	11	4	4	4	3	3	0	0
	-73.376	1	0	0	0	1	0	2	1	5	21	36	83	89	96.2598	98	104.91	99	61	65	34	35	21	10	14	12	5	2	2	2	0	1
	-73.36	0	2	0	2	0	0	0	1	6	12	36	71	74	86.3019	118	104.91	89	79	50	48	22	10	8	12	5	4	5	2	3	2	0
	-73.344	2	0	0	1	0	0	1	1	7	27	28	74	68	88.5148	104	111.467	91	65	60	33	23	11	10	9	11	6	3	4	0	0	0
	-73.328	0	1	0	0	0	0	0	5	2	11	23	71	113	108.431	116	91.7966	97	84	54	38	28	19	12	7	8	2	2	4	4	1	0
	-73.312	2	0	0	0	0	0	0	3	5	19	36	71	84	111.75	109	88.9865	98	80	66	51	33	9	7	9	12	5	4	2	4	2	0
	-73.296	0	0	0	0	0	0	2	2	7	19	39	83	79	95.1534	119	105.847	96	76	68	35	28	14	23	7	8	6	6	1	0	1	0
	-73.28	0	0	0	0	0	0	0	6	6	15	31	67	88	104.005	109	116.151	93	70	48	40	19	15	13	5	6	6	6	1	0	1	0
	-73.264	1	1	0	0	0	0	0	4	0	21	42	75	92	90.7276	96	125.518	89	88	55	48	42	17	14	6	6	3	2	5	2	0	0
	-73.248	0	0	0	0	0	0	0	0	3	20	34	62	69	108.431	107	100.227	85	74	61	52	29	20	8	7	9	11	6	1	0	1	0
	-73.232	0	0	0	0	0	0	0	1	8	13	36	67	91	97.3662	132	104.91	84	67	61	39	25	11	15	6	7	4	4	1	2	0	1
	-73.216	0	1	0	0	0	3	0	5	4	24	32	64	91	98.4727	107	111.467	83	72	57	59	28	9	11	10	9	3	2	3	1	2	0
	-73.2	0	1	1	0	0	0	0	0	7	14	29	66	99	80.7697	124	103.974	85	64	62	44	37	19	14	7	10	6	4	4	1	0	0
	-73.184	0	0	0	0	0	0	0	2	5	26	31	75	72	95.1534	124	99.2902	91	80	56	39	18	14	8	9	5	5	2	2	0	2	3
	-73.168	1	1	2	1	0	0	0	5	5	21	23	74	96	88.5148	112	92.7333	91	65	57	40	22	13	14	12	7	3	2	2	1	2	0
	-73.152	2	0	1	0	0	1	1	2	7	16	52	78	83	98.4727	109	108.657	88	76	59	35	32	16	14	13	5	1	2	1	1	0	1
	-73.136	2	0	0	0	0	1	1	0	4	20	27	74	92	92.9405	107	110.531	98	73	65	46	24	21	7	7	6	11	8	3	2	1	0
	-73.12	1	0	1	0	1	1	0	5	8	17	40	62	110	102.898	98	115.214	91	67	49	37	32	20	8	9	8	6	7	2	1	2	0
	-73.104	0	3	0	0	0	1	1	4	10	22	25	73	106	104.005	120	94.6067	86	80	56	39	27	14	21	4	5	3	6	3	3	2	0
	-73.088	1	0	0	0	0	0	0	1	7	18	36	65	102	87.4083	118	92.7333	86	83	47	38	43	23	13	14	6	4	2	2	2	1	2
	-73.072	0	1	0	0	0	0	3	1	9	17	41	76	86	89.6212	92	96.4801	92	75	61	49	28	12	8	10	5	5	4	3	2	1	0
	-73.056	1	0	1	1	1	1	2	2	5	18	34	62	83	89.6212	119	133.948	97	94	64	42	23	12	9	10	8	8	3	3	3	0	0
	-73.04	2	0	0	0	0	0	0	2	6	18	36	59	82	88.5148	106	106.784	95	79	51	44	23	12	13	9	2	2	3	5	1	0	1
	-73.024	0	1	0	0	0	0	1	1	4	23	28	84	84	89.6212	106	90.8599	96	64	51	35	30	13	11	9	7	7	4	3	1	0	0
	-73.008	0	0	1	0	0	0	0	0	7	13	32	81	87	94.0469	106	100.227	79	69	59	41	27	7	15	19	7	1	4	2	3	1	0
	-72.992	2	0	0	0	0	0	0	2	9	13	34	72	91	113.963	113	108.657	73	81	69	34	33	10	16	9	8	3	3	5	2	1	0
	-72.976	0	1	0	0	0	0	0	1	6	16	46	66	80	91.8341	122	117.088	82	90	68	53	24	11	7	4	3	4	4	2	1	1	0
	-72.96	0	0	0	0	1	1	0	3	10	20	36	73	103	87.4083	110	87.1131	106	88	55	43	26	19	11	9	14	6	8	4	0	1	0
	-72.944	2	1	0	0	0	0	1	5	4	26	30	54	80	85.1955	118	115.214	84	90	56	36	23	8	6	10	5	5	4	2	0	1	2
	-72.928	0	0	0	0	0	0	1	3	4	13	36	76	91	105.111	108	98.3535	101	65	48	46	28	19	19	11	7	5	6	5	1	0	0
	-72.912	1	0	0	0	0	1	0	3	13	20	46	76	102	108.431	125	110.531	96	73	48	34	30	13	12	4	4	6	3	5	2	0	0
	-72.896	0	0	0	0	0	1	1	5	8	20	31	63	94	94.0469	103	119.898	92	89	54	36	30	19	6	12	3	2	7	2	0	0	1
	-72.88	0	0	1	0	0	0	0	2	4	23	39	71	79	98.4727	121	93.67	79	76	43	40	27	11	14	5	8	2	5	5	5	0	0
	-72.864	0	1	0	0	0	1	1	5	5	19	42	81	61	102.898	110	110.531	83	113	62	48	31	13	13	17	7	7	4	2	1	0	1
	-72.848	1	0	0	0	0	0	0	5	5	19	35	66	93	96.2598	106	104.91	77	88	58	36	28	19	18	10	6	3	7	3	0	1	0
	-72.832	0	0	0	1	2	1	0	4	7	16	35	73	71	87.4083	118	109.594	110	79	71	41	22	15	14	8	5	5	2	2	0	1	0
	-72.816	2	2	0	0	0	0	2	2	5	14	30	80	99	91.8341	116	92.7333	109	89	60	35	25	15	15	8	11	6	2	2	6	0	1
	-72.8	0	0	0	0	0	0	0	1	5	18	30	68	84	109.537	98	114.277	95	76	67	49	21	12	11	13	9	4	2	4	1	0	0
	-72.784	1	1	1	0	0	0	2	3	4	16	27	69	86	119.495	111	109.594	96	77	56	42	39	23	14	14	8	9	6	3	2	0	0
	-72.768	3	0	0	0	0	0	0	2	6	26	22	64	91	101.792	99	94.6067	80	75	61	44	26	14	7	15	8	6	1	2	2	2	0
	-72.752	1	1	1	0	0	0	0	2	2	27	29	58	93	112.856	106	115.214	77	79	52	42	30	12	15	7	13	6	8	4	0	2	0
	-72.736	1	2	0	0	0	0	2	3	6	18	34	80	92	94.0469	115	86.1764	84	78	60	43	22	8	9	13	8	2	2	6	3	0	0
	-72.72	2	0	0	1	0	1	0	4	10	17	30	56	85	104.005	112	103.974	95	73	54	32	26	14	15	11	10	9	6	2	1	0	0
	-72.704	0	0	0	0	0	3	0	0	8	20	29	71	96	87.4083	119	93.67	85	64	59	30	25	19	8	12	7	6	2	0	2	2	0
	-72.688	1	1	0	1	0	0	0	2	9	17	26	69	61	100.686	115	115.214	103	74	60	43	30	9	15	11	8	6	1	1	1	3	2
	-72.672	1	1	1	0	0	2	1	3	6	16	31	77	82	98.4727	110	96.4801	99	77	56	45	21	20	14	7	10	6	12	3	2	2	0
	-72.656	1	0	0	0	0	0	0	4	3	14	29	60	74	106.218	101	95.5434	69	89	53	31	20	15	11	11	8	5	3	3	2	2	0
	-72.64	0	1	0	0	0	0	0	0	4	25	32	57	87	110.643	116	105.847	90	86	66	45	24	12	14	9	8	8	4	3	0	0	0
	-72.624	0	0	0	0	1	0	2	2	9	15	30	62	84	87.4083	96	104.91	99	81	48	41	27	23	17	12	10	4	4	4	1	2	0
	-72.608	0	1	0	1	0	0	2	3	3	12	40	76	89	84.089	119	120.834	102	83	66	35	29	13	15	9	10	4	3	2	1	2	0
	-72.592	2	0	1	0	0	1	0	4	8	18	26	68	84	98.4727	131	91.7966	84	71	65	41	28	17	5	12	6	5	4	2	1	1	0
	-72.576	0	0	1	1	0	0	0	1	8	18	31	68	93	84.089	106	104.91	91	87	58	41	29	14	7	10	4	5	3	3	4	1	0
	-72.56	0	0	0	0	1	0	1	3	5	17	39	72	94	98.4727	109	96.4801	75	83	69	44	30	14	20	8	7	2	3	2	1	0	1
	-72.544	0	0	0	0	0	0	0	1	8	16	38	78	80	91.8341	121	99.2902	89	86	64	38	28	13	12	15	5	6	1	5	2	1	0
	-72.528	0	0	0	0	0	1	0	2	7	16	32	72	77	85.1955	134	103.037	79	84	39	56	34	18	9	11	10	7	4	2	3	1	0
	-72.512	3	0	0	0	0	0	3	2	5	15	35	78	91	99.5791	113	98.3535	102	81	62	44	27	13	9	16	8	7	2	3	1	1	1
	-72.496	0	0	0	0	0	1	1	3	8	18	37	56	89	88.5148	105	91.7966	85	83	65	43	29	20	11	7	4	3	4	2	1	0	0
	-72.48	1	1	0	0	0	0	1	2	10	15	25	70	92	88.5148	107	98.3535	80	83	59	45	30	13	7	10	8	7	5	4	2	4	2
	-72.464	0	3	0	0	1	0	0	5	9	23	28	82	73	94.0469	114	110.531	98	70	47	40	23	18	15	13	10	5	4	5	3	0	0
	-72.448	0	1	1	0	1	0	0	4	3	19	35	73	84	85.1955	94	125.518	76	103	57	54	37	16	13	12	8	1	3	2	3	2	0
	-72.432	1	2	1	1	0	0	0	3	5	11	32	78	92	97.3662	99	104.91	94	71	54	40	34	21	16	10	11	9	4	3	6	1	0
	-72.416	1	2	0	0	0	1	0	3	3	18	27	69	104	111.75	113	105.847	96	76	46	42	30	7	9	11	11	6	11	2	1	0	1
	-72.4	1	2	2	0	0	0	0	0	8	15	30	89	95	94.0469	122	105.847	88	76	56	36	20	5	11	9	6	12	6	3	0	3	0
	-72.384	2	0	0	0	0	0	1	2	5	16	36	58	79	92.9405	120	90.8599	88	60	55	46	27	15	18	9	5	4	2	1	1	1	1
	-72.368	1	1	1	0	0	0	1	1	5	15	36	66	82	106.218	116	75.8727	75	72	63	41	23	13	9	6	3	7	5	1	1	1	0
	-72.352	1	0	0	0	0	0	1	2	2	14	49	60	108	98.4727	123	96.4801	87	69	62	36	26	19	15	4	3	4	6	3	1	0	0
	-72.336	0	0	0	0	0	1	1	3	4	18	33	88	90	90.7276	105	94.6067	90	71	49	42	33	12	18	10	7	4	2	2	2	0	0
	-72.32	1	0	1	0	0	0	0	2	7	23	35	59	86	111.75	108	92.7333	108	76	56	34	30	12	6	10	7	8	0	0	2	1	0
	-72.304	0	1	0	0	0	0	1	1	7	21	29	65	114	81.8761	106	120.834	88	89	63	38	27	18	12	6	10	8	2	2	0	2	0
	-72.288	0	0	0	0	0	0	0	4	5	21	32	72	90	88.5148	97	101.164	89	76	57	47	27	16	12	12	10	6	6	3	2	0	0
	-72.272	0	0	0	0	0	2	0	3	9	22	24	78	89	91.8341	110	103.037	93	73	65	40	38	17	12	13	8	6	2	4	3	0	0
	-72.256	0	1	1	1	0	0	0	1	5	16	22	73	76	123.921	113	117.088	92	63	62	32	29	10	19	6	13	6	3	1	1	2	0
	-72.24	1	1	0	0	0	0	1	1	13	20	35	78	100	125.027	109	90.8599	70	70	51	46	45	14	13	7	3	7	4	1	2	0	0
	-72.224	0	0	1	0	0	0	1	1	5	20	30	67	99	85.1955	132	108.657	70	84	63	31	38	10	11	13	7	5	0	3	4	1	0
	-72.208	1	1	0	0	0	0	1	4	4	15	34	67	95	108.431	84	80.5562	84	75	56	31	24	14	15	9	4	3	2	0	2	1	2
	-72.192	0	0	0	1	1	0	2	3	8	29	21	74	78	100.686	91	105.847	88	88	52	33	32	13	12	13	13	4	3	4	3	0	0
	-72.176	0	0	1	2	0	1	1	2	4	16	27	76	85	97.3662	98	101.164	107	72	63	43	29	11	15	15	12	4	5	2	4	0	0
	-72.16	0	0	1	0	0	0	1	2	5	21	38	70	96	89.6212	105	106.784	82	66	53	39	30	13	15	14	6	8	3	3	1	3	0
	-72.144	1	0	0	0	0	0	1	4	7	15	35	80	96	105.111	104	97.4168	97	85	51	39	32	16	12	8	6	4	3	4	0	0	0
	-72.128	1	1	0	0	0	0	0	2	6	17	28	59	87	85.1955	113	88.0498	98	72	55	40	32	11	22	10	8	3	6	2	0	1	0
	-72.112	0	2	0	0	0	1	0	5	5	22	29	56	92	92.9405	130	107.721	101	81	51	34	30	9	8	9	9	7	2	2	4	1	0
	-72.096	1	1	0	0	0	0	1	2	5	22	29	51	84	98.4727	106	104.91	73	93	55	56	27	13	8	12	7	4	3	4	0	1	0
	-72.08	1	0	1	0	0	0	1	1	8	18	31	59	89	87.4083	92	111.467	94	61	59	40	21	10	16	14	4	4	4	7	3	0	0
	-72.064	0	0	0	0	0	0	0	5	4	11	24	76	65	101.792	108	92.7333	87	75	61	45	26	12	9	11	5	9	4	0	4	1	0
	-72.048	0	0	0	0	0	0	0	1	7	24	26	58	91	104.005	115	103.037	115	86	50	32	32	19	15	10	10	6	0	5	2	2	2
	-72.032	2	2	0	0	1	1	0	4	5	23	32	60	78	106.218	125	111.467	84	86	58	48	38	22	11	8	10	5	9	2	1	0	1
	-72.016	0	2	1	0	0	2	1	3	7	20	32	70	83	101.792	125	108.657	90	68	66	32	29	9	11	8	9	4	4	3	1	0	1
	-72	0	0	1	0	0	1	1	2	4	17	35	58	91	110.643	96	107.721	95	80	62	40	37	21	20	9	7	7	5	1	1	2	0
	-71.984	2	1	0	0	0	0	1	4	4	18	37	74	94	85.1955	124	90.8599	84	80	57	38	35	21	13	7	8	4	3	4	3	1	1
	-71.968	0	0	0	0	0	1	0	1	4	20	39	73	93	98.4727	90	116.151	78	77	49	44	33	13	15	15	8	3	3	2	2	2	0
	-71.952	2	0	2	1	0	0	0	6	10	26	31	65	80	112.856	115	113.341	88	59	61	41	38	17	9	7	3	9	2	3	2	4	0
	-71.936	0	1	1	0	0	1	0	1	6	13	25	69	84	88.5148	108	91.7966	82	84	56	38	27	14	12	9	7	2	1	5	2	2	0
	-71.92	1	1	0	0	0	1	0	3	8	21	32	73	88	91.8341	127	103.974	75	69	69	46	29	14	11	13	7	5	2	4	0	0	0
	-71.904	3	1	0	0	1	0	0	2	3	17	38	54	92	121.708	117	109.594	102	73	52	36	31	17	10	10	4	3	3	0	3	1	1
	-71.888	1	0	0	1	0	0	0	0	4	23	34	57	89	96.2598	113	88.0498	99	80	59	27	26	19	16	11	9	7	5	1	1	1	0
	-71.872	0	2	0	0	0	0	1	2	5	12	30	69	84	123.921	108	93.67	89	71	50	48	36	20	7	13	10	5	2	3	2	1	0
	-71.856	2	0	0	0	0	0	0	6	7	22	33	56	72	100.686	110	103.037	96	70	68	37	35	5	10	15	3	5	3	3	1	1	2
	-71.84	0	1	1	1	0	0	0	1	6	15	36	68	77	98.4727	109	99.2902	94	77	56	56	31	6	16	11	7	7	5	5	3	1	1
	-71.824	0	0	0	0	0	0	1	0	2	21	45	62	118	98.4727	103	115.214	78	70	45	39	33	17	17	5	9	4	4	4	4	0	0
	-71.808	0	1	0	0	0	0	0	3	3	12	26	74	90	87.4083	113	116.151	90	62	79	40	25	20	11	4	9	5	4	2	1	1	0
	-71.792	0	0	1	0	0	0	0	2	5	23	36	73	79	107.324	125	109.594	84	59	46	37	28	20	15	17	8	4	3	2	1	1	1
	-71.776	0	2	0	0	0	1	1	2	5	14	38	71	82	90.7276	83	90.8599	74	59	65	38	29	17	14	12	6	9	3	4	1	1	0
	-71.76	0	0	0	0	0	1	1	4	3	22	32	71	80	108.431	122	90.8599	80	72	58	47	33	14	18	12	12	8	3	3	1	0	0
	-71.744	3	0	0	0	0	0	0	3	10	19	30	65	92	115.069	102	106.784	80	79	55	36	27	19	14	8	12	1	4	3	1	1	0
	-71.728	0	0	0	0	0	0	1	1	1	25	36	73	78	115.069	124	106.784	98	78	62	46	27	9	11	5	13	1	10	1	1	1	0
	-71.712	3	0	0	0	0	0	3	3	10	19	34	72	97	109.537	109	132.075	90	75	73	54	24	16	11	13	7	5	2	3	2	0	0
	-71.696	0	1	1	0	0	0	3	1	7	17	38	75	98	92.9405	101	105.847	101	73	62	42	20	16	10	8	3	4	5	6	1	1	0
	-71.68	2	0	0	0	0	1	1	3	4	17	37	64	94	78.5568	98	106.784	91	88	81	39	28	23	17	14	4	3	7	2	2	0	0
	-71.664	0	0	0	1	0	0	0	0	2	13	30	72	85	100.686	109	102.1	87	91	50	42	39	15	17	7	4	9	5	2	4	2	1
	-71.648	4	0	2	0	0	1	0	3	6	17	35	83	92	109.537	99	106.784	96	67	55	47	27	12	6	12	6	4	6	0	3	3	0
	-71.632	1	0	0	0	0	0	0	1	7	24	33	66	92	91.8341	100	103.974	89	73	75	40	25	14	11	8	13	6	7	4	1	1	2
	-71.616	1	1	0	0	0	1	1	2	5	17	25	88	91	107.324	98	77.7461	75	62	61	40	32	21	8	5	5	3	4	3	2	0	0
	-71.6	0	1	0	0	0	0	0	5	11	22	27	61	86	117.282	106	129.265	86	74	53	38	29	15	15	6	8	6	5	6	1	0	0
	-71.584	1	0	0	0	1	0	1	1	7	15	42	69	63	116.176	111	105.847	90	80	68	43	29	18	8	13	7	10	3	2	1	1	1
	-71.568	1	2	0	0	1	1	2	3	11	16	38	72	84	115.069	110	102.1	86	63	56	43	23	15	22	10	6	7	4	2	2	1	0
	-71.552	1	1	1	0	0	0	1	1	4	19	42	65	83	96.2598	97	109.594	81	89	55	40	22	15	15	12	6	6	1	4	2	0	0
	-71.536	2	0	1	0	0	0	2	3	5	26	33	64	93	89.6212	126	109.594	94	71	69	51	34	15	11	5	10	3	6	3	2	0	0
	-71.52	2	1	2	0	1	0	0	1	11	16	24	68	89	120.601	114	88.9865	85	100	64	35	24	21	10	7	6	5	3	4	2	0	0
	-71.504	1	1	0	0	0	0	0	4	8	20	31	54	75	87.4083	95	100.227	99	88	65	42	27	21	9	9	14	8	6	1	1	1	0
	-71.488	1	0	0	0	0	1	1	3	1	25	36	64	93	88.5148	103	95.5434	91	71	68	46	28	22	16	11	6	4	6	1	1	3	0
	-71.472	0	0	0	0	0	0	1	3	7	23	19	72	86	109.537	118	107.721	80	65	52	56	30	12	10	10	6	4	5	3	2	0	0
	-71.456	0	0	1	0	0	0	0	0	6	16	33	61	72	117.282	106	98.3535	84	78	67	40	21	22	12	10	13	4	4	3	3	2	0
	-71.44	1	0	1	0	0	0	0	1	8	19	29	68	95	94.0469	118	102.1	90	82	46	47	23	10	7	15	2	5	3	2	2	0	1
	-71.424	1	1	1	0	0	0	0	6	10	22	35	60	86	98.4727	103	126.454	82	82	50	48	26	14	15	10	12	5	2	3	5	0	1
	-71.408	2	1	0	1	0	0	1	0	7	22	31	70	111	99.5791	113	92.7333	104	76	69	42	31	5	12	7	7	7	1	5	1	1	0
	-71.392	1	1	1	0	0	0	0	7	8	23	34	78	94	98.4727	127	108.657	103	88	46	36	24	18	15	13	9	5	3	2	2	1	1
	-71.376	2	1	0	0	1	1	0	0	3	19	25	70	99	101.792	121	109.594	105	74	60	41	40	12	11	19	4	4	8	3	1	1	0
	-71.36	0	2	0	0	0	0	1	4	9	21	35	73	83	102.898	103	109.594	95	71	62	45	33	22	17	7	10	6	4	1	0	3	0
	-71.344	1	0	0	0	0	0	0	7	4	13	34	75	72	98.4727	115	101.164	81	80	44	45	33	27	13	9	6	7	4	3	1	0	0
	-71.328	1	0	0	0	0	1	0	4	9	17	32	65	93	92.9405	93	88.9865	89	71	53	48	30	17	7	7	6	2	5	3	1	1	0
	-71.312	0	0	1	0	0	0	0	3	5	18	33	74	87	88.5148	115	99.2902	72	84	52	46	33	15	8	6	8	4	4	4	2	2	1
	-71.296	0	0	0	0	0	0	0	4	8	17	33	75	95	86.3019	108	91.7966	94	80	60	38	28	11	8	7	8	9	4	4	1	2	0
	-71.28	1	0	1	0	0	1	1	2	5	23	32	86	95	117.282	110	113.341	79	77	55	45	28	12	6	11	5	9	4	1	0	1	0
	-71.264	1	1	0	1	0	0	0	2	8	20	35	67	104	90.7276	96	123.644	96	77	62	45	28	15	16	11	4	6	5	5	1	1	0
	-71.248	0	1	1	2	0	0	0	2	5	20	38	58	101	91.8341	111	109.594	79	79	58	49	26	16	7	15	8	4	7	3	3	2	0
	-71.232	1	1	0	0	0	0	0	4	3	12	28	59	83	96.2598	83	92.7333	66	88	52	51	30	12	12	9	10	8	4	4	2	1	0
	-71.216	1	0	0	1	0	1	0	4	6	25	35	79	86	122.814	103	88.0498	109	88	66	49	26	14	9	11	11	3	6	1	0	0	0
	-71.2	1	0	0	0	1	0	0	1	13	12	36	72	83	112.856	103	100.227	67	72	64	52	30	13	7	3	3	3	2	3	0	1	1
	-71.184	1	0	1	0	0	0	1	5	7	7	42	72	73	98.4727	103	98.3535	84	75	59	41	24	15	11	16	4	3	1	4	3	0	0
	-71.168	2	0	0	1	0	1	2	6	5	22	30	73	87	116.176	117	94.6067	84	88	60	51	38	10	12	7	12	2	6	2	1	1	0
	-71.152	1	0	0	2	0	0	2	3	5	17	43	71	84	96.2598	92	96.4801	85	81	61	40	17	17	16	8	11	7	7	2	2	0	0
	-71.136	0	3	0	0	0	0	0	1	4	19	47	70	108	101.792	116	105.847	86	73	62	41	26	19	8	12	9	7	4	2	5	1	0
	-71.12	2	0	2	0	1	0	0	3	7	19	30	73	89	104.005	106	101.164	83	76	59	37	28	11	8	13	8	6	2	9	0	0	0
	-71.104	0	0	1	0	0	1	1	0	3	18	37	64	91	82.9826	119	84.303	72	83	40	46	33	14	15	14	8	10	2	4	2	0	1
	-71.088	0	0	0	0	1	1	0	5	7	19	42	68	96	111.75	125	99.2902	82	79	60	45	31	10	6	10	4	2	3	3	1	1	0
	-71.072	0	0	0	0	0	0	1	2	6	21	30	56	88	99.5791	117	112.404	88	85	65	54	41	8	13	3	11	4	2	1	2	0	0
	-71.056	0	0	0	1	0	1	0	2	9	28	32	48	108	108.431	112	94.6067	102	72	39	42	31	13	19	12	5	9	7	4	1	0	0
	-71.04	0	0	0	0	0	0	0	1	3	15	27	72	79	86.3019	113	104.91	99	72	52	50	27	15	17	13	8	6	6	1	0	0	0
	-71.024	0	0	0	0	0	0	2	4	6	17	26	76	105	109.537	125	94.6067	94	66	50	41	32	15	13	12	8	3	7	2	3	0	0
	-71.008	2	0	0	0	0	0	1	2	5	18	45	54	92	106.218	109	121.771	85	82	62	38	28	12	18	7	9	4	3	2	4	1	0
	-70.992	0	1	0	2	0	1	1	2	6	24	28	78	99	101.792	124	92.7333	87	75	54	44	31	15	13	12	14	2	6	3	3	1	0
	-70.976	0	1	0	0	0	0	1	3	3	15	48	60	89	98.4727	121	97.4168	102	95	66	53	33	18	12	7	7	3	7	2	4	3	0
	-70.96	1	0	0	0	1	0	2	1	3	12	27	77	87	95.1534	116	119.898	89	83	67	42	29	10	10	11	6	7	7	0	4	2	0
	-70.944	1	1	0	0	0	0	1	0	10	19	44	70	92	102.898	92	115.214	102	78	64	42	33	16	16	10	9	5	5	2	1	0	0
	-70.928	0	1	0	0	0	0	1	1	7	24	30	66	101	105.111	107	100.227	93	60	54	51	33	14	15	10	9	7	5	4	0	2	0
	-70.912	0	0	0	0	0	0	1	5	3	21	29	69	91	102.898	105	122.708	104	71	57	41	26	11	11	13	8	9	6	1	2	4	0
	-70.896	1	0	0	0	1	0	0	2	4	13	32	61	104	101.792	116	133.011	100	76	62	49	33	9	13	8	10	1	6	4	2	0	0
	-70.88	1	0	1	0	0	0	0	1	6	17	33	81	83	105.111	119	112.404	105	73	69	26	43	15	12	7	13	8	3	1	0	2	2
	-70.864	0	1	0	0	1	0	1	1	4	13	36	64	91	85.1955	85	116.151	90	86	50	46	35	14	15	11	7	7	3	4	1	1	1
	-70.848	0	0	0	0	0	0	0	1	8	24	33	71	106	97.3662	113	103.037	85	79	60	43	30	11	10	12	9	7	4	3	1	1	0
	-70.832	1	1	0	1	0	0	0	4	6	19	28	63	94	110.643	102	99.2902	77	75	59	32	29	19	12	8	6	3	4	5	0	0	0
	-70.816	1	1	0	0	0	0	0	2	5	17	27	71	73	97.3662	99	113.341	98	83	66	50	29	16	19	17	5	8	5	5	4	1	0
	-70.8	0	0	0	0	0	0	0	3	4	25	48	85	83	96.2598	114	96.4801	100	61	68	43	37	16	7	9	5	3	5	6	3	1	0
	-70.784	0	0	1	1	0	1	1	4	6	15	35	79	85	82.9826	102	100.227	96	77	59	40	27	17	10	12	5	6	1	3	0	1	1
	-70.768	1	0	0	0	1	0	0	2	6	20	23	81	88	76.344	108	84.303	82	76	44	49	25	15	9	11	11	4	2	5	1	1	0
	-70.752	1	1	0	0	0	0	0	1	8	20	34	77	82	108.431	122	94.6067	87	69	59	46	26	15	13	10	6	6	5	1	2	0	1
	-70.736	2	1	1	0	1	0	0	2	6	28	35	63	75	90.7276	108	107.721	85	68	53	27	29	12	17	6	5	4	2	1	1	1	0
	-70.72	1	0	0	0	1	1	0	1	10	15	27	56	103	88.5148	91	107.721	77	79	61	53	34	15	14	11	12	8	4	3	4	1	0
	-70.704	1	0	0	0	0	0	0	2	8	18	32	77	103	91.8341	105	110.531	94	75	50	38	19	20	14	17	11	3	6	3	1	2	0
	-70.688	0	2	0	2	1	2	0	0	4	14	26	71	111	117.282	135	94.6067	82	72	64	45	29	17	10	5	10	6	3	3	0	1	0
	-70.672	0	0	0	0	0	1	0	2	3	14	31	78	102	105.111	117	117.088	73	82	68	46	29	8	13	5	5	9	5	5	0	0	0
	-70.656	1	0	0	0	0	0	2	2	4	19	28	57	91	126.134	99	84.303	87	72	58	51	26	14	8	9	4	8	1	3	1	1	0
	-70.64	1	0	0	0	0	0	0	4	7	13	36	72	82	92.9405	104	96.4801	109	81	50	40	37	11	19	9	5	3	4	3	3	1	0
	-70.624	0	1	1	0	0	0	0	4	4	20	30	82	107	98.4727	98	103.037	85	85	49	42	31	20	14	5	14	6	3	3	1	1	0
	-70.608	0	1	0	0	0	1	1	2	7	19	26	64	86	94.0469	106	101.164	93	71	44	40	29	12	10	11	6	7	4	4	1	0	1
	-70.592	0	0	0	0	0	0	0	3	3	11	32	66	93	104.005	104	102.1	100	85	73	41	31	17	8	9	6	9	5	4	3	3	0
	-70.576	2	0	0	0	0	0	0	1	5	12	28	80	99	111.75	92	80.5562	74	47	52	45	17	16	12	10	5	6	3	0	0	3	1
	-70.56	1	0	0	0	0	0	3	4	3	25	38	59	87	116.176	116	106.784	92	71	60	44	36	14	8	20	4	5	5	4	1	1	2
	-70.544	1	0	0	2	0	0	0	3	9	19	33	54	101	99.5791	114	88.0498	75	78	73	48	32	15	11	11	4	1	1	3	5	2	0
	-70.528	2	0	0	1	0	1	1	3	7	21	34	69	76	82.9826	91	107.721	81	85	70	48	22	12	8	14	11	6	2	3	0	2	0
	-70.512	1	0	1	0	0	0	0	1	4	15	26	57	88	102.898	101	109.594	96	61	51	34	24	11	12	8	10	3	6	5	1	0	1
	-70.496	0	1	0	0	0	0	1	3	12	22	34	67	88	110.643	116	120.834	94	53	42	40	36	10	8	11	4	12	2	1	2	1	0
	-70.48	2	0	0	0	1	0	0	2	5	12	37	58	103	89.6212	102	103.974	91	71	68	38	26	20	18	5	5	4	4	4	1	1	0
	-70.464	1	0	1	0	0	0	1	1	3	26	37	75	102	108.431	112	105.847	89	89	76	29	29	10	10	6	18	7	6	1	0	3	0
	-70.448	0	0	1	0	0	0	0	1	4	17	28	77	81	98.4727	106	112.404	76	75	63	46	26	21	10	12	6	6	6	2	1	0	0
	-70.432	2	1	2	0	0	1	0	5	9	24	31	68	78	96.2598	113	107.721	86	63	52	52	32	14	10	10	7	6	6	1	2	1	0
	-70.416	0	1	0	0	0	1	2	3	8	29	30	84	78	96.2598	104	120.834	83	86	64	44	26	13	14	15	7	7	1	5	1	0	0
	-70.4	0	0	1	0	0	0	0	1	3	16	28	66	102	95.1534	113	117.088	77	63	65	45	28	15	10	3	6	5	6	0	1	0	0
	-70.384	0	0	1	0	0	0	1	0	5	16	36	42	92	110.643	120	104.91	94	80	72	35	32	15	14	13	9	5	6	0	2	0	0
	-70.368	0	1	0	1	0	0	0	2	6	13	38	63	99	85.1955	95	113.341	80	73	59	46	34	15	15	14	8	7	2	4	0	2	1
	-70.352	2	0	1	0	0	0	0	3	6	26	28	75	103	106.218	108	103.037	101	73	53	37	21	12	19	11	11	4	3	1	2	1	0
	-70.336	0	1	0	0	0	2	1	5	4	14	35	69	89	118.388	107	122.708	88	68	58	44	29	13	10	10	6	5	3	4	2	0	0
	-70.32	0	0	0	0	0	1	0	3	7	18	29	74	78	106.218	106	89.9232	93	84	54	45	30	11	9	5	7	5	5	6	2	1	1
	-70.304	0	0	1	1	0	0	0	2	10	12	35	68	100	88.5148	109	97.4168	75	76	54	48	37	13	10	12	5	5	3	2	1	1	1
	-70.288	1	0	0	0	0	0	1	5	4	11	35	69	95	109.537	123	90.8599	89	81	53	52	26	16	8	7	12	5	6	2	1	0	1
	-70.272	0	1	0	0	0	0	0	5	5	24	29	78	85	92.9405	108	109.594	88	71	58	38	30	13	10	8	10	5	3	2	1	1	0
	-70.256	2	0	1	0	1	0	1	3	12	24	21	63	72	92.9405	123	93.67	108	71	67	33	25	19	11	14	7	11	7	1	2	0	0
	-70.24	0	0	0	0	0	1	1	5	6	13	23	51	101	98.4727	122	113.341	86	76	65	44	27	17	15	9	6	7	1	1	1	1	0
	-70.224	1	1	0	0	0	0	3	1	4	17	28	71	99	94.0469	104	104.91	94	74	58	59	34	12	14	12	6	2	2	0	1	0	0
	-70.208	1	0	0	0	0	0	0	5	5	28	28	77	88	113.963	113	110.531	89	69	60	41	26	14	9	13	10	5	4	1	3	1	0
	-70.192	0	0	0	0	0	0	1	4	10	17	30	67	92	94.0469	116	101.164	96	80	52	43	24	8	11	12	15	5	2	2	0	0	0
	-70.176	1	0	0	0	0	0	2	3	5	18	20	74	77	87.4083	97	97.4168	81	79	68	45	27	16	15	8	7	7	7	2	3	0	1
	-70.16	1	1	0	0	0	1	0	2	9	22	32	64	62	100.686	119	109.594	96	77	55	36	29	22	8	9	6	2	4	5	1	4	1
	-70.144	1	0	0	0	0	0	0	1	7	10	35	69	79	102.898	114	99.2902	93	75	60	36	29	18	15	14	4	12	5	1	0	2	0
	-70.128	1	0	0	0	0	1	1	0	8	14	33	62	68	119.495	116	103.037	74	86	54	38	29	15	11	11	7	5	7	4	1	0	0
	-70.112	0	1	0	0	0	2	1	2	4	21	39	74	81	106.218	116	124.581	102	72	68	40	26	18	17	3	3	3	4	5	2	2	0
	-70.096	0	0	0	0	0	0	1	7	5	18	50	55	94	85.1955	120	99.2902	94	73	63	38	29	13	13	5	6	3	5	5	1	1	0
	-70.08	1	1	1	0	1	0	0	1	7	21	33	68	95	108.431	126	100.227	76	71	54	47	35	14	13	12	5	5	4	1	2	1	1
	-70.064	0	0	0	0	1	0	1	4	6	14	30	70	82	92.9405	106	101.164	81	74	65	40	31	16	10	17	7	4	1	1	2	1	0
	-70.048	1	0	0	0	0	0	1	2	6	14	34	70	84	102.898	122	103.037	101	82	62	48	23	15	10	11	4	8	3	1	1	0	0
	-70.032	1	0	0	1	1	0	0	2	10	23	35	69	90	100.686	120	114.277	91	67	50	67	30	12	9	10	5	2	4	1	1	0	0
	-70.016	0	0	1	0	0	0	1	1	3	17	19	54	69	86.3019	120	111.467	90	77	55	33	26	14	17	8	6	9	1	2	4	0	2
	-70	3	0	0	0	1	0	0	0	8	13	22	64	86	100.686	107	99.2902	89	82	67	31	25	7	3	10	4	9	2	5	0	2	1
	-69.984	0	0	0	0	0	1	0	0	11	16	25	64	82	88.5148	117	103.037	105	78	64	48	28	9	12	12	8	1	2	4	2	3	0
	-69.968	1	0	0	0	0	0	1	4	4	22	31	66	95	87.4083	122	113.341	86	68	58	28	29	19	9	10	7	7	1	3	3	2	0
	-69.952	1	1	0	0	0	0	0	2	7	15	27	87	83	112.856	100	93.67	92	82	62	45	27	22	13	10	11	9	2	3	1	0	1
	-69.936	1	1	0	0	0	0	2	4	4	19	35	69	67	76.344	120	113.341	92	74	51	36	29	13	10	7	8	3	6	4	1	0	0
	-69.92	1	1	0	0	0	0	1	3	4	18	29	73	78	106.218	112	115.214	81	86	56	50	32	12	20	5	6	5	4	3	1	1	0
	-69.904	0	0	0	0	0	0	0	4	11	17	38	75	99	84.089	105	108.657	86	77	59	40	29	14	8	14	6	5	4	3	2	3	0
	-69.888	1	0	0	1	1	0	1	4	6	20	28	64	78	111.75	99	118.961	93	78	50	37	37	14	7	10	9	3	6	5	4	3	0
	-69.872	0	0	0	0	0	0	1	5	9	21	28	76	95	98.4727	93	119.898	90	81	61	36	26	12	12	9	8	5	0	4	3	2	0
	-69.856	0	1	1	1	0	0	1	3	11	20	38	75	62	99.5791	97	108.657	86	86	59	51	30	8	18	11	3	8	5	4	1	0	0
	-69.84	0	0	0	1	0	0	2	2	1	26	37	76	79	85.1955	99	90.8599	78	67	63	29	31	17	7	8	5	6	3	2	0	2	0
	-69.824	0	1	0	0	1	1	0	3	11	21	26	65	87	90.7276	108	90.8599	86	84	52	43	33	8	18	11	8	11	4	2	3	0	0
	-69.808	0	0	0	0	0	0	1	1	9	21	31	69	92	86.3019	117	91.7966	81	72	60	39	31	10	11	14	4	5	4	2	3	5	0
	-69.792	0	1	0	0	0	0	1	2	9	14	29	64	83	96.2598	110	75.8727	88	66	52	43	35	15	8	15	6	8	3	3	1	0	1
	-69.776	0	2	0	0	0	0	0	2	4	12	34	78	111	91.8341	116	103.037	90	68	74	42	28	21	12	9	8	7	4	6	3	1	1
	-69.76	1	1	0	0	0	0	0	3	7	17	23	62	99	111.75	124	101.164	80	66	52	27	19	32	18	9	7	5	4	2	2	1	0
	-69.744	1	1	0	0	0	0	1	3	6	19	33	78	77	106.218	109	90.8599	92	77	60	42	31	13	11	11	8	8	8	5	0	0	0
	-69.728	0	1	0	0	0	1	0	1	5	19	34	54	90	113.963	111	98.3535	93	78	68	53	31	18	16	10	8	5	5	4	1	1	0
	-69.712	0	0	1	0	0	0	1	6	9	18	27	73	105	117.282	115	87.1131	99	90	58	51	26	18	18	9	13	5	5	2	0	0	1
	-69.696	0	0	1	0	0	0	1	3	7	20	28	75	76	86.3019	113	111.467	93	66	65	37	34	10	15	10	12	7	4	4	3	0	0
	-69.68	2	0	0	1	0	0	0	2	8	14	36	66	88	108.431	106	112.404	101	76	59	56	22	18	11	15	6	1	4	3	3	1	0
	-69.664	1	0	0	0	1	1	1	2	2	16	38	73	73	89.6212	106	114.277	88	60	55	42	27	15	13	9	6	4	4	2	2	0	0
	-69.648	0	0	0	0	0	0	3	2	7	24	33	72	90	97.3662	107	122.708	77	65	63	37	32	16	8	11	6	2	4	4	0	0	0
	-69.632	0	0	1	1	0	0	1	4	8	21	30	71	80	118.388	116	106.784	77	70	60	36	30	13	13	9	7	4	1	2	2	1	0
	-69.616	0	0	1	1	0	1	0	1	8	15	34	63	77	89.6212	135	109.594	84	70	58	43	27	10	14	15	7	5	4	3	2	2	1
	-69.6	0	0	0	0	0	0	1	1	7	23	49	61	94	104.005	116	103.974	93	79	67	48	27	15	18	16	4	1	4	1	0	0	0
	-69.584	0	0	0	0	0	0	0	2	8	16	32	73	67	91.8341	103	113.341	103	83	61	48	43	18	16	8	7	2	3	2	4	1	0
	-69.568	0	0	0	1	0	0	0	1	9	13	36	71	89	101.792	112	96.4801	72	66	59	44	25	17	15	15	8	9	7	3	0	0	0
	-69.552	2	0	0	0	0	0	0	3	2	23	31	80	86	96.2598	124	112.404	90	78	58	41	29	19	17	11	10	3	4	6	1	0	0
	-69.536	0	0	2	0	0	1	0	1	7	15	28	91	84	109.537	109	109.594	75	96	58	42	27	18	13	12	9	6	6	2	1	0	0
	-69.52	2	3	0	0	0	0	0	2	6	19	30	62	86	99.5791	110	112.404	100	73	62	39	29	11	15	14	6	11	2	0	2	2	0
	-69.504	0	1	1	0	1	1	0	6	7	17	26	74	86	101.792	94	108.657	99	68	68	39	23	14	17	9	11	5	4	0	0	0	0
	-69.488	1	0	1	0	0	0	1	6	8	17	42	73	94	100.686	118	105.847	92	74	45	44	26	12	11	15	4	2	3	5	2	0	0
	-69.472	6	0	0	0	0	0	0	1	6	18	31	80	102	109.537	96	114.277	100	70	41	43	20	11	5	5	6	5	1	0	2	1	0
	-69.456	0	2	0	0	0	1	0	3	7	12	34	49	77	110.643	99	103.037	83	80	67	45	25	12	11	6	7	7	2	1	1	4	0
	-69.44	1	1	0	0	0	0	1	3	4	23	33	73	87	102.898	120	92.7333	95	75	49	53	25	6	7	9	10	7	2	1	1	0	1
	-69.424	2	1	0	0	0	0	1	1	7	19	30	63	78	117.282	107	103.974	90	84	59	50	29	14	15	7	7	6	3	4	1	0	1
	-69.408	2	1	0	0	0	1	0	2	6	27	22	72	77	104.005	120	90.8599	91	82	44	32	24	15	10	10	11	4	2	5	1	2	0
	-69.392	0	0	0	0	0	0	0	3	6	16	33	67	88	95.1534	108	103.037	99	83	59	39	36	18	7	8	7	4	4	1	1	0	1
	-69.376	1	1	0	0	0	0	0	3	2	12	34	75	86	99.5791	115	88.9865	90	73	45	43	34	17	17	8	7	6	6	4	0	1	0
	-69.36	0	0	0	0	0	2	0	2	6	13	26	75	78	105.111	113	97.4168	94	72	61	43	29	13	14	8	9	6	1	1	3	0	1
	-69.344	0	1	0	1	1	0	0	1	4	25	31	91	64	119.495	117	111.467	100	61	64	42	25	17	11	10	5	8	4	6	3	1	0
	-69.328	4	0	0	0	1	0	1	5	7	21	33	72	77	100.686	101	117.088	100	74	65	28	27	10	13	10	8	4	3	1	0	0	0
	-69.312	1	2	0	0	0	0	0	6	9	19	44	72	94	105.111	111	105.847	89	88	55	42	22	14	9	8	13	6	5	5	2	1	0
	-69.296	0	0	0	0	0	0	0	3	11	9	33	62	74	91.8341	111	88.9865	86	78	60	38	24	7	13	6	6	6	4	3	1	1	0
	-69.28	1	0	0	0	0	2	0	2	7	15	37	84	90	89.6212	123	123.644	90	77	59	41	23	9	10	14	5	6	4	0	4	0	1
	-69.264	1	2	0	1	0	0	1	4	6	11	37	64	98	106.218	112	121.771	96	66	68	44	32	18	16	9	9	5	1	3	2	1	0
	-69.248	0	0	0	0	0	0	2	0	5	24	34	78	104	90.7276	100	80.5562	85	87	71	46	40	14	18	11	7	5	3	4	3	1	0
	-69.232	0	0	0	0	1	0	1	5	4	28	30	70	77	94.0469	111	95.5434	73	87	64	41	26	18	11	8	2	7	3	1	4	0	0
	-69.216	2	0	0	0	0	1	1	1	4	16	33	74	91	108.431	101	110.531	98	68	74	58	17	14	8	7	6	2	2	1	1	1	0
	-69.2	0	0	0	0	0	0	1	2	6	15	32	63	93	112.856	116	86.1764	87	91	47	45	39	13	7	10	4	7	2	2	4	1	0
	-69.184	2	1	0	1	0	1	2	0	7	21	32	90	76	109.537	120	113.341	88	71	63	43	27	12	12	12	12	4	4	2	4	1	1
	-69.168	2	1	0	0	0	0	0	2	4	29	14	59	87	92.9405	108	101.164	89	69	43	47	21	17	16	17	8	6	5	3	0	0	0
	-69.152	0	2	0	0	0	0	0	3	5	20	28	75	90	88.5148	110	104.91	91	72	65	50	31	15	7	11	7	7	5	1	0	1	0
	-69.136	1	0	0	0	0	0	0	2	9	12	29	59	73	106.218	120	92.7333	90	77	52	39	21	15	15	5	5	3	3	1	1	0	0
	-69.12	0	0	0	0	1	1	1	2	3	21	39	81	96	105.111	108	105.847	98	70	57	34	37	13	12	11	10	1	4	2	1	4	0
	-69.104	2	0	0	0	0	0	1	0	6	16	33	65	110	120.601	111	114.277	90	81	54	55	25	15	10	9	7	3	6	5	2	0	0
	-69.088	0	1	0	0	1	1	1	4	7	12	35	67	85	90.7276	103	110.531	103	69	63	48	21	19	16	8	4	4	4	2	3	0	0
	-69.072	1	0	0	1	0	0	3	2	3	19	30	85	92	105.111	107	106.784	86	81	50	55	25	13	18	16	4	3	5	3	4	1	0
	-69.056	1	1	0	0	0	1	1	0	4	12	27	58	82	112.856	110	102.1	97	96	58	50	18	14	13	6	4	3	1	1	2	0	0
	-69.04	3	0	1	0	0	0	0	2	13	16	31	66	76	89.6212	102	106.784	86	77	62	40	22	14	14	8	4	3	4	4	3	0	0
	-69.024	0	0	0	0	0	0	1	1	6	21	38	69	91	97.3662	112	120.834	109	83	56	41	25	10	10	9	8	8	5	5	2	4	1
	-69.008	2	0	1	0	0	0	1	4	7	19	34	70	91	98.4727	104	95.5434	96	78	71	33	22	18	13	9	8	2	3	2	3	0	0
	-68.992	0	1	0	0	0	0	0	5	2	17	39	68	84	95.1534	116	107.721	95	65	54	39	23	20	11	12	8	4	5	3	2	1	1
	-68.976	0	1	1	0	0	0	0	1	4	21	32	60	91	86.3019	112	116.151	77	81	57	45	30	8	14	7	6	6	4	3	2	1	0
	-68.96	0	0	0	0	0	0	0	1	8	13	31	65	91	108.431	103	108.657	82	75	42	39	39	14	14	12	5	6	3	0	3	3	0
	-68.944	0	0	0	0	0	0	2	4	9	25	34	54	82	98.4727	108	117.088	91	66	73	52	29	12	11	5	9	7	3	2	3	1	0
	-68.928	1	1	1	0	0	0	1	3	5	12	36	82	76	113.963	89	103.974	82	70	68	33	40	18	8	6	9	9	5	3	0	1	0
	-68.912	0	0	0	1	0	0	0	2	3	20	19	64	76	99.5791	107	116.151	98	71	62	49	28	9	9	6	6	10	5	3	2	2	0
	-68.896	0	0	0	1	0	0	0	1	5	19	29	69	96	109.537	95	110.531	74	64	48	46	31	14	11	9	8	7	3	1	0	1	0
	-68.88	1	1	0	0	0	0	0	2	6	22	35	72	86	112.856	101	116.151	89	77	64	31	28	17	9	11	5	10	4	6	4	4	2
	-68.864	1	0	1	0	0	0	1	2	4	15	23	68	87	110.643	108	93.67	95	70	62	40	22	15	12	5	8	4	5	2	2	0	0
	-68.848	1	0	0	0	0	0	2	1	4	22	31	69	88	98.4727	114	111.467	84	97	56	41	33	15	12	12	4	2	8	1	3	1	0
	-68.832	0	0	1	0	0	0	2	1	0	15	24	62	70	75.2375	110	109.594	96	72	53	45	32	14	10	8	9	5	5	6	1	0	0
	-68.816	2	0	0	0	0	1	0	4	4	15	29	72	87	109.537	109	107.721	100	75	74	53	31	11	20	6	3	3	1	4	1	3	0
	-68.8	0	0	0	0	0	0	0	4	5	19	29	66	99	107.324	113	104.91	86	72	53	42	25	13	14	10	8	1	9	2	2	1	0
	-68.784	1	0	0	0	0	0	0	3	4	13	27	78	91	121.708	118	88.9865	80	83	63	45	18	20	19	16	8	10	6	5	4	0	0
	-68.768	0	0	1	0	1	1	2	1	7	19	33	67	88	81.8761	117	87.1131	77	93	50	37	34	20	13	12	6	7	4	1	2	4	0
	-68.752	0	0	1	0	0	0	1	3	6	21	34	76	91	89.6212	99	96.4801	81	67	56	36	31	19	11	13	13	6	2	4	0	1	0
	-68.736	0	0	0	0	1	1	0	1	7	24	36	75	70	102.898	94	96.4801	99	68	60	44	34	15	12	14	12	6	6	4	1	0	1
	-68.72	1	0	0	0	1	0	1	2	4	18	27	66	90	108.431	111	100.227	79	95	57	32	37	10	21	10	4	7	11	0	0	0	1
	-68.704	0	1	0	0	0	0	3	4	4	19	33	65	92	91.8341	110	97.4168	69	79	52	40	32	20	15	13	8	8	2	2	1	1	0
	-68.688	2	0	0	0	1	1	0	0	7	28	35	70	76	91.8341	103	101.164	89	78	60	53	28	13	9	9	10	5	6	2	2	0	0
	-68.672	0	0	0	0	0	0	1	4	3	20	31	77	84	88.5148	97	90.8599	94	71	57	43	30	14	13	11	3	6	3	3	2	2	1
	-68.656	0	0	0	0	0	0	0	2	4	18	32	71	79	91.8341	96	102.1	103	67	48	39	36	16	13	9	4	5	6	0	2	0	0
	-68.64	0	1	0	0	0	0	0	1	9	17	28	73	95	92.9405	99	93.67	80	90	69	40	29	11	17	7	8	6	6	5	2	3	0
	-68.624	1	0	0	0	0	0	2	3	4	24	37	61	100	110.643	104	107.721	90	78	69	47	24	19	14	7	9	5	2	3	5	1	1
	-68.608	2	0	1	0	1	0	0	0	5	21	27	71	81	77.4504	94	92.7333	104	74	57	34	26	15	9	10	6	6	6	0	4	4	0
	-68.592	0	0	0	0	0	0	0	3	7	19	30	71	91	108.431	104	110.531	84	56	50	59	29	14	5	10	8	6	10	0	1	1	0
	-68.576	0	0	0	0	0	1	1	2	7	13	28	73	87	116.176	113	96.4801	99	63	49	52	31	23	17	14	8	4	4	1	4	0	0
	-68.56	2	0	0	0	0	0	0	6	7	22	37	66	76	91.8341	112	102.1	85	73	58	39	25	12	15	7	6	6	2	2	3	2	1
	-68.544	0	0	0	0	1	0	0	3	8	20	25	76	85	94.0469	105	96.4801	97	82	56	50	36	10	16	9	1	1	3	2	1	1	1
	-68.528	1	1	0	0	0	0	1	2	7	19	29	55	103	102.898	130	108.657	90	86	66	51	25	12	8	5	4	4	5	3	0	1	1
	-68.512	1	0	0	0	0	1	1	2	2	16	45	73	91	115.069	110	104.91	87	62	52	56	31	12	11	4	8	4	7	1	1	1	0
	-68.496	0	2	0	0	0	0	2	2	2	12	30	66	87	82.9826	95	105.847	99	85	52	36	27	23	15	11	7	4	6	1	2	3	0
	-68.48	0	0	0	0	0	2	2	1	2	14	41	66	101	102.898	109	105.847	76	58	59	44	22	21	13	12	8	7	3	2	3	0	1
	-68.464	2	1	0	0	0	1	3	0	5	18	31	61	102	101.792	106	107.721	85	76	57	33	23	12	14	14	5	7	6	2	1	0	0
	-68.448	3	0	0	0	0	0	0	2	8	14	29	56	96	90.7276	99	110.531	91	79	59	41	31	13	10	8	11	8	2	1	2	1	0
	-68.432	0	1	0	0	1	0	0	5	10	17	35	80	83	126.134	103	108.657	94	67	69	44	34	16	11	9	5	3	2	6	2	2	0
	-68.416	3	0	1	0	0	0	2	5	6	24	32	69	83	92.9405	90	92.7333	80	63	58	44	21	15	13	14	7	4	2	6	1	1	0
	-68.4	0	0	0	0	0	1	0	2	9	23	27	57	84	99.5791	121	106.784	87	73	50	44	44	17	14	12	8	4	4	3	1	0	0
	-68.384	1	1	0	0	1	1	0	2	7	18	35	77	88	98.4727	114	113.341	87	66	49	42	20	18	11	17	4	8	6	3	0	0	0
	-68.368	3	1	1	0	1	0	1	4	7	20	38	75	71	89.6212	105	88.0498	86	80	49	33	23	12	14	8	9	8	4	3	2	2	0
	-68.352	0	0	0	0	0	1	0	1	8	19	44	53	84	109.537	117	116.151	91	87	52	50	41	9	13	11	7	9	4	2	1	1	1
	-68.336	0	0	1	0	0	0	1	3	16	17	40	65	94	104.005	117	110.531	85	82	63	41	29	19	8	10	6	7	4	4	1	1	1
	-68.32	0	0	1	0	0	0	0	4	0	18	33	66	91	115.069	89	112.404	86	84	57	48	23	23	8	12	4	4	3	4	1	1	1
	-68.304	0	0	0	0	1	3	0	2	2	15	34	69	95	95.1534	109	109.594	83	91	69	39	31	16	11	8	8	4	6	3	0	0	0
	-68.288	1	0	0	1	0	0	1	1	7	20	28	69	89	106.218	107	88.0498	86	69	42	39	36	10	17	14	8	9	3	6	0	0	0
	-68.272	2	2	1	0	0	0	0	3	7	13	29	71	62	81.8761	108	91.7966	83	85	51	50	31	20	9	9	8	8	6	2	1	0	1
	-68.256	1	0	1	0	0	0	0	2	4	9	39	68	88	75.2375	121	103.974	86	76	67	36	34	19	8	13	6	6	3	2	2	2	0
	-68.24	0	0	1	0	0	0	0	4	8	27	18	68	75	101.792	110	110.531	85	79	61	42	19	16	17	10	8	6	6	2	0	1	0
	-68.224	0	1	0	0	0	1	1	2	7	18	24	65	95	104.005	100	108.657	82	79	42	54	20	17	18	10	2	7	2	1	1	1	0
	-68.208	0	1	0	0	0	0	0	2	10	18	33	80	87	125.027	139	92.7333	89	76	50	32	28	19	10	10	8	5	8	2	2	0	0
	-68.192	0	2	0	0	0	0	1	0	5	12	48	78	73	104.005	126	117.088	78	80	63	37	29	17	11	9	5	5	1	7	1	0	1
	-68.176	0	0	0	0	0	1	0	3	8	18	31	59	102	108.431	112	111.467	77	85	59	46	31	17	11	10	5	1	0	1	2	1	0
	-68.16	1	0	0	0	0	2	3	2	6	18	33	68	107	100.686	95	108.657	93	55	59	44	17	18	12	4	10	3	3	2	4	0	0
	-68.144	0	0	0	0	0	1	1	1	7	19	31	64	92	89.6212	105	106.784	75	76	65	40	33	18	15	14	13	3	3	0	2	2	0
	-68.128	1	0	0	0	0	1	1	2	6	19	29	69	95	96.2598	106	118.024	88	75	58	51	27	23	6	6	7	5	1	2	2	1	1
	-68.112	1	0	0	0	0	1	0	2	8	21	33	66	99	89.6212	112	118.961	72	73	58	48	29	19	12	8	11	7	4	7	1	0	0
	-68.096	0	0	2	0	0	0	0	3	5	18	32	76	90	109.537	112	97.4168	98	80	45	35	24	11	14	14	10	7	2	2	1	0	0
	-68.08	0	1	0	0	0	1	1	1	8	26	35	76	84	101.792	119	99.2902	101	60	45	44	35	18	16	12	7	2	3	5	2	1	1
	-68.064	1	0	0	0	0	0	3	1	6	10	34	68	97	102.898	116	110.531	90	77	59	38	34	11	19	9	6	6	5	2	3	3	1
	-68.048	0	0	0	0	0	1	1	3	6	14	41	57	96	101.792	100	93.67	88	66	53	47	27	19	17	10	10	8	2	3	1	0	0
	-68.032	1	0	0	0	0	0	0	1	12	25	30	72	103	88.5148	117	106.784	92	69	66	50	28	13	10	5	6	5	5	2	2	1	0
	-68.016	1	0	0	1	0	1	0	4	6	11	24	76	91	98.4727	114	106.784	84	79	49	50	26	22	26	12	10	3	2	2	5	0	0
	-68	1	0	0	0	0	0	1	4	2	13	34	60	106	89.6212	109	118.961	77	82	54	53	19	10	13	7	9	3	3	2	0	0	0
	-67.984	0	0	0	1	0	0	0	4	6	17	38	64	87	101.792	111	99.2902	90	80	58	43	32	7	10	12	15	4	6	2	0	1	0
	-67.968	0	0	0	0	0	1	0	6	6	18	37	68	102	91.8341	105	116.151	83	77	53	37	27	19	14	9	11	4	4	2	1	0	0
	-67.952	3	2	0	0	0	0	0	1	4	19	46	62	84	105.111	101	112.404	91	70	63	36	36	13	13	7	13	6	8	1	1	0	1
	-67.936	1	1	0	0	0	1	1	1	7	18	37	68	97	90.7276	109	92.7333	77	74	61	48	39	14	10	15	7	5	3	2	1	0	0
	-67.92	1	1	0	0	0	0	0	5	8	21	39	67	81	96.2598	130	130.201	92	83	64	27	21	15	18	13	6	6	4	4	0	1	0
	-67.904	1	0	0	0	1	0	2	3	3	13	26	69	90	88.5148	106	101.164	86	80	54	45	35	19	11	8	8	3	5	5	1	0	0
	-67.888	0	1	0	0	0	0	1	2	5	19	38	69	115	105.111	106	103.037	75	74	46	36	29	17	13	11	13	2	4	2	2	1	2
	-67.872	0	0	0	0	0	0	1	2	10	21	32	57	68	112.856	111	122.708	98	68	59	60	25	12	12	11	10	5	3	1	2	1	0
	-67.856	3	0	0	0	0	0	0	2	6	17	37	77	100	81.8761	129	105.847	92	92	56	41	25	18	11	9	8	6	0	4	4	1	0
	-67.84	4	1	0	0	0	0	0	3	6	27	28	82	63	104.005	123	107.721	85	78	54	35	31	9	12	9	8	4	6	1	3	0	1
	-67.824	3	1	0	0	0	0	0	3	10	18	30	71	68	112.856	109	103.974	104	59	56	45	23	16	8	8	4	7	4	1	1	0	0
	-67.808	1	1	0	0	1	0	3	2	6	20	36	75	92	122.814	114	93.67	88	74	66	42	25	15	9	10	9	7	2	3	2	0	0
	-67.792	1	0	0	0	0	0	0	2	6	15	27	70	90	99.5791	102	114.277	83	77	44	40	34	18	15	9	11	5	0	4	1	1	1
	-67.776	0	0	0	0	1	1	2	5	4	25	34	81	112	101.792	116	100.227	90	72	57	33	33	9	8	9	7	5	3	3	2	1	1
	-67.76	2	1	0	0	2	1	0	1	5	15	35	74	108	120.601	114	116.151	92	62	64	42	26	12	9	15	7	6	3	1	4	3	0
	-67.744	0	0	0	0	0	2	0	1	3	18	39	61	100	95.1534	102	88.0498	91	64	66	45	30	16	13	7	13	7	4	2	1	1	0
	-67.728	1	1	1	0	1	0	1	4	2	22	30	82	89	71.9182	120	96.4801	96	78	55	46	30	14	11	14	7	4	4	5	1	0	1
	-67.712	0	0	0	0	0	0	1	3	7	17	31	63	91	85.1955	105	98.3535	104	75	58	37	35	19	7	5	11	3	7	4	1	1	0
	-67.696	0	3	0	0	1	0	2	2	5	12	47	68	84	85.1955	123	110.531	79	69	59	43	27	15	10	9	6	7	1	1	0	1	0
	-67.68	0	0	0	0	0	0	0	1	6	12	33	79	86	99.5791	105	91.7966	85	64	59	42	25	19	17	8	6	7	1	1	1	0	2
	-67.664	0	0	0	0	0	1	1	7	10	17	31	75	96	98.4727	103	86.1764	85	90	55	49	36	22	11	10	5	4	4	3	2	1	0
	-67.648	2	0	0	0	0	0	0	1	7	24	30	65	73	92.9405	108	111.467	103	71	57	36	20	15	24	11	8	3	8	3	4	1	0
	-67.632	0	0	0	0	0	1	1	1	4	16	30	74	85	107.324	115	123.644	95	75	52	37	34	16	16	14	17	3	3	1	0	2	0
	-67.616	1	0	0	0	0	0	0	3	5	21	35	61	100	84.089	114	124.581	95	85	59	48	27	20	12	13	11	3	4	3	5	0	0
	-67.6	1	0	1	0	2	0	1	0	9	15	46	71	75	108.431	107	102.1	98	83	58	43	37	15	10	10	8	2	3	1	3	0	1
	-67.584	1	0	0	0	0	0	0	1	5	15	30	58	94	87.4083	105	103.974	102	86	72	45	23	11	11	11	9	3	5	5	2	0	0
	-67.568	1	0	0	0	0	1	1	2	8	20	34	53	94	96.2598	108	106.784	83	76	48	40	20	11	16	11	4	7	4	1	1	1	0
	-67.552	1	1	0	0	0	2	0	1	8	17	36	76	81	110.643	111	108.657	73	84	37	31	32	19	11	12	7	5	7	2	1	0	0
	-67.536	0	1	0	0	0	1	3	3	2	19	34	68	81	107.324	100	118.024	109	71	63	37	27	25	11	15	9	5	3	4	2	1	0
	-67.52	1	0	0	0	0	1	1	1	6	9	36	65	73	104.005	119	88.9865	89	67	57	39	30	8	13	8	5	7	5	1	1	1	0
	-67.504	0	0	0	1	0	0	1	4	6	13	39	76	92	99.5791	104	97.4168	90	91	56	55	35	15	11	7	6	4	7	3	1	2	0
	-67.488	2	0	1	0	0	1	0	5	8	22	35	67	79	104.005	124	101.164	90	69	53	62	27	10	15	7	8	4	1	2	0	3	0
	-67.472	0	0	0	0	0	0	0	4	1	15	32	67	103	87.4083	115	98.3535	93	75	71	26	31	10	11	6	11	6	2	2	2	1	0
	-67.456	1	0	0	0	0	1	0	4	3	17	43	71	92	86.3019	116	99.2902	92	74	64	57	32	13	13	14	4	7	1	4	2	3	0
	-67.44	1	0	0	1	0	1	1	4	7	18	32	68	95	105.111	109	108.657	89	57	58	46	24	19	12	9	7	4	4	5	2	0	0
	-67.424	0	0	0	0	1	0	2	0	4	16	33	69	80	96.2598	112	107.721	97	71	56	39	32	10	16	5	7	1	6	5	1	0	2
	-67.408	1	0	0	0	0	1	1	4	5	19	36	70	73	110.643	95	117.088	101	73	58	26	35	19	12	17	10	5	2	3	1	3	1
	-67.392	0	0	0	0	0	0	0	4	4	14	38	69	85	108.431	107	103.037	69	67	58	43	31	17	15	6	4	1	7	1	1	1	0
	-67.376	3	0	1	0	0	0	0	1	7	18	35	68	96	95.1534	110	118.961	90	68	69	44	28	11	12	7	6	5	3	3	0	0	0
	-67.36	1	0	0	0	1	1	0	4	4	15	40	83	92	95.1534	102	115.214	79	59	58	41	25	18	10	6	8	7	7	2	2	0	1
	-67.344	1	2	0	0	0	1	0	2	7	13	37	66	89	101.792	123	98.3535	82	73	67	42	29	13	15	15	7	2	6	2	0	0	0
	-67.328	2	0	0	0	1	0	1	3	7	23	30	66	92	102.898	113	106.784	87	67	50	57	29	15	19	6	8	3	2	2	1	2	1
	-67.312	3	1	1	0	1	0	1	0	6	19	35	68	82	90.7276	121	95.5434	96	78	47	44	32	15	9	11	8	2	2	2	2	2	0
	-67.296	0	0	0	0	0	0	1	2	1	25	25	67	80	119.495	99	110.531	95	75	57	41	31	17	12	12	11	3	3	2	3	1	0
	-67.28	1	0	0	0	0	0	0	1	5	21	24	76	73	111.75	113	90.8599	79	80	60	39	35	15	9	20	10	7	6	2	2	1	0
	-67.264	0	0	0	0	0	0	2	1	10	18	29	79	90	104.005	109	103.037	102	60	50	47	17	13	14	8	9	4	5	1	1	5	0
	-67.248	1	1	0	0	0	0	0	5	7	17	25	79	88	101.792	114	106.784	98	81	67	41	35	17	17	10	10	2	5	4	1	1	0
	-67.232	0	0	0	0	1	0	1	3	9	13	24	83	94	79.6633	110	91.7966	83	71	60	42	24	4	9	5	13	2	5	2	0	0	0
	-67.216	0	1	0	0	0	0	1	0	3	20	42	79	103	116.176	94	107.721	96	85	61	44	35	12	11	9	10	7	8	6	3	0	2
	-67.2	1	0	0	0	0	0	0	2	3	15	32	57	86	95.1534	126	102.1	102	67	59	42	28	18	15	13	8	7	5	1	2	1	0
	-67.184	0	0	0	0	1	0	0	2	7	13	32	59	89	108.431	113	109.594	94	81	47	39	32	13	13	10	3	3	3	3	0	3	0
	-67.168	1	1	0	0	0	0	0	3	5	24	29	59	78	108.431	114	104.91	106	72	54	45	25	14	9	12	5	6	6	4	2	1	1
	-67.152	3	2	1	0	1	0	0	2	10	25	27	70	80	97.3662	113	106.784	92	85	57	32	37	15	10	7	8	5	5	0	2	1	1
	-67.136	0	0	0	0	0	0	1	4	5	17	32	63	91	113.963	121	112.404	86	86	63	52	24	14	18	12	7	5	5	3	2	2	0
	-67.12	1	0	0	1	0	0	0	3	6	14	33	69	87	81.8761	97	98.3535	64	93	65	34	28	16	11	7	9	6	2	1	4	3	1
	-67.104	1	0	0	0	1	0	1	1	10	18	41	80	91	95.1534	131	102.1	111	66	63	38	34	16	16	13	10	12	2	5	2	2	1
	-67.088	0	0	0	0	0	0	1	3	6	24	30	70	89	113.963	127	121.771	96	73	54	46	34	12	10	13	7	5	4	2	3	1	0
	-67.072	0	1	0	1	0	0	0	1	7	22	34	77	75	89.6212	111	110.531	92	93	60	41	29	14	10	10	10	3	5	1	4	3	0
	-67.056	1	1	0	0	0	0	0	2	8	16	34	78	85	95.1534	108	101.164	88	65	57	45	23	10	12	13	5	6	3	4	3	2	0
	-67.04	1	0	0	0	0	1	1	2	8	25	25	74	91	97.3662	113	105.847	76	67	49	43	30	12	15	7	7	3	2	2	2	0	0
	-67.024	0	1	1	0	0	0	2	0	2	20	39	72	94	100.686	107	118.961	88	68	54	45	41	18	16	9	7	5	7	2	2	0	0
	-67.008	2	0	0	0	0	1	0	5	6	17	27	66	96	113.963	105	101.164	92	75	47	54	27	13	15	11	6	5	5	3	1	1	0
	-66.992	0	0	0	0	0	1	0	1	8	19	30	58	78	88.5148	123	86.1764	75	75	65	47	30	15	15	10	9	6	0	1	1	3	0
	-66.976	0	0	0	0	0	0	0	7	4	21	31	67	92	112.856	95	115.214	102	67	62	54	32	14	18	17	7	1	5	3	2	1	0
	-66.96	1	0	0	0	1	0	1	2	4	12	29	78	92	96.2598	115	125.518	85	78	64	47	21	9	14	10	7	5	3	3	1	1	2
	-66.944	0	0	0	0	0	0	1	2	8	19	34	59	95	80.7697	118	120.834	95	73	56	55	21	19	11	16	9	7	2	2	2	1	1
	-66.928	1	1	0	0	0	0	0	2	5	17	32	69	83	104.005	121	97.4168	74	74	50	36	32	12	9	10	7	6	3	3	3	0	1
	-66.912	0	1	2	0	0	0	0	2	6	19	32	68	83	98.4727	110	92.7333	80	75	59	39	31	13	10	10	12	3	2	4	1	0	0
	-66.896	2	0	0	1	1	0	2	2	5	13	35	73	83	108.431	135	99.2902	103	67	43	41	34	16	18	15	8	5	4	1	2	1	0
	-66.88	0	0	0	0	0	0	0	3	7	11	36	62	85	98.4727	119	110.531	83	74	62	52	27	22	16	10	14	2	3	2	3	0	0
	-66.864	0	0	1	0	1	1	0	3	2	26	32	83	94	106.218	102	101.164	87	78	48	47	33	15	15	7	6	5	7	1	5	0	0
	-66.848	1	1	0	0	0	0	0	2	5	13	51	75	89	92.9405	114	99.2902	90	79	48	42	33	15	11	10	8	6	5	4	3	0	0
	-66.832	1	2	0	0	0	0	1	2	7	27	29	70	82	100.686	120	90.8599	93	83	59	43	31	23	9	9	6	10	3	2	3	1	0
	-66.816	0	2	1	0	0	1	1	5	5	16	30	54	79	92.9405	99	97.4168	91	88	58	45	17	20	9	9	7	10	1	5	2	0	0
	-66.8	1	0	0	0	0	0	1	4	6	12	34	67	79	110.643	102	113.341	84	80	58	55	35	15	9	12	9	6	4	2	1	1	2
	-66.784	1	0	0	0	0	0	0	5	6	17	31	76	79	95.1534	104	96.4801	91	83	56	37	23	12	8	3	10	1	7	4	4	0	1
	-66.768	0	1	0	0	1	0	1	1	5	19	28	62	85	96.2598	97	112.404	96	79	51	47	30	19	10	8	10	2	5	3	3	1	1
	-66.752	0	1	0	0	0	0	2	1	3	18	28	52	68	98.4727	100	107.721	96	95	62	52	26	10	15	17	7	3	5	3	0	2	0
	-66.736	0	1	1	0	0	2	0	2	8	18	27	60	83	98.4727	113	99.2902	97	80	53	39	28	19	11	13	8	9	6	2	0	1	1
	-66.72	2	1	0	0	1	0	0	3	9	10	35	69	96	91.8341	113	104.91	104	90	61	39	25	8	19	9	8	4	5	7	2	0	0
	-66.704	1	0	0	0	1	2	0	3	5	29	33	67	84	95.1534	102	100.227	89	74	61	52	27	15	9	9	7	2	5	5	3	0	0
	-66.688	0	0	0	0	0	0	1	5	7	15	31	61	87	107.324	109	108.657	100	87	57	44	32	15	14	12	3	6	5	1	1	2	0
	-66.672	1	0	0	1	0	0	0	3	9	13	33	64	98	105.111	106	101.164	84	75	62	32	32	14	13	14	7	6	6	3	1	0	1
	-66.656	1	0	0	0	0	0	0	3	5	14	23	72	78	89.6212	107	105.847	98	67	50	46	16	18	16	5	10	2	5	2	0	2	1
	-66.64	1	2	0	0	0	0	0	3	3	22	30	90	90	95.1534	113	92.7333	98	72	53	44	23	13	12	7	7	4	7	6	1	2	0
	-66.624	0	0	0	0	0	0	0	4	6	16	41	60	79	98.4727	101	98.3535	80	87	43	55	26	12	14	3	7	5	7	5	0	0	1
	-66.608	2	3	0	1	0	0	0	2	7	13	36	67	82	88.5148	115	98.3535	79	85	52	41	24	13	8	15	6	5	10	6	1	1	0
	-66.592	1	0	0	0	0	0	1	1	5	16	41	69	83	100.686	100	104.91	78	71	55	41	36	6	9	17	6	1	2	5	5	2	1
	-66.576	1	0	0	0	0	0	0	4	3	21	25	64	83	117.282	103	88.0498	90	86	58	50	19	20	12	10	11	5	6	1	0	0	0
	-66.56	0	0	0	0	1	1	0	3	3	17	35	72	96	94.0469	96	89.9232	95	78	55	41	27	11	11	4	7	2	2	2	3	0	0
	-66.544	2	0	0	0	0	0	1	4	7	9	30	96	101	90.7276	122	92.7333	89	85	59	42	26	14	7	15	8	3	5	2	4	1	1
	-66.528	0	0	0	0	0	0	1	4	5	21	24	69	82	95.1534	100	109.594	71	73	64	46	28	20	15	8	8	6	3	1	1	1	1
	-66.512	0	0	0	0	0	1	2	3	9	24	39	76	103	104.005	111	115.214	95	83	62	40	22	15	15	6	4	5	5	4	1	1	0
	-66.496	0	1	0	0	0	0	0	1	6	31	36	69	88	96.2598	105	102.1	82	57	53	43	38	12	13	8	8	9	1	4	4	2	0
	-66.48	0	0	0	0	0	0	0	4	3	21	33	68	86	102.898	128	99.2902	78	79	55	61	21	9	9	11	6	6	2	2	0	2	2
	-66.464	1	1	0	0	0	0	1	1	3	11	28	74	100	102.898	107	110.531	104	80	48	30	21	19	13	12	6	3	5	4	1	1	1
	-66.448	1	1	0	0	0	0	0	1	5	10	32	83	85	109.537	99	87.1131	96	81	55	47	32	20	16	10	5	9	1	3	0	0	0
	-66.432	1	0	0	0	1	0	0	4	9	17	38	70	104	92.9405	113	101.164	81	65	67	55	31	18	9	12	13	11	8	1	2	1	1
	-66.416	0	1	1	0	0	1	0	5	10	18	32	63	98	112.856	86	122.708	78	88	53	39	32	16	13	11	12	9	4	4	2	0	0
	-66.4	0	0	0	0	0	0	1	4	7	22	34	61	83	88.5148	117	114.277	104	73	59	45	29	14	22	10	6	4	7	3	4	2	0
	-66.384	2	0	0	0	1	0	0	3	7	17	29	66	107	102.898	112	93.67	98	84	43	34	35	11	9	14	13	3	5	3	1	1	1
	-66.368	0	0	0	0	0	0	1	3	5	17	25	60	73	113.963	107	104.91	86	86	64	48	29	15	14	5	10	8	2	2	3	0	0
	-66.352	0	0	1	0	1	0	0	2	6	23	33	70	80	107.324	109	95.5434	93	83	68	42	42	15	11	14	14	5	3	6	1	0	0
	-66.336	2	0	0	0	1	0	0	3	4	19	39	84	85	87.4083	111	100.227	94	68	48	46	31	19	12	8	2	6	5	0	4	1	0
	-66.32	0	0	0	1	0	0	0	1	6	17	31	80	87	96.2598	118	101.164	103	90	70	39	23	28	9	7	11	2	7	2	2	2	0
	-66.304	0	0	1	1	0	1	2	3	7	17	22	65	98	112.856	98	87.1131	84	81	59	42	21	11	16	5	7	5	4	5	4	0	1
	-66.288	0	1	0	0	0	0	0	4	6	13	28	79	75	96.2598	89	103.974	89	95	50	40	29	18	16	14	7	4	2	1	2	1	1
	-66.272	1	0	0	0	0	1	0	3	9	27	33	59	102	95.1534	114	112.404	104	75	47	44	32	10	12	5	6	4	4	3	2	0	1
	-66.256	0	1	0	0	0	1	0	4	8	16	37	70	99	100.686	107	105.847	82	65	54	52	28	12	21	8	5	6	2	4	2	0	0
	-66.24	1	1	0	0	0	1	0	3	6	15	31	54	76	92.9405	108	120.834	95	85	47	44	37	12	12	13	9	8	5	1	3	1	0
	-66.224	1	0	0	0	0	0	1	5	2	15	27	70	88	90.7276	99	104.91	93	85	56	49	29	14	13	12	11	5	9	1	1	1	1
	-66.208	1	1	0	0	0	1	1	3	2	18	25	62	93	89.6212	113	84.303	88	75	76	36	28	11	12	14	7	2	2	1	2	3	0
	-66.192	0	1	1	1	0	0	1	2	2	19	39	62	93	100.686	104	88.9865	81	73	62	40	32	13	9	6	8	4	4	3	1	1	0
	-66.176	3	0	0	0	0	0	1	4	4	21	26	69	89	108.431	108	97.4168	88	94	57	49	32	16	9	6	8	5	3	2	4	0	0
	-66.16	3	0	0	0	0	0	0	3	5	19	32	88	66	108.431	103	112.404	84	70	54	36	33	19	11	9	6	10	1	3	1	1	0
	-66.144	1	0	3	0	0	1	1	4	3	15	31	59	77	115.069	105	104.91	101	76	53	50	32	16	8	8	6	3	3	4	2	1	0
	-66.128	0	1	0	1	1	0	1	4	7	10	35	71	78	88.5148	103	96.4801	73	66	39	42	26	13	12	6	16	4	4	2	2	1	0
	-66.112	0	0	0	0	0	0	1	2	6	22	28	78	88	100.686	130	107.721	73	56	60	48	39	15	19	12	5	7	7	3	2	1	0
	-66.096	1	0	0	1	0	0	0	2	8	19	25	64	106	86.3019	119	100.227	86	74	41	42	29	15	15	13	5	8	6	2	1	2	1
	-66.08	1	3	0	0	0	0	0	1	6	16	28	58	93	94.0469	87	107.721	93	56	70	39	35	13	13	14	6	7	7	3	2	1	0
	-66.064	0	1	1	0	0	0	1	3	6	20	33	86	99	111.75	118	103.974	89	72	54	37	30	20	15	7	9	5	2	3	2	0	1
	-66.048	0	0	0	0	0	0	0	0	6	21	36	73	79	110.643	128	118.024	90	84	66	47	34	8	10	9	9	7	3	1	1	0	0
	-66.032	0	0	0	0	0	0	2	3	5	17	42	73	96	97.3662	94	99.2902	69	79	57	55	28	18	23	8	8	3	6	2	4	1	0
	-66.016	1	0	0	0	0	0	0	1	3	24	42	65	96	94.0469	101	100.227	84	70	64	36	28	13	11	10	12	6	4	8	2	1	0
	-66	0	0	0	1	0	1	1	2	9	25	35	72	84	96.2598	114	120.834	85	52	50	44	22	19	18	8	11	4	5	3	0	2	0
	-65.984	0	1	0	0	0	0	1	1	4	10	25	65	85	94.0469	101	125.518	108	73	44	48	24	12	9	12	6	3	3	3	5	0	1
	-65.968	1	2	0	0	0	0	1	3	3	23	30	75	83	95.1534	114	98.3535	84	78	57	39	34	15	13	9	9	1	3	3	0	1	0
	-65.952	0	1	0	0	0	0	0	4	5	17	30	57	98	95.1534	88	105.847	110	79	62	35	28	20	9	11	2	8	2	0	1	0	1
	-65.936	0	1	1	0	0	1	0	0	9	21	36	70	86	97.3662	129	111.467	97	71	72	41	32	14	18	5	4	6	7	0	1	1	0
	-65.92	2	0	0	1	1	0	2	1	4	11	21	67	85	107.324	109	108.657	95	76	61	41	27	14	13	6	7	4	6	2	2	0	1
	-65.904	0	1	1	0	0	0	2	3	3	16	32	72	76	95.1534	123	95.5434	102	80	65	41	41	8	13	16	8	5	9	4	1	1	0
	-65.888	0	1	1	0	1	0	0	0	4	13	37	78	87	100.686	104	87.1131	97	68	56	43	26	12	16	12	5	4	2	3	1	2	0
	-65.872	0	0	1	0	0	0	1	3	5	20	37	66	83	109.537	107	99.2902	92	75	48	51	30	17	14	8	7	2	2	3	3	0	0
	-65.856	1	0	1	0	0	0	0	5	3	10	25	55	89	92.9405	106	97.4168	82	68	48	49	29	10	7	8	8	7	5	2	4	3	0
	-65.84	2	0	0	1	1	1	0	2	7	19	39	61	83	97.3662	102	109.594	63	68	79	42	22	17	15	6	6	3	9	0	1	1	1
	-65.824	0	1	2	1	0	0	0	4	4	20	27	76	93	106.218	104	96.4801	101	82	63	51	31	17	11	8	5	7	5	2	1	3	1
	-65.808	0	0	0	0	0	1	1	1	3	22	24	65	96	94.0469	119	120.834	96	73	58	38	28	12	12	8	10	7	4	2	1	0	1
	-65.792	0	0	0	1	0	1	1	2	6	18	38	62	89	91.8341	108	103.037	102	79	56	35	24	20	11	12	9	5	7	1	0	1	0
	-65.776	0	0	0	0	0	2	0	4	7	18	28	66	93	105.111	95	111.467	96	81	57	45	35	8	8	11	11	5	7	2	1	2	0
	-65.76	3	0	0	0	0	0	0	1	7	21	41	79	82	102.898	122	98.3535	86	74	47	44	23	16	9	15	3	3	4	1	2	1	0
	-65.744	0	0	1	0	0	0	0	1	4	18	27	70	85	113.963	96	91.7966	79	95	56	42	28	12	11	10	5	5	3	3	0	0	0
	-65.728	1	0	0	1	0	0	2	4	5	16	32	75	78	95.1534	99	102.1	80	79	50	52	23	15	15	8	5	4	1	1	5	1	0
	-65.712	0	0	0	0	0	0	2	3	5	20	38	70	91	111.75	111	97.4168	93	82	62	57	40	19	13	11	5	4	5	2	2	0	1
	-65.696	1	0	1	0	0	0	2	1	3	13	31	72	95	119.495	103	103.037	90	68	51	48	33	10	14	6	9	9	3	2	2	1	1
	-65.68	0	0	0	0	0	1	0	2	12	25	38	79	79	89.6212	117	106.784	69	80	58	42	26	13	17	11	6	6	6	2	2	1	0
	-65.664	0	0	0	0	0	1	1	2	3	15	26	72	88	97.3662	107	103.974	82	70	72	33	34	12	12	18	8	7	3	2	0	1	0
	-65.648	1	0	0	0	0	0	2	0	6	20	34	84	100	92.9405	110	102.1	88	61	60	42	22	18	16	9	7	8	7	3	2	1	0
	-65.632	1	1	0	0	0	0	1	6	5	13	27	77	106	107.324	114	99.2902	94	73	39	45	27	17	13	8	7	6	5	3	0	1	0
	-65.616	0	0	0	0	0	0	0	2	5	17	32	74	83	94.0469	105	118.024	93	81	58	42	30	26	10	7	4	4	3	4	0	1	0
	-65.6	0	0	0	0	0	0	1	3	5	15	26	68	101	106.218	126	97.4168	88	69	42	54	29	19	6	11	11	6	0	3	6	0	0
	-65.584	0	1	0	0	0	1	0	2	6	18	33	65	78	96.2598	101	116.151	102	73	63	46	31	18	8	13	6	4	1	1	4	0	1
	-65.568	0	1	0	0	1	0	0	2	3	20	31	61	97	92.9405	95	107.721	78	56	66	42	26	13	14	9	9	4	3	1	3	1	0
	-65.552	4	1	0	0	0	0	0	4	4	17	26	59	86	97.3662	107	92.7333	88	66	42	38	32	17	11	6	13	6	3	4	1	0	0
	-65.536	0	1	0	0	0	0	0	7	5	20	26	65	90	101.792	103	96.4801	77	69	54	34	24	16	13	7	4	8	5	3	1	3	0
	-65.52	2	0	1	0	0	0	0	3	8	16	31	65	81	115.069	117	103.974	86	75	68	46	23	10	12	9	8	3	4	2	1	2	0
	-65.504	0	1	2	0	0	1	0	5	9	22	24	75	76	94.0469	125	103.974	94	73	54	39	23	14	19	8	5	8	1	4	2	0	0
	-65.488	1	0	0	0	0	0	0	2	5	14	39	65	73	125.027	109	101.164	82	81	52	30	31	10	14	11	10	3	4	4	1	1	0
	-65.472	3	0	1	0	0	0	2	1	9	19	35	65	90	97.3662	104	111.467	102	78	61	43	25	9	8	7	3	5	3	2	2	1	0
	-65.456	0	1	0	0	0	0	1	0	8	11	31	70	86	104.005	103	97.4168	87	82	71	57	29	17	14	9	8	5	6	3	1	0	0
	-65.44	2	1	0	0	0	0	0	1	5	17	40	63	89	88.5148	92	99.2902	89	62	64	35	30	11	18	10	6	7	4	6	2	1	1
	-65.424	1	0	0	0	0	1	1	2	8	14	19	58	83	97.3662	99	111.467	97	72	51	42	31	17	20	4	9	9	6	2	2	0	0
	-65.408	1	0	1	0	0	1	1	1	5	21	31	64	91	101.792	123	97.4168	84	78	57	39	31	14	10	16	4	3	6	3	1	0	1
	-65.392	1	0	0	0	1	0	0	2	2	23	30	71	75	125.027	106	97.4168	93	70	60	48	27	14	12	14	3	3	4	3	2	0	0
	-65.376	1	1	1	0	0	0	0	2	6	21	32	72	95	96.2598	130	100.227	84	70	70	50	31	14	11	12	5	5	6	2	1	0	0
	-65.36	3	0	0	0	0	2	0	4	6	20	30	65	80	108.431	97	102.1	86	83	55	43	38	10	11	8	10	4	5	3	1	0	0
	-65.344	2	0	0	1	0	0	1	3	2	21	38	70	102	87.4083	120	103.037	107	72	57	41	24	15	8	16	4	6	4	5	1	0	0
	-65.328	1	0	0	0	0	0	0	5	8	27	27	64	90	92.9405	90	96.4801	90	91	52	49	34	16	5	7	12	6	5	5	0	1	0
	-65.312	0	0	0	1	0	0	0	6	4	15	38	54	84	88.5148	102	97.4168	113	71	53	39	23	22	14	8	9	7	4	6	1	1	0
	-65.296	1	0	0	0	0	0	2	1	3	13	32	65	94	97.3662	106	94.6067	70	75	60	45	36	10	11	10	5	4	3	2	1	0	1
	-65.28	0	0	0	0	0	0	0	4	9	16	31	76	81	92.9405	104	111.467	97	68	53	40	22	12	15	13	7	4	3	1	1	0	0
	-65.264	1	0	0	0	0	0	0	1	10	19	36	59	78	111.75	127	94.6067	92	73	54	50	21	17	17	6	7	3	3	2	3	1	0
	-65.248	1	0	0	0	0	0	0	3	8	23	31	72	75	92.9405	108	129.265	86	79	52	40	24	15	13	5	3	4	3	3	0	0	1
	-65.232	1	0	0	0	0	0	2	4	8	24	28	61	74	91.8341	102	86.1764	106	69	47	44	23	11	14	16	5	7	2	5	2	0	0
	-65.216	0	0	0	0	0	0	1	2	6	29	43	85	87	102.898	92	134.885	86	82	46	34	35	15	15	8	5	8	1	1	0	0	0
	-65.2	1	0	2	0	1	0	0	0	10	25	29	76	96	106.218	107	93.67	93	73	54	45	27	18	14	11	3	10	4	3	0	1	0
	-65.184	0	1	0	0	1	1	0	1	1	14	30	83	111	97.3662	99	102.1	91	82	50	43	39	15	16	6	9	5	5	1	0	2	0
	-65.168	0	0	0	0	0	0	0	4	4	15	36	74	103	82.9826	111	119.898	90	84	72	47	30	14	13	11	7	6	7	4	0	1	1
	-65.152	0	1	0	0	1	0	1	3	8	24	27	74	108	91.8341	119	101.164	69	66	58	41	37	17	22	5	8	6	3	0	2	0	1
	-65.136	1	0	0	0	1	1	1	1	6	16	41	75	92	102.898	96	108.657	82	84	49	49	28	11	12	9	9	8	4	7	0	2	0
	-65.12	2	0	0	0	0	0	0	2	4	16	37	80	85	95.1534	116	97.4168	83	81	65	49	38	13	7	15	12	5	4	2	1	1	1
	-65.104	0	0	0	0	0	0	0	3	7	12	32	65	75	107.324	120	113.341	84	81	62	49	30	12	14	10	4	10	2	4	2	0	1
	-65.088	2	2	0	0	0	0	0	2	8	26	33	84	83	94.0469	94	94.6067	86	79	49	43	33	21	6	10	9	4	2	4	2	1	1
	-65.072	0	0	0	1	0	0	0	2	9	18	45	70	93	115.069	101	106.784	85	72	56	37	38	19	9	9	5	7	2	2	3	2	0
	-65.056	0	0	0	0	1	0	1	1	7	14	26	69	71	97.3662	119	92.7333	85	83	62	34	16	13	13	13	4	3	5	2	1	0	1
	-65.04	1	0	1	0	0	1	0	1	7	20	27	65	84	105.111	113	117.088	85	79	53	40	20	12	11	10	7	9	5	4	4	1	0
	-65.024	0	0	0	0	0	0	1	2	7	22	27	84	100	92.9405	113	92.7333	105	82	63	40	26	7	9	10	6	5	5	2	3	2	0
	-65.008	1	0	1	0	0	0	2	4	6	24	28	59	92	91.8341	115	113.341	86	58	50	50	32	13	12	14	5	3	5	3	2	0	0
	-64.992	0	0	1	0	0	1	0	1	5	16	32	58	93	92.9405	107	106.784	88	85	54	35	27	20	7	11	5	8	3	3	3	1	0
	-64.976	1	0	0	0	1	0	0	1	7	13	27	54	90	119.495	105	98.3535	81	71	54	48	32	16	9	9	8	6	6	2	2	1	1
	-64.96	2	0	1	0	0	0	0	3	5	13	29	65	104	96.2598	118	117.088	85	69	67	38	25	15	11	11	11	3	7	3	4	0	1
	-64.944	0	0	0	0	0	0	0	1	6	22	32	85	101	109.537	104	106.784	95	57	43	33	27	16	17	9	9	6	5	0	2	1	0
	-64.928	1	0	0	0	0	1	0	3	5	21	33	73	82	87.4083	97	101.164	81	65	51	42	28	9	10	11	4	3	2	1	0	0	0
	-64.912	0	0	0	1	1	0	1	1	4	14	35	48	87	82.9826	105	101.164	87	82	57	42	24	8	13	12	12	5	7	3	3	3	0
	-64.896	0	0	0	0	0	0	1	6	2	13	38	72	85	95.1534	110	114.277	91	71	47	51	30	16	15	7	9	10	7	4	0	1	0
	-64.88	0	0	1	0	0	0	0	4	3	21	29	69	114	105.111	99	110.531	63	74	55	47	39	14	14	12	9	5	6	1	2	1	0
	-64.864	0	0	0	0	0	0	2	2	7	21	27	73	87	110.643	104	84.303	90	77	58	44	19	10	17	2	11	8	2	6	2	1	0
	-64.848	2	1	0	0	0	1	1	2	6	23	43	75	91	107.324	117	110.531	109	82	67	44	21	17	6	3	8	4	9	3	0	2	0
	-64.832	0	1	0	0	1	0	0	2	6	17	37	61	75	101.792	106	94.6067	75	71	59	37	28	15	10	12	7	4	1	2	2	3	0
	-64.816	0	0	0	0	0	0	0	4	6	16	35	62	93	96.2598	121	103.037	99	81	61	36	26	13	12	12	13	8	3	3	1	1	1
	-64.8	1	1	0	0	0	1	0	3	8	13	31	71	98	97.3662	119	94.6067	104	75	48	51	28	15	8	9	6	5	6	5	0	1	0
	-64.784	0	0	0	1	0	0	2	7	7	14	45	53	81	90.7276	119	103.037	85	73	55	41	32	15	13	8	6	4	3	2	2	1	0
	-64.768	0	2	0	0	0	0	0	1	7	17	29	59	86	79.6633	82	79.6195	108	88	68	42	35	20	13	10	2	4	3	4	2	0	0
	-64.752	2	0	0	0	0	0	2	3	7	26	23	101	82	121.708	105	88.9865	87	75	61	40	31	19	15	7	13	5	3	2	1	3	0
	-64.736	0	0	0	0	0	0	0	5	8	14	41	71	87	87.4083	100	103.974	97	71	52	37	40	8	14	14	8	4	6	2	0	0	0
	-64.72	1	0	0	0	0	1	1	3	9	16	32	64	87	101.792	117	101.164	83	68	61	47	24	10	13	8	5	8	6	7	1	1	1
	-64.704	1	0	0	0	0	0	1	2	4	19	23	74	84	97.3662	105	103.037	66	78	57	31	15	12	16	11	6	10	2	2	3	0	0
	-64.688	0	0	0	0	0	0	0	4	5	21	31	70	87	117.282	137	87.1131	103	72	48	34	33	19	10	8	6	3	2	2	4	1	1
	-64.672	0	0	0	0	0	1	0	1	7	14	27	74	96	94.0469	110	108.657	84	75	45	38	23	18	16	16	11	0	5	4	1	2	0
	-64.656	0	0	0	0	0	0	1	4	3	13	25	66	83	101.792	118	99.2902	86	75	63	43	30	14	16	9	7	3	4	4	1	1	0
	-64.64	2	0	0	0	0	0	0	2	8	21	28	74	84	100.686	129	102.1	88	96	64	41	24	11	16	9	9	4	2	7	1	1	0
	-64.624	2	0	1	0	0	0	1	0	3	25	40	71	81	91.8341	130	80.5562	94	92	55	35	26	21	13	10	17	6	5	4	1	0	0
	-64.608	2	0	0	0	0	0	1	1	8	23	29	82	81	89.6212	124	111.467	93	65	52	45	20	21	14	12	6	5	2	3	0	1	0
	-64.592	1	0	0	0	0	0	1	6	7	11	35	71	101	96.2598	126	100.227	94	79	66	53	28	14	13	6	9	1	3	1	1	0	0
	-64.576	1	1	0	0	0	0	1	3	8	20	30	62	97	102.898	119	96.4801	93	84	56	45	32	17	13	5	7	2	9	2	5	0	0
	-64.56	1	0	0	1	0	0	0	1	8	27	49	62	90	94.0469	98	101.164	96	72	54	44	37	16	16	17	8	5	5	2	1	0	0
	-64.544	0	0	0	0	0	2	0	3	3	11	31	67	81	99.5791	115	111.467	82	84	59	40	29	14	19	8	9	7	2	1	1	0	0
	-64.528	1	1	0	0	0	0	0	0	5	17	42	62	99	120.601	108	90.8599	91	79	64	42	18	18	13	11	9	7	5	5	2	1	1
	-64.512	1	0	0	0	0	0	3	0	7	16	40	71	83	102.898	125	113.341	86	84	61	44	40	20	14	13	4	5	4	2	2	1	1
	-64.496	1	0	0	0	0	1	1	6	7	16	35	63	78	99.5791	100	106.784	90	73	55	37	38	16	14	10	6	4	7	3	1	1	0
	-64.48	0	1	0	0	0	1	0	2	5	22	29	83	101	90.7276	126	114.277	78	91	44	37	36	15	10	9	13	6	5	3	2	1	0
	-64.464	1	1	0	0	0	1	1	2	6	21	26	64	99	100.686	102	124.581	95	76	60	55	23	20	16	8	6	5	4	3	2	0	0
	-64.448	0	1	1	0	0	0	0	4	5	19	40	68	76	101.792	105	111.467	89	80	65	51	32	16	19	12	5	9	9	4	0	0	0
	-64.432	2	0	1	0	0	0	3	0	5	15	22	81	93	90.7276	103	101.164	87	72	57	38	28	12	6	9	10	3	6	3	0	2	0
	-64.416	1	0	0	0	0	0	1	2	6	24	27	59	66	92.9405	80	103.037	76	79	51	44	33	13	10	6	10	7	2	2	1	1	0
	-64.4	1	2	0	0	0	0	2	2	3	7	34	76	85	90.7276	103	102.1	80	84	55	34	35	15	9	16	11	5	3	2	1	0	0
	-64.384	1	0	0	0	0	0	2	2	8	15	26	67	103	119.495	93	112.404	80	63	72	37	21	13	10	7	8	7	0	6	1	0	0
	-64.368	0	0	0	0	0	0	2	6	6	16	25	75	95	98.4727	95	113.341	93	82	49	53	30	11	11	10	9	3	3	3	2	0	0
	-64.352	1	0	0	0	0	2	0	4	4	20	35	58	78	89.6212	121	121.771	90	85	66	40	29	10	12	5	9	7	2	3	3	0	1
	-64.336	1	0	0	0	0	0	0	1	9	17	31	65	84	98.4727	102	97.4168	84	85	62	46	30	13	8	5	4	5	4	4	2	0	0
	-64.32	0	1	0	0	0	1	1	4	4	12	23	71	88	91.8341	103	116.151	99	77	56	52	46	7	13	12	3	6	1	0	2	0	0
	-64.304	1	0	0	0	0	1	2	0	5	16	33	65	75	111.75	110	95.5434	87	69	58	45	28	13	13	7	9	4	6	2	0	0	0
	-64.288	1	0	1	0	0	0	2	3	6	17	31	62	91	104.005	108	118.024	79	66	63	38	32	13	10	9	7	3	6	1	4	1	1
	-64.272	1	0	1	0	0	1	0	2	4	13	31	75	121	86.3019	111	103.974	92	76	69	38	36	23	12	10	14	5	4	3	3	1	0
	-64.256	0	0	0	0	0	0	0	3	5	14	37	71	94	89.6212	124	120.834	95	80	40	40	34	12	15	14	4	6	3	2	6	2	0
	-64.24	0	0	0	0	0	0	0	1	5	20	35	66	80	99.5791	110	89.9232	84	71	46	54	36	18	17	17	10	10	4	2	1	1	1
	-64.224	0	0	0	0	0	0	0	4	10	20	34	72	96	108.431	108	91.7966	93	65	67	45	35	14	13	19	13	4	5	1	2	0	0
	-64.208	2	0	0	0	0	0	2	2	8	18	36	70	102	104.005	116	109.594	88	67	45	41	25	18	15	9	7	0	3	5	2	0	0
	-64.192	0	0	0	0	0	0	0	3	6	21	34	64	102	90.7276	119	103.974	83	69	61	39	29	18	11	10	3	5	2	1	0	0	0
	-64.176	0	2	3	0	0	0	1	0	6	17	38	62	99	119.495	105	110.531	100	88	44	50	27	11	8	8	9	4	4	0	1	1	0
	-64.16	1	0	2	0	0	1	0	5	7	15	27	73	101	111.75	114	99.2902	88	69	79	35	26	21	14	17	9	2	8	5	2	1	0
	-64.144	2	0	0	0	1	1	2	3	9	15	32	72	80	89.6212	116	88.9865	90	76	68	42	25	18	13	6	9	3	3	1	0	0	0
	-64.128	0	0	0	0	0	1	1	0	7	20	34	62	106	105.111	97	111.467	106	59	61	45	31	16	19	3	11	11	4	0	2	0	0
	-64.112	1	0	3	0	1	0	1	3	5	23	22	83	96	91.8341	106	99.2902	91	71	50	38	29	18	13	21	7	5	9	3	2	0	2
	-64.096	0	0	0	0	1	0	2	4	5	17	28	86	82	101.792	117	107.721	65	65	51	48	31	14	15	7	11	9	5	2	3	0	0
	-64.08	1	0	0	1	0	0	0	1	9	13	31	73	80	118.388	139	90.8599	87	71	63	46	21	14	11	9	8	9	3	2	3	2	1
	-64.064	1	1	0	0	0	1	0	3	4	27	34	89	92	86.3019	116	102.1	88	90	40	33	40	19	7	10	7	6	2	3	3	1	0
	-64.048	3	1	0	1	0	0	0	7	8	19	31	69	92	98.4727	116	102.1	83	74	62	41	24	13	9	12	5	6	1	1	2	1	0
	-64.032	1	0	0	1	0	0	1	2	4	20	29	68	91	110.643	109	105.847	87	91	45	38	19	7	18	13	6	3	2	1	6	0	0
	-64.016	2	0	1	0	0	0	2	1	6	13	35	68	69	94.0469	92	103.037	78	78	64	40	32	9	10	9	5	11	3	1	2	1	1
	-64	1	0	0	1	1	0	1	1	3	12	33	76	89	110.643	88	106.784	99	65	53	50	33	12	13	10	3	2	2	6	1	1	0
	-63.984	0	0	0	0	0	0	0	2	3	23	38	78	83	101.792	99	102.1	100	82	56	35	31	16	9	9	2	5	1	3	1	1	0
	-63.968	1	1	0	1	0	0	0	2	6	14	29	69	81	89.6212	126	96.4801	73	70	56	44	26	18	18	6	11	5	2	2	3	0	0
	-63.952	1	1	0	0	0	0	2	3	8	21	35	78	97	97.3662	114	105.847	96	85	79	43	32	9	8	7	6	4	6	2	1	1	0
	-63.936	0	0	0	0	0	0	0	2	4	22	36	67	89	108.431	127	103.974	89	77	72	56	23	22	21	15	4	8	4	3	2	0	0
	-63.92	0	0	0	0	0	0	0	4	3	23	46	65	88	112.856	99	100.227	101	63	48	52	25	15	18	21	6	5	4	6	4	3	2
	-63.904	1	0	0	0	0	0	0	3	6	23	34	98	83	100.686	103	120.834	95	70	45	39	37	17	15	11	8	3	1	5	3	3	0
	-63.888	0	1	0	0	0	0	1	5	6	23	40	68	76	106.218	108	97.4168	101	79	53	37	29	17	11	10	10	1	7	1	3	0	0
	-63.872	3	1	0	0	0	1	0	4	3	16	26	73	75	101.792	99	102.1	91	78	53	35	29	17	13	16	5	5	3	6	4	2	1
	-63.856	0	0	0	0	0	0	0	2	7	23	40	59	78	94.0469	108	110.531	96	69	66	47	31	11	17	11	8	6	3	2	2	1	0
	-63.84	0	0	0	0	0	0	0	1	4	22	33	77	84	104.005	109	98.3535	87	81	67	38	35	13	13	10	8	7	0	4	1	0	1
	-63.824	1	2	0	0	0	0	0	2	6	21	43	79	90	96.2598	105	95.5434	98	71	51	45	23	23	8	9	7	8	4	3	1	2	0
	-63.808	0	0	0	1	0	1	2	4	8	18	26	63	90	94.0469	97	107.721	84	79	61	53	23	12	8	17	7	3	10	3	3	0	0
	-63.792	1	0	0	1	0	1	1	3	9	10	32	79	77	85.1955	90	90.8599	83	85	56	39	25	10	10	9	9	6	5	2	4	2	0
	-63.776	1	0	0	1	0	1	1	2	4	16	41	66	98	73.0247	96	92.7333	85	92	51	33	25	17	9	12	3	3	6	2	3	1	1
	-63.76	1	2	0	0	0	1	1	4	7	21	22	72	85	85.1955	126	104.91	88	69	64	33	29	14	15	15	5	7	3	4	3	1	0
	-63.744	3	0	1	0	0	1	0	0	5	15	30	75	105	106.218	106	110.531	99	74	48	38	23	17	14	9	11	4	2	3	0	1	0
	-63.728	0	0	0	0	0	0	0	5	4	25	40	70	102	105.111	113	102.1	97	91	58	47	28	15	11	14	11	6	5	2	2	2	0
	-63.712	1	1	0	1	0	0	0	3	10	21	35	86	89	95.1534	101	90.8599	106	74	62	53	25	10	13	15	12	5	1	7	2	1	0
	-63.696	4	0	1	0	0	0	2	4	4	12	35	73	90	96.2598	107	98.3535	96	79	63	42	23	19	11	11	10	8	7	4	2	0	0
	-63.68	0	1	0	0	1	0	0	4	7	18	27	56	91	80.7697	98	106.784	85	60	61	37	26	20	11	6	9	6	4	4	1	1	0
	-63.664	0	0	0	0	0	0	0	0	5	16	35	57	89	113.963	100	103.037	83	59	63	49	28	13	11	11	10	6	3	2	4	1	0
	-63.648	1	0	0	0	0	0	0	3	5	14	39	80	88	99.5791	109	93.67	74	85	57	36	36	18	11	10	3	7	4	3	1	1	0
	-63.632	3	1	0	0	0	2	1	3	3	13	38	70	83	97.3662	96	112.404	80	71	46	45	24	14	14	13	11	2	7	4	2	1	0
	-63.616	1	0	0	0	0	0	1	5	5	29	26	76	103	101.792	120	103.037	74	77	60	57	27	11	6	16	7	3	4	3	1	0	0
	-63.6	0	0	1	0	0	0	1	2	6	21	29	62	108	84.089	101	81.4929	95	72	73	41	34	12	15	8	14	5	4	4	3	2	0
	-63.584	0	0	0	0	1	0	1	4	6	17	27	57	92	92.9405	114	84.303	89	72	48	51	30	20	17	8	6	8	3	0	4	1	0
	-63.568	1	0	0	0	0	0	1	1	5	20	40	84	90	104.005	127	116.151	82	79	52	36	26	11	15	19	5	10	5	2	2	0	1
	-63.552	2	0	0	0	0	0	1	4	4	17	40	62	86	107.324	102	104.91	67	86	55	39	29	12	21	11	5	7	5	3	2	0	0
	-63.536	2	0	0	0	0	0	0	0	7	21	23	76	95	80.7697	99	101.164	87	73	48	50	27	13	16	12	6	10	4	3	2	1	1
	-63.52	0	0	1	0	0	0	0	4	5	13	38	71	99	96.2598	114	114.277	92	77	67	50	36	14	14	8	4	2	6	2	3	1	0
	-63.504	0	2	1	0	0	1	0	2	2	12	29	75	79	94.0469	92	116.151	80	70	55	54	35	10	13	12	6	4	6	2	2	3	0
	-63.488	1	0	0	0	0	0	1	2	5	16	27	68	80	97.3662	107	125.518	84	64	60	49	34	14	7	10	10	3	2	6	0	1	0
	-63.472	0	0	0	0	0	1	0	4	6	14	36	76	80	101.792	113	97.4168	86	82	51	32	20	15	9	13	8	6	7	6	2	0	0
	-63.456	0	0	0	0	0	0	1	6	4	25	15	69	88	75.2375	97	110.531	85	81	68	45	28	21	14	11	9	12	6	6	2	0	0
	-63.44	1	0	0	0	0	0	1	6	3	18	39	82	77	76.344	104	103.037	88	51	43	43	29	16	23	10	8	12	2	0	0	2	1
	-63.424	1	1	0	0	0	0	2	1	3	14	33	69	79	82.9826	120	90.8599	99	89	71	35	28	21	16	9	7	3	1	2	1	1	1
	-63.408	1	0	0	0	0	0	1	2	2	17	38	79	76	84.089	120	106.784	97	82	43	39	23	13	9	8	13	5	3	2	1	1	0
	-63.392	1	0	1	0	0	0	0	3	4	16	29	64	72	95.1534	112	106.784	84	75	53	40	32	14	14	10	5	3	4	2	1	0	0
	-63.376	0	0	1	0	0	1	4	1	7	20	31	95	100	108.431	101	102.1	79	82	64	38	41	14	11	5	8	1	5	4	1	0	0
	-63.36	1	0	0	0	0	0	1	2	8	15	37	57	87	85.1955	144	97.4168	82	69	49	43	22	10	16	10	10	4	3	2	3	1	0
	-63.344	1	0	0	0	0	0	0	4	5	19	30	65	84	102.898	99	87.1131	84	84	52	45	35	26	9	12	11	3	6	2	2	0	2
	-63.328	0	0	0	0	1	1	0	1	10	18	30	67	104	90.7276	109	111.467	112	72	47	54	29	20	17	12	8	6	4	6	2	0	0
	-63.312	1	1	0	0	0	0	1	2	4	19	33	73	82	97.3662	124	109.594	86	66	56	47	18	17	13	14	6	4	1	1	2	0	0
	-63.296	2	0	0	0	2	1	1	3	7	20	31	62	83	116.176	111	98.3535	101	77	62	59	41	12	10	10	9	7	8	2	2	2	1
	-63.28	1	0	0	0	0	0	0	5	7	20	30	62	91	118.388	109	113.341	93	71	59	35	26	18	9	9	4	6	3	2	1	1	0
	-63.264	0	0	0	0	0	2	0	3	2	14	42	68	86	111.75	119	101.164	81	75	65	48	29	16	10	10	8	8	1	2	1	0	0
	-63.248	1	0	0	0	0	0	1	3	4	19	38	74	100	102.898	112	92.7333	65	70	59	50	32	16	12	11	5	4	4	1	2	2	1
	-63.232	0	0	0	0	1	0	0	1	9	18	41	65	81	111.75	115	115.214	110	84	50	39	29	16	10	10	9	7	4	5	0	0	1
	-63.216	2	1	0	0	0	1	0	3	5	20	31	83	74	90.7276	108	92.7333	76	79	58	45	30	15	8	15	7	6	3	0	1	0	0
	-63.2	0	0	0	0	0	2	0	1	4	11	24	70	88	116.176	112	123.644	90	92	53	44	32	10	10	16	13	6	3	2	1	0	0
	-63.184	0	2	2	0	0	0	1	3	13	12	34	73	79	74.1311	90	98.3535	92	85	59	53	28	17	11	12	9	2	6	1	3	1	0
	-63.168	1	0	0	0	0	0	0	3	6	24	36	81	85	99.5791	103	103.974	89	64	69	36	16	14	19	11	11	4	3	1	3	1	0
	-63.152	1	0	0	0	0	0	0	3	5	14	42	63	86	75.2375	113	108.657	85	63	47	39	30	21	12	8	7	9	5	1	1	0	1
	-63.136	3	0	0	0	0	0	0	1	3	22	40	78	91	88.5148	110	109.594	79	63	53	46	32	27	12	9	9	6	5	3	0	2	0
	-63.12	0	0	0	0	0	1	0	2	5	26	22	73	95	97.3662	111	91.7966	90	75	51	40	34	12	8	12	6	10	0	1	4	1	0
	-63.104	1	1	0	0	1	0	1	2	3	19	38	84	84	84.089	114	98.3535	94	92	56	41	30	14	8	10	4	7	10	5	0	2	0
	-63.088	1	0	1	0	0	0	0	2	5	13	32	57	96	87.4083	96	99.2902	90	79	67	39	37	18	13	5	7	4	4	2	2	2	0
	-63.072	0	0	0	0	0	2	1	3	7	18	26	74	63	80.7697	109	107.721	82	66	44	43	28	11	11	9	3	10	3	3	2	0	0
	-63.056	0	0	0	1	0	0	2	2	6	16	37	57	90	113.963	111	94.6067	85	74	43	40	18	12	13	14	7	5	4	3	1	1	0
	-63.04	1	0	0	0	0	1	1	2	5	13	27	73	104	117.282	121	102.1	87	80	43	44	23	21	8	12	7	10	6	2	3	0	1
	-63.024	2	0	0	0	0	0	2	5	6	18	35	89	88	102.898	106	95.5434	91	79	45	38	21	13	11	10	9	3	3	0	1	0	0
	-63.008	1	0	3	0	0	0	0	2	4	12	30	61	90	88.5148	123	87.1131	92	75	62	44	29	18	16	8	10	6	2	1	1	1	1
	-62.992	1	0	0	0	0	0	2	4	3	11	34	77	99	79.6633	131	91.7966	78	92	48	34	28	15	17	8	11	4	3	3	1	0	0
	-62.976	0	1	2	0	0	1	1	4	5	9	33	69	89	113.963	108	106.784	94	71	56	36	27	16	13	10	5	5	2	1	1	1	0
	-62.96	0	1	0	0	1	0	1	3	7	16	27	64	98	100.686	103	104.91	83	68	41	45	20	17	7	8	4	4	8	2	4	4	0
	-62.944	0	0	1	0	0	0	0	1	3	15	27	78	86	99.5791	129	116.151	95	81	55	53	23	15	15	12	5	5	5	3	0	1	0
	-62.928	0	1	0	0	0	0	0	2	6	18	30	63	78	106.218	103	89.9232	86	74	57	40	35	9	12	9	7	2	4	3	4	1	0
	-62.912	1	0	1	0	0	0	0	4	5	22	27	67	90	115.069	97	113.341	96	69	62	50	30	11	15	7	7	8	4	5	3	0	0
	-62.896	0	0	0	0	0	0	0	7	9	20	32	68	92	105.111	91	112.404	80	88	61	39	24	13	14	8	10	4	6	4	1	1	1
	-62.88	1	0	0	1	1	0	1	5	5	11	43	76	92	95.1534	100	98.3535	89	75	52	39	29	15	16	6	7	5	1	3	2	0	0
	-62.864	0	0	2	0	1	0	1	1	5	20	38	81	95	90.7276	97	88.0498	80	73	54	52	19	18	9	12	15	11	10	3	0	3	0
	-62.848	0	0	0	0	1	0	0	2	6	17	31	64	76	84.089	114	108.657	94	88	58	54	20	16	10	7	6	3	8	5	5	0	0
	-62.832	0	0	1	0	0	0	0	1	4	15	29	78	90	97.3662	110	115.214	102	70	75	44	38	10	7	13	7	9	5	1	1	0	0
	-62.816	0	0	1	0	0	0	2	2	2	13	26	63	85	105.111	102	110.531	111	79	67	48	31	8	15	12	7	6	7	4	2	4	0
	-62.8	1	0	0	0	0	0	0	2	6	12	26	72	87	100.686	110	98.3535	76	66	54	53	32	11	9	5	7	3	3	3	1	2	0
	-62.784	2	1	1	0	0	1	2	5	11	26	39	54	102	116.176	106	101.164	90	68	66	51	28	11	10	6	8	5	4	1	3	1	1
	-62.768	3	0	0	0	0	0	0	2	2	17	27	65	94	105.111	107	111.467	85	78	50	49	23	15	17	17	9	6	3	0	2	2	0
	-62.752	0	0	0	0	0	0	3	3	5	19	25	89	80	123.921	97	105.847	80	80	56	44	33	13	7	10	9	8	2	3	3	1	0
	-62.736	0	1	0	0	0	0	1	2	7	20	39	79	88	98.4727	109	100.227	81	87	46	52	23	16	9	8	9	4	4	4	2	0	0
	-62.72	1	2	0	1	0	0	0	1	7	16	23	63	82	88.5148	123	115.214	93	91	54	39	31	7	5	13	6	8	3	4	3	2	0
	-62.704	0	0	0	0	1	1	0	1	8	15	34	82	88	107.324	108	114.277	85	73	62	44	24	14	7	8	7	6	3	4	1	0	1
	-62.688	0	0	0	0	2	0	0	5	13	13	28	70	105	107.324	112	88.9865	110	83	72	50	31	21	8	6	11	8	4	5	1	4	0
	-62.672	2	0	0	0	0	0	1	2	7	19	37	65	81	104.005	130	92.7333	101	72	50	47	28	11	13	8	10	4	3	5	2	0	0
	-62.656	1	0	0	1	0	0	1	2	6	25	31	61	78	98.4727	117	88.0498	102	76	71	38	33	22	6	16	12	1	3	5	0	0	0
	-62.64	0	1	0	0	0	0	1	1	12	20	31	77	98	76.344	101	85.2397	90	70	54	38	34	13	11	11	7	6	3	6	0	0	0
	-62.624	3	0	0	0	0	0	1	1	7	19	35	76	93	76.344	112	111.467	88	73	48	45	28	15	16	13	5	5	4	4	2	0	2
	-62.608	1	0	0	1	1	0	1	0	7	25	34	56	97	89.6212	130	114.277	95	79	65	58	33	17	14	13	7	2	4	6	1	0	0
	-62.592	1	0	0	0	0	1	2	3	3	13	32	77	84	111.75	94	88.9865	91	79	46	39	28	7	18	6	8	6	6	3	3	2	0
	-62.576	0	0	0	0	0	0	2	1	10	20	41	70	85	106.218	117	105.847	96	89	63	40	31	13	15	8	6	5	0	2	1	0	0
	-62.56	1	1	0	1	0	0	0	4	5	21	44	65	89	98.4727	115	102.1	94	62	62	47	24	7	13	12	10	2	3	2	1	0	0
	-62.544	2	0	0	0	0	0	2	4	5	16	32	79	80	81.8761	93	95.5434	91	71	61	42	27	12	14	14	10	6	5	4	3	2	0
	-62.528	1	0	0	1	0	0	0	0	8	24	31	86	81	88.5148	101	114.277	97	66	50	36	31	24	13	13	6	10	4	3	2	0	0
	-62.512	0	0	0	0	0	0	0	5	9	16	17	58	75	122.814	85	104.91	78	91	42	31	32	13	12	16	12	7	2	2	2	3	0
	-62.496	0	1	0	0	0	0	1	6	7	20	39	60	88	111.75	112	116.151	91	77	49	45	28	20	14	15	6	4	2	1	2	2	1
	-62.48	1	1	0	0	0	0	0	2	5	23	42	54	80	96.2598	134	125.518	90	82	66	37	39	15	12	12	10	6	4	3	1	0	0
	-62.464	0	0	1	0	1	0	0	4	3	15	30	81	80	97.3662	101	105.847	87	71	67	49	19	6	15	3	5	10	5	4	1	1	0
	-62.448	2	1	2	0	0	0	0	1	4	14	40	73	80	107.324	96	108.657	93	90	57	47	24	18	14	16	7	7	2	1	2	0	0
	-62.432	2	0	0	0	0	1	1	1	6	22	33	58	78	96.2598	127	88.9865	105	79	54	40	32	16	11	7	6	6	4	1	1	0	0
	-62.416	0	1	0	0	0	0	2	1	9	13	38	61	87	118.388	90	112.404	98	67	56	49	30	10	7	12	6	3	1	1	0	2	2
	-62.4	1	1	0	0	0	0	0	1	3	20	34	57	80	105.111	112	104.91	85	72	63	51	25	12	19	11	10	6	2	3	0	1	0
	-62.384	0	0	1	0	1	0	1	1	6	13	26	73	84	104.005	101	98.3535	83	68	75	40	38	17	17	15	5	6	6	3	1	0	0
	-62.368	2	2	0	0	0	0	1	2	8	23	31	67	83	77.4504	116	97.4168	103	85	54	37	28	11	11	6	11	4	1	0	2	1	0
	-62.352	0	0	0	1	1	0	1	1	7	16	37	75	95	104.005	112	95.5434	86	69	59	45	31	17	10	5	10	4	5	2	3	0	0
	-62.336	0	3	0	0	1	0	0	3	12	18	41	73	92	113.963	123	85.2397	87	63	64	45	30	13	9	6	7	8	2	4	1	0	0
	-62.32	0	1	0	0	0	0	0	2	6	21	41	69	83	108.431	107	115.214	89	73	66	44	37	15	11	10	7	5	3	3	3	0	0
	-62.304	0	0	0	0	0	0	0	4	6	14	31	71	97	87.4083	117	110.531	84	65	49	38	22	21	23	8	5	5	5	3	0	0	0
	-62.288	2	1	0	0	0	1	0	2	5	19	30	58	74	102.898	122	108.657	88	74	52	35	29	13	10	9	12	2	3	3	3	1	0
	-62.272	2	4	0	1	0	0	0	3	9	18	23	60	78	99.5791	102	113.341	93	88	76	44	26	18	16	9	8	10	4	1	0	1	0
	-62.256	1	0	0	0	0	0	0	4	7	35	25	65	95	105.111	125	88.0498	87	78	63	42	25	18	9	13	9	1	2	2	1	2	0
	-62.24	0	0	0	0	0	0	0	3	10	19	36	62	79	92.9405	119	120.834	91	78	65	36	37	13	11	7	6	8	4	4	1	0	2
	-62.224	0	0	1	0	0	0	1	3	5	26	45	75	93	105.111	102	105.847	86	90	60	48	28	11	20	6	5	8	2	4	2	0	0
	-62.208	0	0	0	0	0	0	1	1	4	13	26	57	94	111.75	113	103.037	89	70	49	25	28	9	11	8	9	4	2	9	3	0	0
	-62.192	1	1	0	0	0	2	2	1	3	14	33	69	78	90.7276	118	110.531	90	74	59	40	38	16	20	7	10	9	4	2	1	1	1
	-62.176	0	0	0	0	0	0	1	1	4	15	36	74	74	111.75	108	103.037	90	71	51	39	22	10	17	7	12	3	7	3	1	1	1
	-62.16	0	0	0	1	0	1	0	3	3	15	41	70	85	84.089	101	88.0498	91	76	65	34	33	15	13	11	13	3	4	3	2	0	0
	-62.144	0	1	0	0	0	0	3	1	3	21	35	65	99	112.856	115	141.442	90	96	49	39	30	15	13	9	12	6	8	0	1	0	0
	-62.128	1	0	0	0	0	0	1	4	6	16	35	72	81	98.4727	98	96.4801	89	84	67	49	25	13	8	9	6	5	4	4	2	0	0
	-62.112	0	1	0	0	0	0	0	3	2	16	33	58	100	98.4727	103	94.6067	97	69	59	38	27	14	13	15	6	7	3	2	2	1	0
	-62.096	0	0	0	0	0	0	1	2	4	21	27	86	110	91.8341	110	119.898	88	74	53	54	25	18	17	11	8	6	5	4	2	0	0
	-62.08	1	0	0	0	0	1	0	1	9	15	36	64	91	87.4083	129	109.594	85	87	73	45	30	19	9	9	5	6	2	4	3	0	0
	-62.064	0	1	0	0	0	0	0	1	7	16	41	63	79	96.2598	124	90.8599	91	72	46	45	25	15	10	15	8	8	3	3	2	3	0
	-62.048	1	0	0	0	0	0	0	5	4	18	36	69	91	92.9405	116	91.7966	87	85	60	39	29	17	19	6	7	7	5	4	2	0	0
	-62.032	1	0	0	0	0	0	2	3	8	18	32	69	81	95.1534	106	96.4801	77	78	55	48	29	12	12	11	12	6	4	3	3	0	0
	-62.016	2	1	0	0	1	1	1	2	6	19	31	68	92	89.6212	141	103.974	93	78	57	44	26	20	16	10	6	6	2	4	2	0	0
	-62	0	1	0	1	0	0	0	1	4	17	29	67	81	97.3662	94	95.5434	91	95	58	48	26	23	18	17	4	7	4	3	1	1	2
	-61.984	0	0	1	0	0	1	1	3	1	22	28	73	92	97.3662	104	103.974	91	72	54	40	27	7	10	11	11	7	3	2	3	2	1
	-61.968	0	1	0	0	0	0	1	3	1	23	23	71	87	91.8341	88	106.784	89	74	71	31	25	19	14	13	8	5	4	3	5	2	1
	-61.952	0	0	1	0	0	1	1	1	8	18	32	71	94	91.8341	117	96.4801	77	77	48	33	34	16	11	11	3	5	3	5	1	1	0
	-61.936	0	1	0	0	0	1	1	0	7	13	32	71	108	107.324	116	106.784	91	118	62	41	22	9	10	5	4	6	3	4	5	0	1
	-61.92	3	0	0	0	0	0	1	3	6	15	42	69	93	94.0469	112	93.67	75	71	51	57	16	18	18	6	11	3	3	2	1	0	1
	-61.904	3	0	1	0	0	0	0	6	5	18	24	58	95	131.666	96	89.9232	98	79	63	43	24	20	13	11	10	11	2	2	2	1	1
	-61.888	1	0	1	0	0	0	1	1	7	20	27	61	82	90.7276	102	107.721	106	81	52	39	23	11	17	13	5	8	5	4	4	3	0
	-61.872	0	2	0	0	0	0	0	1	4	18	20	65	93	88.5148	108	80.5562	83	88	64	50	23	19	13	18	7	4	4	2	2	1	0
	-61.856	1	0	0	0	0	0	1	1	8	13	43	75	75	110.643	121	97.4168	89	58	64	53	21	14	11	11	10	6	6	3	1	1	2
	-61.84	2	1	0	0	0	0	1	2	7	18	32	74	88	108.431	117	98.3535	76	66	66	46	34	15	6	10	6	3	0	1	1	1	0
	-61.824	1	0	0	0	0	0	2	1	5	22	33	75	91	99.5791	96	95.5434	91	72	65	37	19	13	14	18	7	3	5	1	4	1	1
	-61.808	0	0	0	0	0	0	1	2	5	12	39	65	103	86.3019	113	104.91	93	91	54	30	37	7	13	11	9	5	5	3	4	0	2
	-61.792	0	0	0	0	0	0	0	5	6	15	36	69	90	115.069	103	110.531	77	58	64	35	19	12	9	10	10	6	4	3	3	0	0
	-61.776	0	0	0	0	1	0	0	5	8	20	33	81	84	89.6212	109	101.164	74	91	40	51	19	11	10	8	10	2	5	2	4	0	0
	-61.76	1	0	2	0	0	0	1	0	3	18	28	64	94	102.898	106	109.594	90	75	59	43	38	13	17	12	10	3	2	4	1	0	1
	-61.744	1	1	0	0	0	0	1	4	3	11	28	63	101	90.7276	115	100.227	79	90	65	50	33	15	22	12	5	3	3	3	2	2	1
	-61.728	1	0	1	1	1	1	0	4	6	20	35	67	87	97.3662	129	124.581	81	74	52	44	31	14	14	8	6	3	4	2	3	4	0
	-61.712	1	1	0	0	0	0	0	3	4	23	29	85	102	88.5148	95	114.277	78	74	80	50	37	16	14	12	13	4	4	3	3	2	0
	-61.696	1	1	1	0	0	2	3	4	11	16	42	53	95	107.324	117	113.341	77	64	51	32	25	19	11	11	8	7	5	2	0	1	1
	-61.68	2	0	0	0	0	1	0	2	8	18	25	74	83	87.4083	101	109.594	84	75	61	36	32	15	13	9	7	4	3	2	1	1	0
	-61.664	0	1	0	1	0	0	1	4	4	14	43	64	93	91.8341	99	123.644	96	49	72	54	27	14	14	15	6	13	5	2	1	1	0
	-61.648	0	0	1	0	0	1	0	0	3	19	33	81	102	118.388	114	124.581	99	77	58	53	31	11	12	9	7	4	2	1	1	0	1
	-61.632	0	0	0	0	0	0	1	1	5	22	26	48	99	96.2598	103	103.037	86	83	60	38	25	13	15	12	1	7	6	3	3	0	0
	-61.616	2	0	1	1	0	0	0	2	1	19	28	66	102	106.218	122	93.67	91	90	43	35	26	13	12	13	3	4	3	1	3	2	0
	-61.6	0	1	1	1	0	0	0	1	5	14	27	58	106	104.005	120	107.721	100	76	57	43	30	15	14	11	7	1	6	1	1	2	0
	-61.584	3	0	0	0	0	0	1	1	5	19	42	75	83	79.6633	114	119.898	84	83	55	50	29	14	12	7	6	5	7	3	1	1	0
	-61.568	2	1	0	0	0	1	0	2	10	21	37	73	98	104.005	109	117.088	105	86	48	40	32	15	10	9	5	8	2	3	3	0	0
	-61.552	1	0	0	1	0	1	2	4	7	24	36	79	76	95.1534	112	107.721	110	83	45	52	28	17	7	10	6	6	5	1	1	2	1
	-61.536	1	0	0	0	1	1	1	4	6	20	33	60	101	91.8341	115	86.1764	90	87	64	41	34	14	9	14	7	4	4	4	2	0	0
	-61.52	0	0	0	1	0	0	0	2	5	16	32	75	97	95.1534	109	85.2397	88	90	61	37	35	13	7	10	5	7	8	1	2	2	0
	-61.504	1	0	1	0	0	0	0	0	4	25	30	69	89	98.4727	109	129.265	94	91	54	50	42	15	16	9	5	4	3	2	0	0	2
	-61.488	1	0	0	0	1	0	2	2	7	10	22	55	82	105.111	115	108.657	91	71	69	34	25	12	11	10	4	4	3	2	2	1	1
	-61.472	1	1	0	0	0	2	0	2	6	14	33	66	72	101.792	119	112.404	82	71	57	44	32	10	13	11	3	3	4	3	2	1	0
	-61.456	0	0	0	0	0	0	1	4	6	21	38	73	84	116.176	112	90.8599	108	82	60	35	26	17	11	6	5	7	9	3	1	3	2
	-61.44	1	1	0	0	0	0	1	3	6	19	32	66	94	121.708	116	115.214	93	65	54	45	31	17	10	8	7	3	5	4	1	0	0
	-61.424	1	0	1	0	0	0	1	1	10	11	33	74	81	85.1955	123	108.657	71	88	57	49	25	9	16	9	10	4	7	3	3	1	1
	-61.408	0	0	0	1	0	0	0	1	9	14	44	82	92	105.111	106	104.91	78	69	54	31	28	12	15	16	7	4	7	1	1	1	1
	-61.392	0	0	0	0	0	0	1	1	6	20	39	72	99	109.537	90	102.1	108	60	64	37	28	8	15	8	11	4	0	3	1	0	0
	-61.376	1	0	1	1	0	0	1	4	5	14	37	67	90	101.792	120	100.227	88	88	49	42	33	16	19	11	7	4	2	2	4	1	1
	-61.36	1	0	0	0	1	0	0	2	5	22	30	62	97	88.5148	108	101.164	79	85	66	38	28	13	15	8	8	5	2	2	2	1	1
	-61.344	0	0	0	0	0	0	0	1	9	24	23	60	99	117.282	115	122.708	80	83	57	39	30	21	9	14	8	10	1	4	3	2	0
	-61.328	0	0	0	0	0	0	0	4	6	17	33	73	83	95.1534	102	97.4168	70	77	50	38	32	18	8	15	10	7	2	5	6	2	0
	-61.312	1	1	0	0	0	0	1	1	4	16	38	77	103	101.792	122	118.024	84	77	78	45	23	15	10	10	8	7	5	6	3	0	0
	-61.296	2	0	0	0	0	2	0	4	8	19	28	71	90	100.686	106	103.974	78	69	68	45	18	11	10	9	4	5	2	1	0	2	0
	-61.28	0	1	0	0	0	0	0	2	10	19	37	57	90	92.9405	119	118.024	82	91	56	42	25	16	5	14	9	2	3	3	1	1	0
	-61.264	0	1	0	0	0	0	0	2	2	23	34	91	74	108.431	107	96.4801	84	69	50	46	36	11	13	8	8	5	5	2	1	1	0
	-61.248	2	0	0	0	0	0	0	1	5	27	42	58	92	125.027	99	89.9232	82	65	44	47	24	12	13	5	5	9	3	6	3	1	0
	-61.232	1	0	0	0	0	0	1	1	11	32	31	83	85	84.089	104	89.9232	89	70	57	43	31	15	10	9	7	3	7	3	1	3	0
	-61.216	0	0	0	0	0	2	0	2	6	19	40	68	101	91.8341	107	130.201	91	90	65	39	24	11	20	8	6	5	4	5	2	2	0
	-61.2	1	0	0	0	0	1	2	1	4	16	21	66	92	90.7276	119	111.467	78	83	50	47	23	15	10	6	9	5	4	0	0	1	0
	-61.184	2	0	0	0	0	0	1	2	8	20	36	66	87	95.1534	88	113.341	111	73	61	47	34	15	15	10	11	2	2	4	3	2	1
	-61.168	4	0	0	0	0	0	0	4	6	19	33	60	79	101.792	124	109.594	96	76	58	54	26	16	18	8	7	4	5	2	3	2	0
	-61.152	0	0	0	0	0	0	2	2	10	7	31	65	95	100.686	123	104.91	95	74	65	40	28	11	9	12	6	4	7	2	3	0	1
	-61.136	0	0	1	0	0	2	1	1	2	20	37	64	74	108.431	111	101.164	97	67	63	34	24	8	9	13	7	5	6	5	1	1	0
	-61.12	0	0	0	0	1	0	1	1	8	12	32	79	93	98.4727	103	100.227	99	84	55	47	25	23	10	10	9	6	7	3	0	3	0
	-61.104	0	1	0	0	0	0	0	4	4	25	37	81	79	89.6212	113	93.67	80	78	49	46	34	12	8	8	11	2	5	1	2	2	0
	-61.088	4	1	0	0	0	0	0	1	5	13	33	89	97	85.1955	126	123.644	68	72	47	42	27	15	11	10	4	7	5	4	5	0	0
	-61.072	2	1	0	2	0	1	0	1	10	9	21	66	94	94.0469	116	107.721	98	91	44	53	30	12	9	17	7	3	6	3	3	2	0
	-61.056	2	0	0	0	0	0	1	1	10	22	32	71	78	102.898	112	93.67	80	78	51	45	23	9	7	14	7	9	5	2	4	1	0
	-61.04	0	0	0	0	0	0	2	2	6	18	25	84	96	111.75	118	90.8599	92	67	61	43	29	13	17	7	5	1	5	2	3	0	1
	-61.024	1	0	0	0	0	1	0	1	6	18	32	71	92	134.985	140	125.518	85	71	59	40	28	15	7	10	2	6	2	4	1	2	1
	-61.008	0	1	0	1	0	0	0	3	9	14	44	67	106	101.792	104	120.834	91	75	65	49	27	20	8	9	4	6	6	3	1	1	1
	-60.992	2	0	1	1	0	0	0	2	8	19	27	65	103	91.8341	123	107.721	97	76	60	46	28	18	12	8	8	11	5	3	4	2	1
	-60.976	1	1	1	0	0	0	0	3	5	15	31	71	85	107.324	111	95.5434	99	76	46	50	17	11	11	11	10	9	2	0	0	3	0
	-60.96	1	0	1	0	0	0	0	2	4	20	32	62	86	113.963	113	102.1	72	65	48	48	27	13	11	5	8	6	4	2	3	3	0
	-60.944	2	0	1	0	0	0	0	4	7	24	35	77	74	104.005	102	93.67	104	89	44	40	25	21	20	8	13	6	7	2	0	2	0
	-60.928	0	0	2	1	0	0	0	4	7	12	31	69	91	115.069	99	98.3535	81	68	59	50	23	17	10	10	8	4	8	3	1	2	0
	-60.912	0	3	0	0	1	0	1	1	6	20	35	87	92	97.3662	89	92.7333	86	85	61	44	30	22	16	8	10	4	6	5	1	0	0
	-60.896	0	1	0	0	0	0	1	4	5	20	29	73	85	87.4083	99	99.2902	92	78	60	59	28	17	8	10	7	5	3	5	2	1	1
	-60.88	1	0	0	0	0	0	3	1	5	20	28	63	90	101.792	133	101.164	108	81	75	34	29	12	12	13	7	5	6	2	1	3	0
	-60.864	2	1	1	0	0	0	0	2	2	15	33	50	103	91.8341	125	99.2902	94	76	51	49	27	15	13	6	5	7	3	2	2	2	0
	-60.848	1	0	0	0	1	0	1	1	7	17	41	72	97	92.9405	116	103.974	100	90	61	42	29	12	10	14	11	4	3	3	5	2	0
	-60.832	0	0	0	1	2	1	1	4	9	24	33	69	78	85.1955	97	113.341	93	77	61	44	27	13	5	14	9	4	1	4	2	2	0
	-60.816	1	0	2	0	0	0	0	2	9	13	44	55	78	97.3662	115	97.4168	95	88	55	34	32	16	9	12	11	3	4	2	1	4	0
	-60.8	0	0	0	0	0	0	3	4	5	21	29	63	84	98.4727	138	105.847	80	78	46	43	24	16	13	11	6	9	3	2	1	0	0
	-60.784	0	0	1	0	0	0	1	3	12	19	41	87	99	88.5148	111	110.531	76	82	61	42	28	7	12	10	7	3	5	2	1	1	0
	-60.768	0	0	2	0	1	0	0	3	5	24	41	86	79	105.111	91	90.8599	64	74	53	34	32	17	15	10	9	8	4	2	1	1	1
	-60.752	1	1	0	1	0	0	0	1	6	18	43	78	85	90.7276	110	100.227	63	65	48	38	35	18	14	11	10	2	3	6	3	2	0
	-60.736	1	0	1	0	0	0	0	1	11	17	34	64	83	100.686	128	121.771	98	79	67	49	32	12	14	12	5	3	4	6	3	1	1
	-60.72	0	0	1	0	0	0	0	1	7	25	27	62	84	106.218	121	107.721	92	95	48	45	27	23	12	14	7	6	4	0	3	6	0
	-60.704	0	2	0	0	0	1	0	7	5	23	37	76	92	86.3019	124	99.2902	80	79	50	38	24	15	13	12	5	3	4	1	2	0	0
	-60.688	0	0	0	0	0	1	0	3	5	20	27	93	92	98.4727	104	101.164	88	81	53	54	23	15	15	9	8	3	3	2	3	0	0
	-60.672	0	1	1	0	0	1	1	3	4	23	24	80	76	90.7276	87	108.657	100	87	69	51	34	21	12	7	4	3	1	4	1	1	0
	-60.656	0	1	0	0	0	0	1	0	6	21	35	67	91	94.0469	120	105.847	80	95	57	33	31	13	12	13	8	7	5	5	2	2	0
	-60.64	0	0	0	0	0	0	2	3	10	13	29	55	73	96.2598	111	96.4801	94	78	56	37	28	17	18	6	4	5	3	2	1	2	1
	-60.624	0	0	0	0	0	0	0	1	8	16	30	52	78	109.537	103	105.847	89	57	62	45	30	15	14	8	3	2	7	2	1	0	0
	-60.608	0	1	1	0	0	0	2	1	11	18	30	72	99	105.111	123	88.0498	96	74	69	46	23	13	7	11	17	5	2	4	3	0	1
	-60.592	2	0	0	0	0	0	0	4	4	16	35	76	68	110.643	87	99.2902	100	89	62	42	36	12	10	10	5	3	3	2	2	0	0
	-60.576	1	0	0	0	0	1	1	5	4	21	31	66	99	117.282	107	96.4801	110	73	55	39	29	18	7	12	11	4	2	4	0	0	0
	-60.56	1	0	0	0	0	1	0	4	8	26	23	71	91	116.176	101	110.531	100	62	63	41	30	14	15	10	6	5	5	4	0	0	1
	-60.544	0	1	0	0	0	0	0	2	8	16	21	62	78	119.495	115	108.657	98	71	45	38	35	19	11	14	8	1	4	4	1	1	0
	-60.528	0	3	0	0	0	0	0	2	3	19	38	73	104	96.2598	110	98.3535	103	72	61	53	29	18	16	10	10	6	2	3	1	4	0
	-60.512	2	0	1	2	0	0	0	5	8	19	26	66	78	95.1534	123	118.961	98	67	54	53	29	18	12	8	9	7	7	2	0	2	0
	-60.496	1	0	0	0	0	0	0	1	6	20	36	78	93	85.1955	124	96.4801	79	75	68	38	22	13	10	10	9	10	6	4	0	1	2
	-60.48	0	0	0	1	0	0	1	1	9	7	39	77	85	106.218	107	111.467	74	83	67	50	25	12	9	13	5	3	3	3	2	2	0
	-60.464	3	0	0	0	0	1	1	2	8	19	40	89	87	104.005	82	119.898	85	69	47	46	36	6	12	7	13	6	0	4	0	0	1
	-60.448	1	0	1	0	0	1	1	1	6	13	39	71	81	101.792	106	111.467	89	76	56	44	28	15	10	8	6	4	4	2	2	0	0
	-60.432	0	0	1	0	0	1	0	4	4	23	36	74	86	106.218	122	115.214	87	79	65	33	23	13	6	9	4	7	7	4	1	0	0
	-60.416	0	0	0	0	1	1	0	2	8	18	44	66	98	108.431	103	100.227	87	75	46	40	26	17	10	9	8	2	3	3	5	0	1
	-60.4	1	4	0	0	0	0	0	1	11	14	29	68	99	99.5791	109	105.847	76	76	53	41	30	16	14	5	4	7	4	0	3	2	1
	-60.384	0	1	0	0	0	0	0	3	6	17	32	75	100	104.005	123	90.8599	90	64	50	38	36	19	9	13	5	5	4	2	2	2	0
	-60.368	2	1	1	0	0	0	1	1	8	13	42	72	76	86.3019	100	91.7966	84	78	62	41	31	11	11	11	6	6	2	6	4	0	0
	-60.352	0	0	0	1	0	1	0	2	11	13	31	75	81	92.9405	96	105.847	82	74	66	43	28	18	18	11	8	8	7	1	1	2	1
	-60.336	0	0	1	0	0	0	0	7	5	17	30	75	90	107.324	135	91.7966	92	70	48	61	25	15	9	13	7	8	7	1	1	2	0
	-60.32	0	0	0	0	0	1	0	2	5	14	24	64	94	97.3662	108	100.227	89	67	54	41	27	20	11	10	6	6	5	1	2	2	0
	-60.304	1	0	1	0	0	1	1	1	6	20	29	52	103	90.7276	105	83.3663	87	79	70	53	38	18	17	13	4	5	1	2	1	0	0
	-60.288	1	0	0	1	1	0	1	2	5	14	30	52	84	98.4727	131	104.91	89	72	54	48	25	15	12	12	7	8	2	4	0	0	0
	-60.272	0	1	0	0	0	0	0	4	3	20	31	62	81	111.75	94	95.5434	92	79	59	48	32	10	9	9	9	5	0	0	1	3	0
	-60.256	3	0	0	0	0	0	1	5	5	19	36	68	70	109.537	109	113.341	83	76	67	46	33	9	10	6	8	11	6	1	1	2	0
	-60.24	0	0	0	0	0	0	1	4	2	17	28	75	77	105.111	121	98.3535	92	80	56	38	29	10	9	11	9	6	4	3	2	2	0
	-60.224	2	1	0	0	0	0	2	4	5	21	45	59	87	113.963	102	92.7333	94	80	50	43	31	16	14	10	13	5	3	5	0	0	0
	-60.208	0	0	0	0	0	1	1	2	7	12	25	62	83	86.3019	121	91.7966	83	66	42	42	35	13	14	4	9	8	4	2	1	1	2
	-60.192	1	0	0	1	0	0	1	1	5	13	28	66	97	78.5568	118	98.3535	113	68	54	37	26	22	10	18	6	4	2	2	2	1	0
	-60.176	0	0	0	0	1	0	3	0	4	21	38	67	80	95.1534	113	117.088	83	81	54	32	38	15	13	13	8	9	4	3	1	1	0
	-60.16	3	1	0	0	0	0	2	2	12	26	20	72	90	95.1534	117	89.9232	88	91	51	48	27	16	9	12	5	5	3	1	2	1	0
	-60.144	0	1	0	0	0	0	0	1	9	31	27	68	97	104.005	115	98.3535	99	87	71	32	30	27	11	12	4	6	3	2	2	1	2
	-60.128	1	0	0	0	0	0	0	3	3	13	45	73	97	85.1955	130	113.341	82	88	55	33	19	15	14	12	4	6	2	1	2	0	0
	-60.112	2	0	0	0	1	2	1	0	5	16	28	72	84	100.686	91	81.4929	96	80	56	40	28	16	14	7	6	5	1	4	1	2	0
	-60.096	0	1	1	0	1	0	0	4	8	18	21	65	103	104.005	121	104.91	78	73	58	47	25	20	15	5	7	6	3	4	1	3	1
	-60.08	0	1	0	1	0	0	1	2	8	20	33	66	87	92.9405	92	103.037	83	93	65	58	30	10	16	10	12	5	5	0	1	1	0
	-60.064	1	0	0	0	0	0	1	4	10	17	25	73	69	91.8341	102	89.9232	101	83	47	50	24	13	11	11	7	0	5	1	2	0	1
	-60.048	0	0	0	0	0	0	1	4	8	14	37	64	83	89.6212	107	90.8599	97	69	69	31	36	9	16	7	10	5	5	4	0	1	1
	-60.032	1	0	0	0	0	1	0	0	5	15	21	66	81	91.8341	104	117.088	94	71	60	47	25	11	10	7	6	7	7	0	2	1	1
	-60.016	1	0	0	1	0	0	1	5	5	15	29	75	84	94.0469	112	89.9232	99	77	55	49	25	13	11	7	4	5	3	0	3	0	0
	-60	2	0	0	0	1	0	1	2	7	16	36	64	96	111.75	90	96.4801	120	72	52	60	31	18	19	10	7	6	6	2	4	0	0
	-59.984	1	2	0	0	0	0	0	6	7	13	33	70	81	104.005	133	105.847	90	81	54	40	35	14	10	6	6	4	2	2	1	1	0
	-59.968	1	0	0	0	2	0	1	5	7	13	27	73	85	118.388	110	118.961	86	78	58	41	22	18	17	13	8	9	3	4	5	1	1
	-59.952	1	0	0	0	0	0	0	1	5	16	29	64	87	96.2598	113	99.2902	77	88	52	42	29	20	19	9	4	7	6	6	6	0	0
	-59.936	0	1	0	0	0	1	1	1	9	16	40	96	87	98.4727	110	109.594	88	88	47	42	27	15	8	14	8	9	3	4	0	1	0
	-59.92	1	0	0	0	0	1	0	3	7	18	31	75	88	96.2598	103	93.67	77	72	44	48	23	13	14	15	9	4	4	2	1	1	0
	-59.904	1	0	0	0	0	0	0	2	5	20	34	70	99	99.5791	130	106.784	99	88	63	33	22	9	11	11	6	4	4	0	2	3	0
	-59.888	0	0	1	0	0	0	0	3	4	17	23	62	100	94.0469	97	104.91	102	83	47	43	38	12	10	6	13	5	3	3	1	1	0
	-59.872	1	1	0	0	0	0	1	3	8	21	30	60	88	107.324	108	108.657	87	86	76	37	27	9	4	7	9	9	2	3	4	0	2
	-59.856	1	0	0	0	0	1	0	1	9	15	18	55	108	101.792	96	101.164	85	63	55	43	32	14	15	12	4	3	5	2	4	2	0
	-59.84	0	0	0	1	0	0	1	5	7	24	28	64	78	107.324	115	105.847	88	65	54	36	26	9	17	9	5	3	2	2	7	0	0
	-59.824	0	0	1	0	0	0	3	1	1	19	26	64	90	85.1955	108	104.91	78	86	48	38	30	13	14	7	6	6	3	4	2	0	0
	-59.808	0	1	0	0	0	2	1	9	9	19	27	73	87	90.7276	129	112.404	89	81	49	45	29	20	9	10	8	2	3	5	2	0	0
	-59.792	0	0	0	0	0	0	0	4	11	15	27	79	87	84.089	106	94.6067	94	78	60	36	31	13	10	6	5	5	3	0	2	2	0
	-59.776	1	1	1	0	0	2	0	4	10	21	36	57	96	100.686	113	115.214	85	77	61	48	25	14	13	11	9	5	1	3	1	0	2
	-59.76	1	1	0	0	0	1	0	1	8	20	26	72	70	99.5791	93	89.9232	93	87	60	45	22	19	8	9	9	1	12	3	1	0	0
	-59.744	3	0	0	0	0	0	2	0	5	17	34	57	80	91.8341	123	103.974	80	77	64	46	20	10	10	7	3	2	5	2	1	1	0
	-59.728	1	0	1	0	0	0	1	1	7	16	26	67	68	98.4727	116	92.7333	76	76	57	45	19	12	7	8	4	7	2	3	1	1	0
	-59.712	0	0	1	0	1	0	0	2	7	13	40	56	75	98.4727	118	105.847	90	82	51	40	21	13	9	16	5	7	6	1	1	0	0
	-59.696	0	0	0	0	0	1	0	2	8	15	37	68	79	107.324	97	87.1131	112	81	55	39	32	10	14	7	9	6	7	2	3	0	0
	-59.68	2	0	1	1	0	0	3	4	5	13	33	67	75	94.0469	120	99.2902	82	89	53	47	33	19	10	13	7	11	6	6	3	0	1
	-59.664	0	0	1	0	0	0	1	1	5	17	38	56	92	86.3019	105	114.277	98	86	55	36	36	12	12	13	8	4	7	4	5	3	0
	-59.648	0	0	0	0	0	0	0	4	2	10	37	87	94	101.792	123	105.847	96	81	48	44	23	21	16	6	11	2	5	3	3	0	0
	-59.632	0	0	1	1	0	0	0	4	3	22	33	64	66	88.5148	113	101.164	91	63	64	43	23	15	6	10	9	4	2	1	1	2	0
	-59.616	1	1	0	0	1	2	0	1	8	18	28	57	81	101.792	111	99.2902	98	85	65	45	23	10	17	9	14	3	5	1	3	2	0
	-59.6	1	0	0	0	0	0	0	2	8	13	45	65	95	90.7276	121	109.594	88	72	60	51	32	10	16	11	7	4	4	5	2	2	1
	-59.584	0	1	0	0	1	0	0	3	12	21	25	86	81	105.111	94	95.5434	104	51	53	34	34	11	6	4	6	4	1	1	3	2	0
	-59.568	2	0	0	0	0	1	0	3	5	15	38	72	85	105.111	112	111.467	80	62	55	42	30	11	18	13	11	5	3	1	4	1	0
	-59.552	0	0	1	0	0	1	3	2	3	26	42	69	101	85.1955	98	96.4801	107	74	53	46	22	15	10	19	11	5	5	4	3	1	0
	-59.536	0	1	0	0	0	0	0	3	10	11	30	66	96	107.324	109	95.5434	98	83	69	37	32	20	15	11	11	7	3	1	2	1	0
	-59.52	0	0	0	1	1	2	1	4	7	19	33	69	91	94.0469	95	101.164	83	80	70	47	24	16	8	12	7	6	5	0	0	2	1
	-59.504	1	1	0	0	0	0	0	0	4	18	32	59	84	105.111	117	95.5434	78	88	53	48	23	11	11	12	14	5	7	4	3	0	0
	-59.488	1	0	0	1	1	0	0	6	3	18	41	68	82	108.431	88	103.974	79	69	62	30	18	17	14	7	3	3	7	2	2	0	2
	-59.472	0	0	1	0	0	0	1	0	2	15	33	74	82	98.4727	98	90.8599	76	75	64	56	27	13	11	10	15	6	5	4	4	1	0
	-59.456	0	1	0	1	1	0	0	3	10	16	40	73	96	101.792	125	115.214	83	87	60	44	29	16	14	14	10	5	7	2	4	1	1
	-59.44	2	0	1	0	0	1	0	3	12	20	38	54	73	101.792	106	97.4168	95	68	57	47	33	20	13	12	9	5	4	2	0	0	0
	-59.424	0	0	0	1	1	0	0	1	4	15	41	64	83	111.75	112	92.7333	81	86	66	45	27	15	19	7	6	3	3	0	4	2	0
	-59.408	0	0	0	0	0	0	0	2	4	19	29	64	93	87.4083	130	96.4801	86	72	60	36	27	10	8	9	5	3	6	3	2	0	0
	-59.392	0	0	0	0	0	0	0	6	2	14	24	63	87	91.8341	106	102.1	83	76	74	46	35	17	6	11	5	3	6	3	2	3	1
	-59.376	0	0	0	0	0	1	0	3	8	20	30	68	71	89.6212	91	116.151	121	79	59	40	34	10	13	10	6	4	2	1	2	0	2
	-59.36	0	0	0	0	1	1	0	4	7	11	25	65	78	92.9405	128	96.4801	83	60	55	44	35	7	10	8	6	0	6	2	0	2	0
	-59.344	1	0	0	0	0	0	0	2	7	22	37	82	96	101.792	106	103.974	92	68	51	45	33	13	19	3	13	11	6	3	1	0	0
	-59.328	1	0	1	0	0	2	1	5	2	22	35	58	80	119.495	118	100.227	94	84	68	41	28	11	12	8	10	3	2	2	4	0	1
	-59.312	1	2	0	0	0	1	0	5	1	14	36	69	92	94.0469	112	100.227	86	77	69	47	27	11	11	6	5	13	2	3	2	0	0
	-59.296	0	0	0	0	0	0	3	3	8	30	29	81	70	98.4727	113	94.6067	87	84	54	44	26	14	15	16	6	8	5	4	2	1	1
	-59.28	1	2	0	0	0	1	1	3	5	17	26	60	89	119.495	114	115.214	84	69	61	48	25	13	21	7	3	4	2	3	2	0	0
	-59.264	0	0	0	1	0	0	1	4	5	15	30	73	103	102.898	115	106.784	76	53	56	54	25	13	13	10	9	4	6	2	6	1	0
	-59.248	0	0	0	0	0	1	2	7	6	13	30	57	91	99.5791	90	100.227	73	71	66	33	28	17	14	11	6	8	5	1	1	0	0
	-59.232	0	1	0	0	0	0	0	0	5	20	41	79	85	95.1534	109	93.67	113	75	53	52	26	10	14	10	5	8	2	1	1	0	0
	-59.216	0	0	1	0	0	0	0	2	4	24	30	68	83	97.3662	117	127.391	99	66	54	52	28	17	10	11	7	9	3	2	3	2	1
	-59.2	0	0	0	0	1	0	0	1	5	11	35	68	94	98.4727	114	103.974	84	66	53	41	32	12	19	9	7	3	2	4	2	1	0
	-59.184	0	0	0	0	0	0	1	2	8	20	19	68	86	89.6212	103	98.3535	90	82	73	40	41	13	13	15	8	7	3	3	1	1	0
	-59.168	2	1	1	0	0	0	0	2	5	19	35	71	102	78.5568	94	122.708	97	85	51	35	23	14	13	14	6	5	2	4	2	0	0
	-59.152	0	0	0	0	1	0	0	5	3	16	29	65	83	105.111	110	107.721	81	75	67	38	31	19	12	8	7	9	5	1	1	1	2
	-59.136	1	2	0	0	1	0	2	2	6	21	30	71	101	87.4083	118	91.7966	87	74	58	37	31	17	9	10	11	6	4	2	0	0	0
	-59.12	0	0	1	0	0	1	1	5	8	19	28	68	87	91.8341	98	110.531	97	71	60	49	26	11	12	8	11	6	5	5	2	3	0
	-59.104	4	0	0	0	0	0	1	2	10	21	32	68	79	125.027	121	116.151	110	82	61	41	31	12	17	16	11	5	3	2	2	4	0
	-59.088	0	0	1	0	0	0	0	3	6	14	40	64	105	92.9405	121	99.2902	87	69	56	38	26	18	9	11	9	8	4	1	4	1	0
	-59.072	0	0	0	1	1	0	0	4	6	19	25	66	88	87.4083	128	106.784	86	71	52	45	26	13	11	6	10	6	5	2	1	1	0
	-59.056	0	0	1	0	0	0	0	1	8	16	36	69	74	108.431	125	114.277	94	76	60	35	20	16	14	7	5	2	7	2	1	0	0
	-59.04	1	1	0	0	0	0	1	3	6	19	30	63	91	108.431	112	103.974	87	66	65	40	40	4	12	6	11	9	7	1	2	2	0
	-59.024	2	0	0	0	0	0	0	2	4	14	28	75	82	110.643	127	98.3535	88	72	71	40	41	12	10	6	6	4	7	3	1	2	1
	-59.008	2	1	0	0	0	0	3	5	5	18	45	63	93	90.7276	105	91.7966	94	80	68	34	35	18	15	16	7	6	6	3	0	1	1
	-58.992	1	0	1	0	0	0	0	1	5	31	40	73	82	105.111	104	103.974	82	71	77	48	26	16	8	4	9	5	4	0	1	4	1
	-58.976	0	0	0	0	0	1	1	2	5	24	56	71	94	101.792	109	98.3535	87	74	62	40	23	15	12	6	8	5	7	3	2	1	0
	-58.96	0	2	0	0	0	0	1	6	4	17	32	78	99	98.4727	130	94.6067	92	84	62	32	25	19	13	7	9	8	7	2	3	1	0
	-58.944	0	1	0	0	0	0	1	4	4	14	34	64	93	94.0469	126	91.7966	104	91	54	45	21	15	8	15	9	3	4	2	2	0	0
	-58.928	2	2	0	0	0	0	1	2	10	18	32	72	74	102.898	105	103.037	97	76	61	33	36	23	13	9	10	4	5	2	2	1	0
	-58.912	0	1	1	0	0	1	1	3	6	16	30	66	95	89.6212	120	97.4168	86	83	56	42	19	15	16	6	9	1	5	2	2	1	0
	-58.896	1	1	0	0	0	0	1	3	4	23	30	90	79	82.9826	113	111.467	91	72	40	39	33	16	16	7	5	5	4	0	4	2	0
	-58.88	2	2	0	0	0	2	0	2	4	16	28	73	71	96.2598	109	102.1	113	72	57	38	32	9	11	16	4	11	4	3	0	2	0
	-58.864	0	0	0	0	1	1	0	1	2	23	35	59	91	111.75	113	101.164	80	72	54	42	28	6	13	5	5	5	4	2	3	1	0
	-58.848	0	1	0	0	0	1	3	1	8	9	35	74	119	115.069	112	100.227	82	90	63	49	24	15	16	4	4	5	5	2	6	0	0
	-58.832	1	1	0	0	0	0	0	9	7	17	20	71	80	90.7276	109	81.4929	83	83	46	44	35	12	13	4	3	5	3	8	4	0	0
	-58.816	2	1	1	0	0	0	0	1	11	17	36	59	91	108.431	136	110.531	98	61	60	47	21	17	10	5	7	6	4	3	6	0	1
	-58.8	0	1	0	0	0	0	0	4	6	21	22	68	69	104.005	121	94.6067	99	71	49	42	29	12	11	8	4	4	1	2	1	2	1
	-58.784	0	0	0	0	1	1	0	7	2	23	29	64	107	91.8341	101	93.67	90	86	44	41	25	9	8	16	10	7	6	5	3	1	0
	-58.768	0	0	1	0	0	0	1	0	6	24	44	64	97	89.6212	117	107.721	100	79	59	29	42	12	8	15	5	4	3	2	3	2	0
	-58.752	1	0	0	1	0	0	3	4	6	24	38	58	95	85.1955	118	113.341	80	83	61	40	28	18	12	7	6	7	3	2	2	1	0
	-58.736	0	0	1	1	1	0	0	2	9	13	27	65	84	102.898	120	104.91	63	74	63	29	28	14	16	9	9	6	4	0	1	0	1
	-58.72	0	3	0	0	0	0	1	1	5	18	36	59	92	101.792	110	88.9865	91	73	55	45	27	17	8	10	5	4	2	2	0	1	0
	-58.704	3	1	0	0	0	0	2	1	2	18	28	78	87	104.005	99	94.6067	90	88	61	35	26	11	21	10	8	4	3	4	1	0	0
	-58.688	1	1	0	0	0	0	2	1	6	15	22	64	94	89.6212	93	97.4168	85	81	50	42	25	22	22	10	9	9	6	2	3	0	0
	-58.672	2	0	0	0	0	1	1	1	6	27	23	68	98	95.1534	94	118.961	82	78	50	41	44	13	18	12	7	6	1	1	1	1	0
	-58.656	1	0	0	0	0	1	0	3	8	18	43	60	99	101.792	98	102.1	112	73	55	52	30	13	20	10	4	6	4	3	1	0	0
	-58.64	1	0	1	1	0	1	1	6	3	23	32	63	95	109.537	92	96.4801	96	63	61	36	16	17	10	12	8	4	4	5	1	0	1
	-58.624	1	1	0	1	0	3	0	1	0	18	45	73	86	108.431	103	99.2902	92	77	63	48	15	14	12	7	8	5	3	2	2	1	2
	-58.608	1	1	0	0	0	1	0	2	2	16	26	64	93	95.1534	110	121.771	83	57	70	49	32	12	9	8	2	5	5	4	2	1	1
	-58.592	0	0	0	0	0	0	0	4	8	17	36	58	93	98.4727	100	90.8599	92	68	50	39	31	18	14	10	6	5	4	3	3	0	0
	-58.576	1	1	0	0	0	2	1	0	5	20	19	74	99	88.5148	123	122.708	82	75	70	53	44	12	11	11	5	8	3	8	1	2	1
	-58.56	0	1	0	0	0	1	1	5	5	18	26	52	77	81.8761	100	126.454	76	82	56	36	27	10	19	5	10	2	4	1	4	0	1
	-58.544	0	0	0	0	1	0	0	4	3	18	35	74	97	112.856	102	90.8599	88	75	55	38	15	16	12	5	8	6	1	6	2	2	1
	-58.528	3	0	0	0	0	0	0	0	4	17	28	59	80	84.089	118	96.4801	104	71	46	56	37	14	23	5	14	5	6	2	2	1	0
	-58.512	1	1	0	0	2	1	1	4	4	27	34	74	78	92.9405	97	108.657	80	62	72	45	26	13	10	11	7	4	7	6	2	4	0
	-58.496	0	1	1	1	1	0	0	2	5	16	28	61	73	100.686	101	95.5434	105	86	53	40	27	19	10	11	4	5	6	3	0	2	0
	-58.48	1	1	0	0	0	1	1	2	5	22	28	74	100	99.5791	101	102.1	94	69	57	38	37	12	8	7	7	4	5	2	5	1	0
	-58.464	2	0	0	0	0	0	1	3	5	30	32	62	91	94.0469	114	88.0498	86	91	55	54	24	15	7	10	6	4	5	5	2	0	0
	-58.448	1	0	1	0	1	0	0	2	5	17	34	71	78	84.089	118	113.341	75	70	55	42	38	17	15	12	3	7	8	3	2	0	0
	-58.432	1	2	0	0	1	0	3	4	8	26	28	70	91	77.4504	101	98.3535	86	66	47	53	28	15	14	12	4	9	6	1	2	0	0
	-58.416	0	1	0	0	1	0	2	5	5	19	23	73	78	86.3019	105	127.391	75	73	49	43	22	15	12	6	10	1	2	2	1	0	1
	-58.4	1	0	0	0	0	2	2	4	5	21	28	70	93	94.0469	95	89.9232	107	71	54	30	35	14	15	7	4	1	5	0	1	2	1
	-58.384	0	0	0	0	0	0	0	2	6	23	19	63	100	91.8341	103	92.7333	78	83	45	42	29	11	10	20	5	8	4	1	0	2	0
	-58.368	0	1	1	0	0	1	4	3	5	20	25	88	81	98.4727	111	82.4296	86	77	74	51	28	14	12	12	5	5	2	9	0	0	1
	-58.352	2	0	0	0	0	0	0	3	5	21	46	55	87	115.069	126	83.3663	68	89	72	54	33	18	7	10	8	8	1	4	2	0	0
	-58.336	1	0	1	0	0	0	1	1	7	17	26	53	91	99.5791	107	103.974	89	78	77	41	18	13	17	14	6	9	4	1	3	1	0
	-58.32	0	1	0	1	0	1	1	5	4	20	30	61	74	88.5148	105	90.8599	95	78	54	53	28	11	6	8	6	7	1	6	1	1	0
	-58.304	1	1	2	0	0	2	0	3	5	12	32	71	92	108.431	108	109.594	89	69	41	47	29	15	19	10	9	4	3	1	3	0	0
	-58.288	2	1	0	1	0	0	1	2	10	19	28	69	80	91.8341	96	118.024	83	83	63	44	23	20	20	13	8	4	4	3	3	0	0
	-58.272	1	0	0	0	0	0	0	0	4	25	34	82	75	100.686	110	103.037	76	80	56	37	25	11	16	12	5	1	1	2	0	1	0
	-58.256	1	1	1	0	0	1	1	4	9	17	29	74	89	107.324	106	102.1	102	85	70	36	30	18	19	10	11	11	5	4	1	1	0
	-58.24	3	0	0	1	0	1	0	1	7	17	35	69	80	92.9405	137	114.277	89	71	64	44	34	18	12	8	6	4	4	1	4	0	0
	-58.224	3	0	0	0	0	0	0	8	6	15	29	62	84	85.1955	105	101.164	78	84	42	40	19	9	16	9	4	5	6	1	1	0	1
	-58.208	1	1	0	0	0	0	1	4	10	17	27	58	93	98.4727	111	118.961	92	73	48	31	33	12	9	10	3	5	2	5	3	1	1
	-58.192	0	0	1	0	0	1	0	3	4	20	28	68	91	98.4727	113	104.91	92	70	62	41	33	16	11	8	8	4	1	1	1	0	0
	-58.176	1	0	0	0	0	1	0	1	6	17	26	49	86	111.75	104	111.467	88	74	54	62	31	15	13	9	7	6	5	2	0	1	0
	-58.16	1	0	0	0	0	0	0	0	6	24	34	66	88	78.5568	117	99.2902	106	75	47	50	27	14	8	9	10	5	6	3	2	1	0
	-58.144	1	0	0	0	0	0	0	2	9	21	36	69	85	127.24	88	100.227	92	76	44	35	24	19	14	8	7	5	4	2	2	1	0
	-58.128	0	0	0	0	0	0	0	2	9	21	32	58	97	111.75	102	99.2902	92	58	63	31	34	12	16	9	4	4	6	1	3	3	0
	-58.112	2	0	1	0	0	0	1	1	9	19	25	67	112	96.2598	104	115.214	89	77	60	40	26	13	14	7	9	12	2	1	4	0	0
	-58.096	0	0	0	0	0	0	2	3	4	16	29	76	77	90.7276	113	114.277	87	68	48	55	24	16	12	15	10	9	6	3	4	2	0
	-58.08	0	1	0	0	0	0	0	2	8	20	40	74	85	88.5148	107	99.2902	82	57	66	46	24	15	9	5	11	2	6	0	3	0	0
	-58.064	0	1	0	0	0	0	1	4	1	18	33	65	102	119.495	103	95.5434	90	79	72	47	25	10	16	5	5	2	5	1	3	1	0
	-58.048	0	1	0	0	1	0	0	2	9	16	42	58	85	98.4727	105	113.341	85	86	56	40	24	16	14	11	9	3	2	1	4	3	0
	-58.032	0	0	0	1	0	0	1	1	4	14	33	67	103	112.856	118	127.391	82	73	59	39	17	13	11	11	5	4	2	1	2	1	0
	-58.016	0	0	0	0	0	0	1	1	11	11	36	70	83	91.8341	114	99.2902	104	79	47	43	21	8	13	10	4	7	0	2	4	0	0
	-58	0	1	1	0	0	1	0	3	9	29	24	60	95	85.1955	139	103.037	93	74	61	45	27	11	7	6	8	6	5	3	1	0	1
	-57.984	0	1	0	2	1	0	2	3	4	19	39	79	109	111.75	119	103.037	92	69	59	45	25	18	16	10	13	4	5	4	3	1	0
	-57.968	0	1	0	0	0	0	1	5	5	14	32	74	77	92.9405	109	93.67	82	66	59	47	23	16	18	4	5	2	3	0	0	2	0
	-57.952	1	0	0	0	0	0	1	2	9	22	36	80	79	100.686	98	107.721	88	73	64	45	23	12	17	6	9	7	1	2	1	0	1
	-57.936	0	0	0	0	0	0	1	3	6	11	26	82	92	84.089	92	96.4801	88	69	49	40	24	23	17	11	2	12	5	2	3	2	0
	-57.92	0	0	0	0	0	0	2	2	7	19	35	71	86	82.9826	106	86.1764	88	73	60	38	28	8	14	10	7	7	4	0	0	1	0
	-57.904	1	0	0	0	0	0	0	6	5	21	38	62	71	108.431	113	96.4801	92	70	63	37	32	10	14	10	8	7	5	3	2	1	1
	-57.888	0	0	0	0	0	0	1	3	5	18	33	81	80	115.069	103	111.467	99	77	54	40	26	9	14	9	12	9	3	3	1	2	0
	-57.872	1	0	0	0	2	0	3	3	6	17	35	73	97	96.2598	106	111.467	71	75	54	33	23	9	10	5	8	3	4	7	1	1	0
	-57.856	0	0	0	0	0	0	1	2	5	16	38	82	99	109.537	122	127.391	100	70	43	53	33	16	14	12	9	4	2	2	1	1	0
	-57.84	0	0	0	0	0	0	1	3	7	22	35	71	94	100.686	117	116.151	86	61	61	55	40	15	10	9	11	3	4	3	3	0	1
	-57.824	1	0	0	0	0	0	5	1	6	16	29	59	98	110.643	116	100.227	102	95	59	47	27	16	9	14	10	5	4	7	4	2	0
	-57.808	1	3	0	0	1	0	1	3	8	21	40	44	97	104.005	105	105.847	99	76	54	46	23	21	10	8	12	7	4	4	1	1	0
	-57.792	1	0	0	0	0	0	0	3	5	14	34	70	80	91.8341	117	95.5434	104	73	61	36	21	12	9	12	9	5	3	6	4	1	0
	-57.776	2	1	0	0	0	0	2	1	7	17	33	74	85	119.495	125	96.4801	89	78	62	60	25	13	6	15	5	2	2	5	0	0	0
	-57.76	1	2	0	0	0	0	0	3	7	19	37	77	90	92.9405	112	100.227	85	89	59	36	34	17	10	5	14	5	0	4	5	0	1
	-57.744	0	0	0	0	0	2	1	5	6	18	42	67	100	89.6212	110	95.5434	87	66	50	50	30	26	11	11	4	1	5	3	0	1	0
	-57.728	0	1	0	1	0	1	1	6	5	22	39	69	91	106.218	107	106.784	94	81	62	42	25	12	12	9	7	3	4	1	0	0	0
	-57.712	1	0	0	1	0	0	0	2	5	15	40	67	99	104.005	107	120.834	93	62	50	47	25	15	14	11	5	4	3	2	1	0	0
	-57.696	1	1	0	0	0	1	0	1	5	17	35	79	80	105.111	115	108.657	93	83	59	29	28	7	14	10	9	7	6	5	1	2	0
	-57.68	0	0	1	1	0	0	0	2	6	20	24	75	80	90.7276	98	120.834	88	76	60	39	27	19	16	13	6	5	9	2	2	1	0
	-57.664	1	0	0	1	0	0	0	1	4	16	24	69	91	91.8341	87	103.974	72	77	65	42	30	16	16	5	5	3	5	3	1	0	1
	-57.648	1	0	0	0	0	3	1	2	5	25	32	88	73	91.8341	123	95.5434	78	61	59	34	23	10	11	9	10	3	2	3	2	2	0
	-57.632	3	0	0	0	0	0	0	2	8	12	30	61	65	110.643	111	99.2902	96	72	53	47	30	9	5	17	7	6	1	5	3	1	1
	-57.616	2	0	0	0	0	0	0	6	3	10	43	57	91	127.24	100	94.6067	106	67	52	45	33	15	15	8	15	7	2	4	1	1	0
	-57.6	0	2	0	0	0	1	0	2	3	25	30	68	105	79.6633	96	118.024	106	77	58	50	28	13	13	10	7	8	3	6	1	0	0
	-57.584	1	0	0	0	1	0	1	3	6	35	19	76	72	86.3019	87	102.1	85	85	70	51	37	9	12	8	9	5	3	5	0	1	0
	-57.568	0	1	0	1	1	0	0	3	1	15	31	73	90	98.4727	101	101.164	106	63	58	58	28	10	8	10	10	4	4	2	1	2	0
	-57.552	2	0	0	1	0	0	0	0	3	11	32	77	82	99.5791	118	96.4801	78	80	55	36	34	10	12	8	8	10	5	2	2	0	0
	-57.536	3	2	0	1	0	1	0	5	4	13	34	68	81	107.324	103	102.1	82	80	61	37	25	17	11	11	15	11	2	2	0	0	2
	-57.52	2	2	1	0	0	0	2	4	8	23	31	84	89	98.4727	107	101.164	94	82	60	40	27	14	11	10	8	6	8	2	3	1	0
	-57.504	0	0	2	0	0	0	0	1	2	15	39	77	89	127.24	104	110.531	84	81	62	42	36	10	20	9	4	8	4	2	2	1	0
	-57.488	0	1	0	1	0	0	0	2	7	16	33	71	101	89.6212	118	86.1764	100	83	58	39	36	12	8	12	10	4	4	0	0	1	0
	-57.472	2	0	0	0	0	0	0	2	3	19	39	73	97	107.324	120	116.151	90	80	45	43	22	12	9	9	10	7	3	1	1	0	1
	-57.456	0	1	0	0	0	1	0	2	5	15	27	71	95	98.4727	111	88.0498	91	87	56	43	28	12	13	11	12	1	5	1	3	1	0
	-57.44	1	0	0	0	1	0	3	6	5	21	34	68	87	100.686	108	90.8599	83	65	56	45	33	15	16	6	7	3	0	5	2	1	0
	-57.424	1	1	0	0	0	2	1	5	6	11	27	61	86	92.9405	118	101.164	84	57	58	45	27	7	17	9	10	3	4	2	3	2	1
	-57.408	2	1	0	0	1	0	0	0	8	25	22	72	102	116.176	96	113.341	94	70	71	37	30	13	12	3	9	7	5	3	2	1	1
	-57.392	1	0	1	0	0	0	0	2	5	19	26	73	83	112.856	97	100.227	79	67	65	48	32	7	10	12	10	6	2	5	1	2	1
	-57.376	1	0	0	0	0	0	1	1	6	17	28	63	97	115.069	107	108.657	94	78	55	45	35	15	12	7	5	7	1	4	0	1	0
	-57.36	0	2	0	0	0	1	0	1	4	15	33	55	97	99.5791	114	110.531	79	69	62	43	20	12	6	9	5	8	3	3	3	0	2
	-57.344	1	0	0	1	0	0	1	3	7	20	34	74	87	102.898	112	104.91	98	85	55	41	25	14	11	15	3	7	8	4	1	2	0
	-57.328	0	0	0	0	0	1	2	3	5	23	29	70	97	92.9405	106	101.164	84	85	56	44	35	13	10	9	4	6	8	4	1	0	0
	-57.312	0	1	1	0	0	1	2	1	6	27	36	70	88	86.3019	105	118.961	91	73	52	44	24	18	11	8	8	7	7	2	4	0	0
	-57.296	0	0	0	0	0	0	0	1	5	18	47	66	84	104.005	92	106.784	101	58	46	51	23	13	10	10	6	5	5	2	5	1	0
	-57.28	0	0	0	0	0	0	0	0	4	17	33	61	102	89.6212	116	94.6067	78	74	49	42	20	13	8	11	3	3	5	3	0	1	0
	-57.264	2	2	0	0	0	1	0	1	6	16	39	76	97	90.7276	111	124.581	87	68	60	41	27	14	12	9	7	6	4	4	2	0	1
	-57.248	1	1	0	0	0	0	1	1	7	19	31	65	100	86.3019	98	111.467	82	89	49	31	22	16	12	7	8	6	2	3	2	0	1
	-57.232	0	1	1	0	0	0	1	1	4	14	37	68	91	92.9405	105	108.657	88	67	57	45	38	12	8	10	5	1	7	4	3	0	0
	-57.216	1	1	0	0	1	0	0	2	5	16	39	68	89	101.792	90	103.037	86	87	49	38	33	17	16	10	5	3	3	1	2	1	1
	-57.2	2	1	0	0	0	0	1	3	10	16	27	64	85	87.4083	100	95.5434	84	81	68	54	29	12	9	11	14	6	4	2	1	0	0
	-57.184	2	0	0	0	1	1	0	1	3	17	17	68	95	90.7276	105	111.467	76	72	53	44	21	11	12	12	4	4	5	1	1	1	0
	-57.168	1	0	0	0	0	1	1	3	3	15	31	75	114	78.5568	136	108.657	94	95	55	39	39	16	12	15	10	5	3	3	4	3	0
	-57.152	1	0	0	0	0	0	0	1	4	14	31	66	98	100.686	116	107.721	82	77	43	40	38	12	8	8	5	6	3	5	2	1	1
	-57.136	1	0	0	0	0	0	4	4	5	18	26	85	94	89.6212	117	104.91	87	69	63	37	33	18	16	10	6	5	2	3	3	1	1
	-57.12	1	0	1	0	1	0	3	0	6	19	44	68	95	106.218	120	119.898	81	78	55	45	30	12	11	7	1	8	3	3	2	0	1
	-57.104	0	1	0	0	1	1	2	3	7	20	33	73	79	82.9826	116	104.91	101	87	53	39	30	17	19	15	4	3	0	0	1	1	0
	-57.088	0	0	0	1	0	0	0	0	7	14	38	71	83	90.7276	90	105.847	80	65	55	30	34	14	15	11	5	2	1	4	3	1	1
	-57.072	1	1	0	0	0	1	1	6	7	17	29	61	80	107.324	100	107.721	102	86	56	39	32	16	8	18	10	4	3	4	1	0	2
	-57.056	1	0	0	0	0	1	1	0	6	20	29	59	81	95.1534	104	102.1	72	67	62	45	26	23	17	10	8	5	2	4	3	1	0
	-57.04	0	1	0	0	0	0	1	2	4	12	43	78	90	87.4083	120	105.847	90	89	57	34	27	11	14	12	6	4	5	6	2	3	0
	-57.024	0	0	0	0	0	1	1	3	5	16	34	74	84	102.898	113	102.1	93	66	62	39	38	11	13	9	11	7	5	0	3	1	0
	-57.008	2	0	0	0	0	1	0	2	8	17	30	74	90	110.643	112	103.037	83	73	57	49	24	12	9	10	11	6	7	6	1	0	0
	-56.992	0	0	0	0	0	0	1	5	5	19	23	95	96	75.2375	119	88.0498	73	90	54	42	17	22	10	13	6	9	2	2	1	1	1
	-56.976	0	0	0	0	0	1	0	3	12	25	32	87	83	110.643	91	116.151	90	75	55	45	24	17	7	11	8	6	1	3	1	2	1
	-56.96	0	1	0	0	0	1	1	3	6	18	30	62	82	111.75	108	99.2902	79	77	53	47	28	15	13	10	11	6	6	1	2	0	1
	-56.944	1	0	1	0	0	2	1	4	7	18	36	63	89	96.2598	119	99.2902	92	79	67	49	23	10	12	10	6	5	6	4	1	0	1
	-56.928	1	0	0	0	0	0	0	2	4	17	40	67	69	107.324	98	109.594	99	50	71	43	34	14	13	11	7	2	5	3	2	0	0
	-56.912	2	0	1	0	0	0	2	4	5	15	26	81	93	97.3662	109	90.8599	81	60	50	40	25	16	13	10	3	5	2	4	1	1	0
	-56.896	2	1	0	1	0	0	1	3	4	17	38	73	84	106.218	84	114.277	81	90	53	46	22	17	12	14	13	4	5	2	3	1	0
	-56.88	1	0	0	0	0	0	0	2	6	23	41	64	85	106.218	123	104.91	106	72	51	45	32	11	10	9	5	5	4	5	2	3	0
	-56.864	2	1	0	0	0	0	0	2	5	18	33	61	65	97.3662	108	107.721	99	78	56	36	36	10	12	11	6	7	6	4	4	2	0
	-56.848	2	2	0	0	0	1	0	0	5	14	35	54	82	115.069	100	102.1	105	72	62	31	25	25	15	9	10	9	4	2	6	0	0
	-56.832	0	0	0	0	0	0	0	3	6	21	35	76	90	105.111	93	103.037	98	60	61	39	36	18	13	10	4	5	4	0	1	1	0
	-56.816	2	1	0	0	1	0	0	4	4	22	23	70	88	102.898	120	105.847	87	73	61	49	26	17	12	7	7	7	2	5	1	1	0
	-56.8	1	0	1	0	0	0	1	2	4	22	33	50	87	116.176	106	83.3663	94	65	55	31	40	19	14	10	12	4	5	6	1	0	0
	-56.784	1	0	0	0	0	0	1	3	11	19	41	60	85	101.792	101	99.2902	80	71	58	34	30	18	18	11	6	4	4	0	0	1	1
	-56.768	0	0	0	0	0	1	0	1	5	18	27	66	86	74.1311	114	111.467	95	91	59	41	32	15	19	13	9	6	7	3	2	1	0
	-56.752	0	1	0	0	1	0	1	3	8	12	32	55	85	98.4727	98	110.531	76	74	46	42	27	11	15	7	11	5	6	1	2	0	0
	-56.736	0	1	0	0	0	1	2	1	6	16	30	67	87	108.431	121	100.227	97	83	75	51	35	12	12	16	13	6	6	6	5	1	0
	-56.72	0	1	0	0	1	1	0	2	5	30	34	80	90	94.0469	103	108.657	94	81	51	42	35	12	13	6	6	2	3	3	0	2	0
	-56.704	0	0	0	1	0	0	1	2	6	17	22	65	111	101.792	104	88.9865	89	66	60	49	28	20	10	8	11	7	5	2	2	1	0
	-56.688	1	0	1	0	0	0	0	2	6	16	42	65	74	102.898	102	94.6067	94	62	54	52	35	12	12	11	12	2	1	2	0	1	0
	-56.672	0	0	0	0	0	1	1	3	4	17	35	65	77	94.0469	109	103.974	104	73	58	42	27	15	11	5	11	3	4	2	1	2	0
	-56.656	1	1	0	0	0	0	0	1	4	21	32	69	65	92.9405	103	133.948	96	74	63	37	25	14	9	3	8	7	4	1	5	0	0
	-56.64	1	1	0	0	0	0	0	1	6	18	34	73	89	90.7276	117	93.67	91	88	42	40	34	15	15	12	5	4	7	3	1	2	1
	-56.624	1	0	0	0	0	2	2	3	3	19	22	64	78	110.643	118	96.4801	91	69	66	42	21	7	13	13	3	3	8	2	3	0	0
	-56.608	2	1	0	0	1	0	0	4	7	12	26	76	106	107.324	114	116.151	73	77	54	52	32	14	16	12	8	4	5	2	0	1	0
	-56.592	0	0	0	1	0	1	0	1	9	21	27	73	97	110.643	90	124.581	91	72	58	41	23	21	9	4	8	4	4	2	3	2	0
	-56.576	0	0	0	0	0	0	1	3	3	23	26	81	84	92.9405	97	109.594	82	70	45	46	30	11	14	9	2	4	3	1	4	2	0
	-56.56	1	0	0	0	0	0	1	4	8	24	25	62	106	100.686	117	104.91	91	87	64	47	35	12	13	8	5	6	5	5	0	0	0
	-56.544	2	1	0	0	1	0	3	3	5	14	32	76	72	112.856	111	105.847	88	82	71	34	30	17	15	9	8	4	6	3	2	1	0
	-56.528	2	0	2	0	1	1	2	0	10	8	36	75	95	91.8341	100	90.8599	106	89	55	44	39	14	6	10	7	4	4	1	3	1	0
	-56.512	1	1	0	0	0	0	0	0	5	15	31	70	92	106.218	116	98.3535	98	74	40	39	24	19	13	10	8	2	3	4	0	0	0
	-56.496	1	0	0	0	0	1	1	3	2	24	31	65	89	101.792	101	103.037	70	88	70	41	26	17	17	6	4	5	7	1	2	1	0
	-56.48	0	2	0	0	0	0	0	0	3	21	42	76	97	117.282	92	126.454	72	83	51	64	21	17	12	12	6	7	1	3	0	2	0
	-56.464	0	0	0	0	0	1	1	2	3	20	31	59	78	104.005	112	92.7333	107	76	50	41	29	11	16	11	9	7	4	4	1	1	0
	-56.448	0	1	0	0	0	1	2	5	6	19	31	83	100	88.5148	123	96.4801	84	92	60	51	23	16	12	14	10	3	5	4	2	1	1
	-56.432	0	0	1	0	1	0	1	4	10	25	32	68	86	86.3019	96	98.3535	84	64	62	35	37	15	13	16	9	5	6	3	2	1	0
	-56.416	0	2	0	0	0	1	1	3	14	21	32	69	94	102.898	115	103.974	85	74	59	50	35	12	11	12	11	1	4	2	0	1	0
	-56.4	1	2	0	0	0	0	0	0	3	14	36	66	94	100.686	113	105.847	77	75	61	36	33	13	13	7	9	5	6	2	1	0	0
	-56.384	1	0	1	0	0	0	0	1	9	13	36	84	97	90.7276	115	92.7333	88	73	44	49	26	8	12	13	12	3	4	4	1	2	0
	-56.368	0	1	0	0	0	0	1	5	6	21	30	81	94	92.9405	112	99.2902	102	80	60	42	32	16	11	5	10	6	3	1	1	2	0
	-56.352	0	0	1	0	0	0	0	0	8	27	39	57	69	101.792	96	96.4801	97	87	48	36	24	18	7	12	3	6	3	6	1	2	1
	-56.336	2	1	0	1	0	0	1	1	6	20	26	80	94	79.6633	96	118.024	108	85	46	45	26	13	16	6	5	6	3	3	1	0	1
	-56.32	1	1	1	0	0	0	1	5	6	18	28	75	70	113.963	92	99.2902	84	73	55	42	25	11	9	8	5	8	0	3	0	0	0
	-56.304	0	1	0	0	0	0	0	1	5	20	44	66	74	107.324	112	102.1	104	88	54	39	30	15	15	8	5	8	4	2	1	1	0
	-56.288	1	0	0	0	0	0	0	1	7	16	39	57	75	106.218	116	105.847	72	65	73	38	29	11	10	9	5	5	6	4	1	1	0
	-56.272	1	2	0	0	0	2	2	1	6	16	23	58	89	77.4504	130	101.164	94	90	49	44	35	16	18	8	3	2	5	2	0	0	0
	-56.256	1	0	0	0	0	0	0	4	8	18	30	102	98	99.5791	96	99.2902	103	85	63	45	43	9	10	7	10	9	7	3	2	3	1
	-56.24	1	0	0	0	0	0	0	8	4	19	32	75	97	92.9405	108	100.227	83	75	58	31	28	14	10	11	6	9	4	0	1	0	2
	-56.224	0	0	0	0	0	0	0	5	7	19	27	74	83	110.643	92	95.5434	86	70	58	50	38	12	14	7	5	8	5	4	3	0	3
	-56.208	0	2	0	0	1	0	1	1	6	12	29	65	82	96.2598	99	100.227	82	66	59	46	24	18	11	11	5	7	4	2	1	0	1
	-56.192	1	0	0	0	0	2	2	5	3	20	33	61	73	110.643	130	112.404	80	70	58	48	38	15	9	8	10	8	3	4	1	0	2
	-56.176	0	0	1	0	0	1	0	3	14	17	27	73	89	90.7276	125	98.3535	85	74	76	46	30	21	6	13	11	4	4	2	2	0	1
	-56.16	0	0	0	0	0	0	1	3	9	18	39	75	82	102.898	115	103.974	87	69	62	46	31	13	16	14	10	7	4	2	0	0	0
	-56.144	1	0	1	0	0	0	0	2	4	15	37	56	77	95.1534	89	106.784	78	91	66	43	32	14	6	12	14	5	5	1	2	0	0
	-56.128	0	0	0	0	0	0	0	1	4	17	37	67	83	104.005	130	92.7333	78	76	78	26	23	13	9	2	7	9	7	2	2	1	0
	-56.112	1	3	0	0	0	0	1	3	8	13	33	75	86	108.431	103	110.531	85	64	61	44	29	16	13	11	10	4	5	1	1	0	0
	-56.096	0	1	0	0	0	0	1	1	7	18	37	68	96	97.3662	116	103.037	95	83	68	49	24	20	9	7	9	6	5	3	5	0	0
	-56.08	0	3	0	0	0	0	0	2	2	18	33	75	88	106.218	99	91.7966	96	83	55	41	36	13	12	11	10	5	3	1	2	1	0
	-56.064	1	0	0	0	1	1	1	3	6	22	39	69	86	82.9826	106	93.67	85	81	68	43	31	12	18	4	9	4	5	1	1	1	0
	-56.048	0	0	0	0	0	0	0	1	5	15	36	74	77	92.9405	99	110.531	82	66	54	26	28	16	5	10	8	6	7	0	1	0	0
	-56.032	1	1	0	0	0	2	0	0	7	17	47	70	97	94.0469	118	103.974	87	80	64	29	38	13	16	6	6	3	10	2	2	1	0
	-56.016	2	3	1	0	0	1	1	3	5	20	37	61	86	107.324	117	106.784	96	77	50	41	31	18	14	17	6	5	5	3	2	1	0
	-56	0	0	1	0	0	0	1	3	4	21	27	70	97	102.898	96	86.1764	90	58	53	37	28	18	9	13	6	4	3	5	1	2	1
	-55.984	1	0	0	0	0	0	0	5	6	17	25	69	92	108.431	108	108.657	77	78	69	45	19	12	13	11	11	6	3	2	4	3	0
	-55.968	2	1	0	0	1	0	1	4	10	24	35	62	80	89.6212	107	120.834	84	81	63	47	32	17	14	11	4	1	2	5	3	2	0
	-55.952	0	1	1	1	0	0	0	4	12	15	26	69	91	115.069	115	101.164	101	62	68	41	32	16	14	11	4	9	4	0	3	1	1
	-55.936	2	0	0	1	0	1	1	1	3	12	26	65	94	94.0469	117	83.3663	81	82	50	34	27	17	14	9	5	6	1	2	1	1	0
	-55.92	0	0	0	0	0	0	0	2	6	17	35	63	78	96.2598	113	84.303	97	82	59	46	24	13	13	9	5	5	7	1	4	1	0
	-55.904	1	0	2	0	0	0	1	4	4	14	32	72	92	105.111	108	97.4168	87	71	60	43	28	14	16	9	11	3	3	1	2	0	1
	-55.888	1	0	1	0	1	0	0	2	13	22	28	63	82	87.4083	115	118.024	106	83	54	43	33	17	16	8	9	4	3	1	2	0	1
	-55.872	0	0	0	0	0	0	0	2	11	12	41	74	85	74.1311	114	109.594	86	96	56	49	28	20	10	12	8	5	8	3	1	1	0
	-55.856	0	1	0	0	0	0	0	5	4	18	20	52	93	100.686	108	103.974	96	75	62	42	30	15	8	9	6	6	3	2	1	2	0
	-55.84	1	0	0	0	0	0	0	4	6	19	32	57	83	91.8341	112	123.644	75	76	66	36	20	18	8	10	9	4	6	0	0	0	0
	-55.824	2	0	0	0	0	1	0	3	5	28	28	86	95	96.2598	110	106.784	78	80	57	44	15	9	11	12	4	4	2	1	3	0	0
	-55.808	1	1	0	0	0	3	0	3	5	19	41	84	74	102.898	107	115.214	107	82	57	34	24	11	14	7	5	4	5	5	3	0	0
	-55.792	1	0	0	0	0	0	0	3	10	22	40	65	98	115.069	134	78.6828	98	81	68	46	29	14	10	16	10	11	7	1	1	2	0
	-55.776	0	0	0	0	0	0	0	2	1	16	33	66	83	91.8341	103	84.303	98	76	54	35	32	13	12	15	11	4	3	0	2	1	0
	-55.76	0	0	0	1	0	2	1	4	6	22	30	60	83	91.8341	128	83.3663	91	91	45	42	27	15	14	14	5	5	4	4	1	0	0
	-55.744	2	1	1	0	0	0	0	4	5	14	22	68	100	109.537	115	103.974	93	57	56	39	21	15	14	10	6	5	5	0	1	1	0
	-55.728	0	0	0	0	0	0	0	1	6	15	39	66	99	99.5791	114	88.9865	104	96	62	44	30	18	9	16	4	5	2	3	3	2	0
	-55.712	0	2	0	0	0	0	0	2	6	18	32	72	76	85.1955	109	90.8599	72	70	59	44	26	12	16	12	10	4	4	4	1	0	0
	-55.696	0	1	0	0	1	0	1	1	5	8	37	70	86	118.388	118	94.6067	81	69	48	45	30	19	12	11	8	6	2	2	2	0	1
	-55.68	0	0	0	0	1	1	1	3	7	26	39	73	99	112.856	117	86.1764	89	87	67	49	33	17	15	6	8	6	6	2	3	1	0
	-55.664	0	0	1	0	0	0	0	2	4	20	41	73	96	105.111	101	103.974	82	82	45	31	30	12	11	8	7	6	2	1	1	4	0
	-55.648	0	0	0	0	0	0	0	2	11	22	37	60	98	113.963	117	110.531	71	89	64	46	33	7	10	13	7	7	6	4	2	1	0
	-55.632	0	0	0	1	0	0	1	4	4	18	32	70	83	111.75	108	101.164	111	80	53	45	22	15	11	17	7	7	5	5	2	1	0
	-55.616	0	0	0	0	0	2	0	2	7	22	25	54	105	87.4083	111	101.164	103	78	53	38	34	15	11	11	12	4	3	0	1	0	0
	-55.6	1	1	0	0	0	2	0	1	6	16	30	50	107	101.792	109	98.3535	88	66	58	53	31	13	9	8	8	6	2	3	4	1	1
	-55.584	1	0	0	0	1	0	0	5	8	14	34	57	83	105.111	98	100.227	92	91	56	48	23	10	16	6	6	4	6	0	1	0	1
	-55.568	0	0	0	0	0	0	2	4	6	28	38	66	87	96.2598	109	113.341	92	77	63	34	40	19	13	15	11	8	2	3	3	0	1
	-55.552	2	1	0	0	0	0	1	2	6	15	18	77	74	104.005	108	97.4168	101	62	60	30	33	12	10	17	11	4	3	3	3	0	0
	-55.536	0	0	0	0	0	0	1	7	6	15	37	64	75	98.4727	111	110.531	88	78	57	40	33	10	12	12	7	5	5	1	0	2	1
	-55.52	0	1	0	0	0	1	3	5	4	15	35	81	86	87.4083	106	118.961	93	82	51	37	27	11	15	7	7	4	2	2	2	0	0
	-55.504	1	0	0	0	0	0	0	1	5	16	37	56	93	105.111	100	101.164	89	81	75	48	30	14	18	9	4	6	3	5	2	1	0
	-55.488	1	1	0	0	0	0	0	0	4	22	34	77	71	82.9826	102	91.7966	78	75	54	42	30	16	12	10	5	2	4	3	1	1	0
	-55.472	2	1	2	0	1	1	1	2	6	24	32	78	101	117.282	116	103.974	92	72	56	52	31	13	11	7	8	8	1	3	3	1	0
	-55.456	1	0	0	0	0	1	0	2	9	16	28	74	84	109.537	103	103.037	83	67	63	37	37	18	9	9	8	6	3	2	5	3	0
	-55.44	0	0	1	0	0	0	0	3	4	11	24	58	88	123.921	96	111.467	94	87	52	42	23	20	13	10	6	4	2	2	1	0	2
	-55.424	0	0	1	0	0	0	1	2	9	10	28	70	82	85.1955	126	124.581	91	70	61	27	20	11	10	8	5	9	5	2	3	2	0
	-55.408	0	0	0	0	0	0	0	3	4	16	26	72	83	101.792	104	91.7966	84	78	57	46	33	16	11	8	6	7	5	4	1	0	0
	-55.392	1	0	0	0	0	2	1	0	6	20	29	68	81	112.856	112	104.91	78	68	54	48	21	25	19	9	4	5	4	0	1	0	0
	-55.376	0	0	0	0	0	1	1	5	7	20	25	67	103	101.792	113	90.8599	87	77	67	36	35	16	12	13	6	4	4	1	3	1	0
	-55.36	3	0	0	0	0	1	1	2	5	26	34	64	83	96.2598	120	101.164	77	63	56	35	20	15	9	7	12	7	4	2	1	0	0
	-55.344	0	0	0	0	0	0	1	4	2	19	39	67	93	98.4727	102	99.2902	74	79	56	38	29	15	9	6	9	5	4	2	3	0	0
	-55.328	2	1	0	0	0	2	0	1	5	17	33	70	96	99.5791	105	103.037	88	79	60	31	27	13	10	17	11	5	4	1	0	2	1
	-55.312	0	1	0	0	0	0	1	2	11	25	23	70	109	111.75	121	110.531	70	62	49	36	27	11	11	10	8	4	3	3	2	1	0
	-55.296	0	0	1	0	0	0	0	4	9	19	24	66	84	106.218	117	103.974	89	72	47	44	27	24	9	12	12	9	6	3	1	0	1
	-55.28	1	0	0	0	0	0	1	2	4	13	45	66	86	100.686	91	112.404	91	78	62	37	28	12	11	13	10	3	1	6	1	0	0
	-55.264	0	0	1	0	0	0	1	6	3	15	36	52	78	105.111	104	95.5434	75	79	58	41	29	8	6	9	10	8	0	4	0	3	0
	-55.248	1	0	0	0	0	0	0	3	7	16	24	61	114	90.7276	106	101.164	88	87	73	44	31	13	10	8	6	5	5	2	1	1	0
	-55.232	1	0	0	0	0	0	1	4	3	17	21	78	101	101.792	120	94.6067	88	81	61	46	29	16	9	11	13	8	3	4	2	0	0
	-55.216	2	0	1	0	0	1	0	1	4	18	32	58	76	101.792	111	103.037	83	77	57	55	29	20	13	12	9	7	6	3	4	1	0
	-55.2	2	0	0	0	0	1	0	3	7	23	33	61	98	107.324	115	102.1	80	61	57	50	22	19	16	8	5	10	6	4	1	0	0
	-55.184	3	1	0	1	1	0	0	5	8	26	30	85	78	96.2598	107	118.024	87	88	58	38	15	12	10	8	5	4	2	4	3	4	0
	-55.168	1	1	0	0	0	0	1	5	7	24	35	67	85	89.6212	103	93.67	82	80	61	38	34	20	17	4	7	5	3	2	1	2	0
	-55.152	0	2	0	0	1	0	0	2	6	18	35	70	90	109.537	112	103.974	88	60	58	45	26	9	12	13	12	7	3	3	2	3	0
	-55.136	1	1	0	0	0	0	0	0	5	16	37	76	84	102.898	104	104.91	89	84	60	43	32	17	12	11	10	3	5	3	1	0	0
	-55.12	1	0	0	0	0	0	0	2	8	21	27	58	86	121.708	105	100.227	92	64	48	53	38	7	12	13	8	4	5	3	1	0	1
	-55.104	4	0	0	0	0	1	1	0	8	9	34	61	102	92.9405	115	89.9232	79	84	49	40	36	16	10	9	11	8	4	7	5	2	1
	-55.088	2	0	0	0	0	0	1	2	2	15	24	88	110	89.6212	110	118.961	94	81	58	55	22	11	11	10	7	3	4	3	2	0	1
	-55.072	1	0	0	0	0	0	2	6	4	18	19	71	89	81.8761	75	104.91	89	94	55	45	30	12	15	15	5	6	6	3	0	1	0
	-55.056	0	0	0	0	0	0	0	3	3	15	35	67	88	113.963	96	102.1	71	76	55	44	33	16	12	14	9	4	1	3	3	2	0
	-55.04	1	0	0	1	0	1	1	0	2	20	35	81	77	98.4727	128	102.1	95	77	59	40	34	12	17	12	9	4	2	3	0	1	1
	-55.024	1	1	0	1	1	0	1	3	5	22	36	79	89	86.3019	99	116.151	83	72	64	42	27	11	8	5	13	11	8	2	1	0	0
	-55.008	1	0	0	0	0	1	1	2	4	11	45	63	93	96.2598	118	97.4168	99	69	64	38	22	16	14	8	12	5	3	4	3	0	1
	-54.992	0	1	0	0	0	0	0	3	6	23	43	76	83	102.898	100	106.784	87	69	59	52	36	13	13	11	10	7	3	2	4	2	1
	-54.976	1	0	2	1	0	0	2	3	3	16	30	61	92	97.3662	116	107.721	88	70	49	51	37	17	10	10	7	5	5	3	1	1	1
	-54.96	0	0	0	0	0	0	2	4	5	16	36	58	85	88.5148	124	100.227	85	87	64	36	21	11	9	11	2	6	5	3	1	0	2
	-54.944	1	0	1	1	2	0	1	2	6	14	35	76	93	82.9826	121	106.784	80	85	65	46	24	18	13	11	6	3	5	5	0	0	1
	-54.928	2	1	1	0	0	0	1	0	11	20	35	69	100	96.2598	132	99.2902	79	82	60	39	33	14	12	5	7	5	6	2	0	2	0
	-54.912	1	0	0	0	0	0	0	9	9	17	32	61	92	107.324	102	102.1	71	66	53	42	35	16	18	12	7	9	4	1	4	0	0
	-54.896	0	0	1	0	0	2	0	1	10	20	35	68	84	92.9405	105	100.227	90	76	41	34	19	15	12	9	7	6	3	2	6	1	0
	-54.88	0	3	0	0	0	0	0	1	7	23	34	57	99	100.686	115	82.4296	89	82	44	47	34	12	12	14	6	3	9	3	6	1	0
	-54.864	2	0	1	0	0	0	0	2	7	14	31	79	96	107.324	108	104.91	93	69	57	44	38	12	15	9	6	6	4	4	5	0	0
	-54.848	0	1	0	0	1	1	0	4	6	24	30	75	108	88.5148	112	125.518	89	93	72	47	32	15	12	8	5	9	2	2	4	1	1
	-54.832	0	0	1	0	0	0	0	2	2	16	41	68	87	85.1955	112	107.721	89	69	50	39	25	16	15	9	10	2	2	1	0	0	0
	-54.816	0	0	0	0	0	0	1	3	6	15	32	80	105	111.75	116	107.721	85	66	33	38	35	18	12	8	9	3	3	3	3	2	0
	-54.8	0	2	0	0	0	1	1	1	2	18	25	65	92	108.431	101	118.961	93	72	60	49	29	8	17	12	8	6	3	5	0	0	1
	-54.784	2	0	0	0	0	0	0	0	5	18	39	55	93	107.324	117	105.847	82	60	61	44	27	15	13	6	5	7	4	3	3	0	0
	-54.768	0	0	0	0	0	1	0	1	3	19	22	72	91	112.856	119	112.404	88	71	57	30	23	8	13	8	9	4	6	1	3	2	0
	-54.752	1	0	0	0	0	1	0	2	7	17	35	69	94	110.643	88	102.1	86	80	50	48	39	8	10	14	3	3	1	3	2	0	0
	-54.736	0	0	2	0	1	0	2	2	5	9	34	66	103	70.8118	105	88.0498	82	77	66	43	35	13	9	3	9	6	2	0	3	2	0
	-54.72	0	0	1	1	0	0	0	7	11	22	32	52	99	121.708	123	126.454	102	75	55	45	16	19	8	7	7	4	3	4	1	0	2
	-54.704	1	1	0	0	0	0	2	5	10	23	38	66	96	99.5791	124	117.088	77	77	55	55	27	20	12	11	11	2	3	4	2	0	0
	-54.688	0	1	0	0	0	0	0	4	7	23	28	85	86	111.75	106	98.3535	89	80	47	33	23	11	13	9	6	8	5	2	3	2	0
	-54.672	1	1	1	0	0	0	2	2	12	24	27	71	97	99.5791	90	97.4168	87	85	74	36	31	12	11	16	3	8	5	2	1	0	1
	-54.656	2	0	0	0	0	0	2	4	5	15	32	73	99	120.601	112	92.7333	78	77	58	44	15	14	11	8	4	4	2	3	3	2	0
	-54.64	0	0	0	0	0	0	2	0	11	19	36	70	76	87.4083	117	96.4801	90	77	67	48	30	14	7	13	8	3	7	1	1	2	0
	-54.624	1	0	0	0	0	0	0	1	4	10	41	65	95	98.4727	109	93.67	86	80	60	45	23	13	6	11	7	7	4	2	0	0	0
	-54.608	2	0	0	0	1	0	0	0	6	8	30	58	65	101.792	125	100.227	89	72	47	46	24	16	20	9	6	4	5	2	1	0	0
	-54.592	2	0	1	0	0	0	3	3	5	20	30	76	92	104.005	106	91.7966	80	76	48	42	31	11	19	10	4	7	5	3	1	0	0
	-54.576	2	0	0	0	0	1	0	3	7	21	42	77	91	82.9826	101	103.037	98	72	64	42	29	16	8	11	6	1	6	3	1	1	2
	-54.56	3	1	1	0	0	0	1	2	7	24	22	84	80	109.537	100	110.531	73	55	50	44	27	18	10	12	6	8	2	4	1	1	1
	-54.544	2	0	0	0	0	0	1	0	5	13	40	78	76	113.963	119	103.037	72	63	69	43	31	7	14	13	8	7	8	2	2	1	0
	-54.528	2	2	0	0	0	0	2	1	8	16	33	75	84	111.75	105	96.4801	97	64	57	39	29	15	12	13	11	8	4	2	0	0	0
	-54.512	1	0	0	1	0	0	1	1	6	18	25	70	103	119.495	99	105.847	69	83	66	44	36	12	11	12	9	3	5	0	3	1	0
	-54.496	0	0	0	0	0	0	2	1	8	22	35	65	89	107.324	116	98.3535	107	64	68	41	42	18	6	10	8	3	5	4	3	1	0
	-54.48	1	0	0	3	0	0	0	0	2	22	35	62	78	116.176	116	102.1	83	73	52	51	37	12	16	11	10	6	3	5	2	1	0
	-54.464	1	0	0	0	0	0	0	2	5	13	28	66	101	123.921	102	92.7333	84	80	63	46	33	13	11	12	3	6	5	6	2	0	0
	-54.448	0	0	0	0	0	0	2	3	1	10	33	70	71	106.218	118	104.91	99	61	57	45	32	6	18	8	10	6	2	4	2	2	0
	-54.432	1	1	0	0	0	1	0	2	0	20	46	72	97	95.1534	112	95.5434	87	66	66	40	25	13	13	10	10	7	5	2	2	2	1
	-54.416	2	0	0	0	0	1	1	2	7	18	34	64	84	105.111	111	113.341	96	94	57	33	30	10	9	6	8	4	4	2	2	0	0
	-54.4	0	0	0	0	0	0	0	7	4	16	34	64	66	94.0469	97	96.4801	89	83	53	51	35	16	13	10	11	9	1	1	2	1	0
	-54.384	1	1	0	0	0	0	1	1	5	20	30	67	91	69.7054	104	94.6067	85	80	68	33	23	14	12	14	4	8	6	2	1	0	0
	-54.368	0	0	0	0	0	1	1	3	8	16	39	69	84	109.537	95	105.847	94	73	48	47	38	14	11	8	10	5	2	5	1	0	0
	-54.352	0	0	0	0	0	1	1	4	3	14	34	78	97	107.324	114	88.9865	96	75	68	35	26	14	16	11	10	3	4	3	0	2	0
	-54.336	0	2	0	1	1	0	2	2	7	16	26	86	85	127.24	115	101.164	77	79	62	47	27	23	15	11	5	4	4	3	2	1	0
	-54.32	0	0	0	0	0	0	0	0	7	15	40	59	94	101.792	96	101.164	105	72	45	25	40	12	14	8	5	4	2	3	5	0	1
	-54.304	3	1	0	0	0	0	0	3	8	21	25	66	87	90.7276	94	88.9865	83	54	54	41	24	20	22	15	3	3	6	1	2	0	0
	-54.288	0	0	0	0	1	0	2	5	9	21	32	65	100	96.2598	120	100.227	80	74	59	39	28	9	20	6	14	5	2	1	3	0	0
	-54.272	2	0	0	0	0	1	2	2	4	16	29	75	96	100.686	111	103.974	80	68	47	32	28	13	10	13	0	6	4	5	0	0	0
	-54.256	0	1	0	0	0	0	0	6	6	15	29	97	88	92.9405	123	105.847	82	81	61	47	29	13	16	7	5	4	10	1	3	0	1
	-54.24	3	2	0	0	0	2	0	2	5	26	37	86	92	87.4083	102	129.265	84	71	54	44	21	15	14	9	2	6	5	3	1	1	0
	-54.224	1	0	0	0	2	1	0	4	3	16	28	91	97	96.2598	115	110.531	88	80	64	39	34	15	9	11	9	2	4	1	3	1	0
	-54.208	1	1	1	0	1	0	3	2	6	19	33	79	90	102.898	112	108.657	110	88	62	33	24	11	9	15	10	4	1	0	2	1	0
	-54.192	1	1	1	1	0	0	1	2	3	21	27	65	86	102.898	124	95.5434	83	63	50	44	30	9	13	11	6	4	4	2	5	0	1
	-54.176	1	0	0	0	0	0	0	1	10	13	27	73	68	91.8341	104	82.4296	78	94	51	43	31	13	6	8	8	8	5	5	1	0	1
	-54.16	0	0	0	0	1	1	0	3	3	21	37	63	72	131.666	83	112.404	89	84	74	53	30	21	14	9	8	10	2	1	1	2	0
	-54.144	0	0	0	0	1	0	0	4	7	23	36	60	92	85.1955	107	104.91	83	85	57	37	27	11	14	8	5	3	1	7	1	0	0
	-54.128	1	2	0	0	1	0	0	2	4	11	42	64	92	121.708	109	101.164	90	89	44	48	31	9	6	8	8	6	2	2	1	2	0
	-54.112	2	0	0	0	0	1	0	4	9	23	28	71	82	96.2598	85	101.164	74	74	60	49	29	22	4	15	8	10	4	2	3	1	0
	-54.096	0	0	0	1	0	0	1	0	3	20	27	67	89	80.7697	100	92.7333	88	86	59	36	35	11	12	14	5	6	8	4	1	2	0
	-54.08	2	0	0	0	0	0	0	6	8	20	27	59	95	90.7276	105	114.277	69	90	61	68	33	14	12	11	5	3	6	1	0	0	0
	-54.064	0	0	1	0	0	0	0	0	4	21	31	56	100	104.005	110	99.2902	89	72	60	36	42	16	12	14	2	3	2	2	0	0	1
	-54.048	1	0	0	0	0	1	1	3	8	16	35	52	79	104.005	116	118.024	100	64	57	50	20	13	11	11	8	9	2	2	3	1	0
	-54.032	0	0	0	0	0	1	1	2	7	33	40	64	93	116.176	119	112.404	79	60	61	43	29	9	10	10	5	12	5	0	0	1	0
	-54.016	0	1	0	0	0	1	0	1	5	17	40	61	76	115.069	108	103.974	87	65	54	38	34	11	15	6	6	0	2	3	0	0	0
	-54	1	0	0	0	0	0	0	6	12	13	38	70	94	90.7276	105	108.657	110	74	60	48	32	12	13	7	9	2	4	1	3	0	1
	-53.984	2	0	0	0	1	0	1	4	5	26	39	62	79	94.0469	101	110.531	85	101	53	41	22	9	8	17	7	7	3	8	1	0	0
	-53.968	1	0	0	0	0	0	1	1	7	23	34	65	86	99.5791	112	113.341	82	70	55	32	42	17	12	4	10	11	6	3	2	0	1
	-53.952	0	1	0	0	0	0	0	2	1	15	30	71	76	105.111	114	103.974	84	73	46	46	29	14	8	10	5	7	3	5	1	0	0
	-53.936	0	0	1	0	1	0	0	4	10	28	29	67	86	98.4727	102	104.91	73	85	55	53	34	10	9	11	10	7	4	4	1	1	0
	-53.92	1	0	0	1	1	0	1	2	8	20	27	72	82	112.856	96	100.227	82	71	57	38	26	17	13	8	6	10	5	1	2	0	0
	-53.904	1	1	0	0	0	0	0	1	4	15	36	73	92	100.686	111	112.404	82	60	57	47	22	11	8	8	6	12	2	2	2	0	0
	-53.888	1	1	0	0	0	0	0	2	6	27	33	72	103	84.089	104	103.037	85	85	54	45	25	16	14	16	12	3	2	1	0	3	0
	-53.872	0	1	1	0	0	1	0	1	8	20	34	71	96	101.792	134	114.277	80	77	47	39	25	9	15	12	10	7	1	2	2	0	1
	-53.856	2	2	0	0	0	0	0	3	6	18	36	72	79	90.7276	101	104.91	101	81	49	39	34	11	8	11	3	2	4	7	2	2	1
	-53.84	0	0	0	0	0	0	0	3	3	18	26	75	105	106.218	135	103.037	96	89	51	43	34	12	15	8	9	3	7	1	1	0	2
	-53.824	0	1	1	0	0	0	1	3	5	13	30	73	87	80.7697	121	103.037	84	84	75	42	25	14	14	8	5	3	5	0	1	1	0
	-53.808	0	0	0	0	0	0	0	2	7	15	26	60	85	99.5791	121	85.2397	86	80	60	51	26	17	8	5	9	10	3	5	3	4	0
	-53.792	0	0	0	0	0	1	1	5	7	15	29	58	102	100.686	106	99.2902	85	72	60	55	24	16	6	13	8	5	7	4	2	0	1
	-53.776	0	0	0	1	0	1	2	3	5	21	41	64	75	92.9405	96	121.771	86	58	64	31	28	18	13	5	10	11	4	0	0	1	0
	-53.76	1	2	1	0	0	0	1	4	11	20	36	78	84	108.431	118	104.91	63	69	47	40	33	19	15	16	8	8	4	2	2	0	0
	-53.744	0	2	0	0	0	1	0	4	8	19	35	62	82	106.218	102	119.898	100	86	64	37	22	18	8	6	4	7	4	3	0	2	0
	-53.728	0	0	0	1	0	0	0	3	4	21	27	77	93	101.792	121	104.91	86	78	55	41	23	12	17	11	1	6	3	4	1	1	0
	-53.712	0	1	0	0	0	1	3	4	3	24	36	73	90	91.8341	110	112.404	84	81	67	48	24	11	10	7	4	7	1	4	1	0	1
	-53.696	0	0	1	1	0	0	2	1	4	17	38	60	102	101.792	123	113.341	93	54	70	44	30	12	11	7	7	4	3	2	1	1	0
	-53.68	1	1	0	0	0	0	1	3	7	19	24	84	86	97.3662	117	104.91	106	93	49	41	26	18	10	6	3	6	5	4	3	1	0
	-53.664	1	0	1	0	1	0	1	4	7	17	28	72	103	101.792	114	109.594	65	87	54	44	34	15	17	14	3	7	1	4	1	0	0
	-53.648	1	2	0	0	0	0	0	5	6	20	36	64	98	102.898	110	92.7333	77	98	42	50	31	14	13	13	11	4	5	5	2	0	0
	-53.632	1	1	2	1	0	1	1	4	4	18	36	78	85	95.1534	107	92.7333	85	78	72	49	23	19	18	7	7	2	6	1	5	0	0
	-53.616	1	0	2	0	0	0	1	4	11	18	27	48	89	107.324	92	103.037	93	70	55	38	33	15	11	9	9	5	2	1	0	0	1
	-53.6	3	0	0	0	0	0	1	2	5	14	37	69	101	105.111	105	103.037	86	78	64	36	28	20	9	5	8	5	3	2	2	1	0
	-53.584	0	0	0	0	1	0	0	1	9	16	25	80	104	113.963	110	111.467	94	84	49	49	20	18	10	11	6	6	2	1	3	2	0
	-53.568	1	1	0	0	0	1	0	2	5	25	36	75	89	92.9405	113	99.2902	73	76	43	37	29	22	7	9	9	4	5	2	2	0	0
	-53.552	0	1	0	0	0	0	0	1	6	18	28	55	90	106.218	110	124.581	97	85	62	48	33	12	9	10	12	4	3	1	1	1	1
	-53.536	0	1	0	0	0	0	1	0	7	18	37	64	84	96.2598	113	98.3535	71	77	50	50	24	12	14	8	10	5	4	4	2	1	0
	-53.52	1	1	0	0	1	0	0	1	4	11	24	75	71	94.0469	94	104.91	86	88	40	48	38	14	16	5	5	6	3	4	0	0	0
	-53.504	0	2	0	0	0	0	1	0	7	21	38	84	107	115.069	129	96.4801	93	79	48	52	26	11	17	4	8	1	3	3	0	3	0
	-53.488	0	0	1	0	0	0	1	2	10	20	24	79	84	109.537	124	98.3535	88	83	52	48	27	13	16	12	9	5	3	4	4	0	1
	-53.472	1	0	0	0	0	0	0	2	7	10	25	68	83	112.856	108	111.467	73	78	62	42	31	18	14	11	7	6	5	3	2	0	0
	-53.456	0	0	0	0	0	0	1	3	6	17	33	64	99	113.963	101	94.6067	92	69	47	44	26	9	13	9	8	2	7	2	6	2	0
	-53.44	1	0	0	0	0	0	1	4	4	23	29	78	93	95.1534	133	95.5434	88	84	55	42	28	12	10	9	7	4	2	1	0	1	0
	-53.424	1	0	0	0	1	0	1	3	4	17	28	66	102	100.686	116	118.024	79	60	71	59	29	11	8	12	2	9	0	2	3	2	0
	-53.408	0	0	0	0	0	0	0	0	4	30	31	63	92	92.9405	119	95.5434	88	65	69	52	26	21	13	18	7	14	3	3	1	0	0
	-53.392	1	0	0	0	0	0	1	5	3	13	29	76	89	102.898	117	110.531	76	70	54	37	24	18	12	9	5	2	1	1	1	0	0
	-53.376	1	1	0	0	0	0	0	1	3	20	32	75	94	91.8341	107	105.847	94	78	57	49	24	10	10	12	10	8	9	1	5	0	1
	-53.36	0	0	0	0	0	1	1	1	2	21	28	70	75	94.0469	108	96.4801	73	73	60	38	29	8	12	13	6	5	9	2	2	1	0
	-53.344	3	2	0	0	0	0	0	1	5	20	35	60	96	88.5148	117	99.2902	125	67	56	42	27	13	6	13	5	3	5	3	1	2	0
	-53.328	1	0	0	1	0	1	0	0	9	15	32	70	69	121.708	112	103.974	95	81	50	50	39	12	16	11	2	4	3	1	0	0	0
	-53.312	1	0	0	1	1	0	0	3	6	20	33	59	110	108.431	106	105.847	85	82	58	55	29	13	19	7	12	5	2	4	0	0	1
	-53.296	0	0	1	0	0	0	0	2	7	18	33	68	103	112.856	102	99.2902	97	91	65	46	27	13	21	10	14	6	3	4	3	1	0
	-53.28	0	0	0	0	0	0	1	0	7	14	32	65	77	95.1534	100	86.1764	88	62	58	44	25	13	12	9	4	5	3	6	2	4	0
	-53.264	0	0	0	0	0	0	0	0	7	17	31	71	81	95.1534	94	117.088	79	62	50	59	31	16	12	7	4	6	4	3	2	2	0
	-53.248	0	0	0	0	0	0	1	1	6	16	33	63	80	81.8761	117	118.961	86	79	61	56	37	8	8	11	5	7	4	2	1	2	0
	-53.232	1	0	0	0	0	1	0	2	7	18	30	67	89	104.005	122	106.784	91	75	54	40	32	11	12	7	8	2	7	4	2	2	0
	-53.216	1	0	0	0	0	0	0	6	10	17	37	64	87	104.005	109	92.7333	85	85	54	34	28	12	15	12	6	4	6	3	0	0	0
	-53.2	4	0	0	0	0	0	3	3	4	11	32	60	97	107.324	93	118.961	82	80	42	50	34	12	9	8	6	6	7	0	1	0	0
	-53.184	1	1	0	0	1	0	0	4	5	25	26	70	105	107.324	115	107.721	98	75	63	37	28	15	13	7	3	4	6	1	5	0	0
	-53.168	0	0	1	0	0	0	1	0	7	17	43	70	93	104.005	101	98.3535	94	63	45	42	18	17	6	10	6	2	4	1	3	1	0
	-53.152	2	0	0	0	0	0	0	3	5	19	30	61	82	115.069	112	103.974	106	67	76	46	32	11	16	17	11	5	7	1	1	1	2
	-53.136	1	0	0	0	0	0	0	1	9	17	26	73	93	97.3662	96	108.657	87	70	61	56	31	5	12	10	7	4	4	1	2	0	0
	-53.12	0	0	0	0	0	0	1	3	6	20	28	72	97	105.111	108	94.6067	86	74	53	38	26	16	15	8	9	4	5	5	1	1	0
	-53.104	3	0	0	1	0	0	1	0	2	23	34	67	94	110.643	99	111.467	75	89	67	63	33	14	10	12	6	7	3	3	3	2	0
	-53.088	2	1	0	0	0	0	0	5	5	16	28	63	94	89.6212	98	103.974	101	67	54	44	24	19	15	8	3	5	1	3	2	0	0
	-53.072	0	1	0	0	0	1	0	2	6	18	26	71	90	99.5791	98	114.277	70	84	54	37	32	18	15	12	9	4	5	3	2	1	0
	-53.056	2	1	0	0	0	0	0	3	9	17	40	63	100	115.069	123	113.341	75	89	63	41	30	18	11	9	6	6	2	4	1	1	0
	-53.04	1	0	0	0	0	1	0	0	7	19	34	78	71	88.5148	110	95.5434	99	79	49	60	21	16	19	4	4	5	2	2	2	2	0
	-53.024	1	0	0	0	0	0	1	5	4	18	42	48	92	98.4727	110	91.7966	89	85	48	34	31	11	11	6	7	6	3	1	0	0	0
	-53.008	2	0	0	0	0	0	0	3	3	26	31	83	89	120.601	117	112.404	81	84	66	46	26	15	13	11	5	5	6	0	1	1	0
	-52.992	1	0	2	0	0	0	0	2	9	11	25	68	107	108.431	106	90.8599	92	91	65	37	29	20	14	13	7	6	7	1	2	1	0
	-52.976	0	1	1	0	0	0	1	3	7	16	23	59	89	90.7276	100	107.721	83	66	45	46	30	15	10	8	5	1	4	3	2	0	0
	-52.96	1	1	0	1	0	0	0	3	8	22	27	76	79	109.537	92	86.1764	94	80	58	46	32	16	11	9	9	2	4	3	4	1	2
	-52.944	1	1	0	0	0	0	0	0	5	14	34	93	85	106.218	111	116.151	84	67	52	52	29	21	8	14	5	6	4	2	2	0	0
	-52.928	1	4	1	0	0	0	0	3	5	16	43	82	102	99.5791	110	93.67	75	81	63	43	22	17	9	12	11	4	9	4	2	2	0
	-52.912	1	1	0	0	0	0	2	3	6	22	35	68	79	94.0469	101	105.847	98	90	59	44	32	13	8	8	5	5	6	2	5	0	0
	-52.896	1	0	1	0	0	0	1	3	7	21	27	73	99	107.324	117	92.7333	78	70	56	51	25	12	13	15	7	7	4	0	0	2	0
	-52.88	2	0	0	0	0	0	0	2	4	21	39	70	96	96.2598	108	114.277	83	74	61	43	29	10	13	7	8	10	4	4	2	1	0
	-52.864	3	1	0	0	0	0	0	1	8	17	33	57	78	85.1955	90	103.037	86	77	46	36	26	14	16	10	9	2	1	2	2	0	0
	-52.848	0	0	0	0	0	0	1	2	5	20	37	63	104	98.4727	113	90.8599	88	58	68	34	28	10	17	12	8	1	7	2	3	1	1
	-52.832	1	1	0	0	1	0	0	6	11	17	23	53	89	116.176	114	99.2902	86	78	68	42	23	20	12	7	7	3	5	3	3	3	1
	-52.816	1	1	0	1	0	0	0	1	8	18	37	53	96	104.005	127	86.1764	79	69	54	40	28	12	12	10	4	3	4	3	4	0	0
	-52.8	1	1	1	1	0	0	0	2	10	15	34	69	87	76.344	96	118.961	80	62	55	36	34	13	13	7	8	7	2	2	2	0	0
	-52.784	0	1	0	0	0	1	1	6	7	25	45	69	104	98.4727	118	105.847	79	67	52	36	24	12	15	13	9	6	0	1	1	1	0
	-52.768	0	0	1	0	0	1	1	4	3	14	27	68	97	90.7276	121	107.721	81	97	62	51	29	23	7	9	10	3	3	4	1	0	0
	-52.752	2	0	0	0	0	1	1	3	6	15	32	70	96	98.4727	120	102.1	92	66	52	35	28	17	12	9	7	6	3	2	1	3	0
	-52.736	2	1	1	0	0	0	1	0	9	21	29	84	77	116.176	107	93.67	88	84	49	36	28	7	15	9	13	5	6	2	1	0	1
	-52.72	1	1	0	0	1	0	0	1	7	18	31	69	87	98.4727	127	107.721	98	90	67	34	25	16	15	5	3	5	1	6	2	1	0
	-52.704	0	0	0	0	1	0	1	3	10	16	47	65	82	97.3662	107	102.1	80	70	62	35	25	10	10	14	6	7	6	2	3	0	0
	-52.688	0	1	0	0	0	0	0	4	6	19	40	69	112	89.6212	105	103.974	98	81	57	56	28	11	7	7	8	2	2	2	1	2	0
	-52.672	0	0	0	0	0	0	0	3	7	19	40	67	89	110.643	95	111.467	107	71	52	39	25	14	17	11	4	2	6	4	2	0	0
	-52.656	3	0	0	1	0	0	1	1	4	17	22	82	89	108.431	127	101.164	86	63	55	27	30	18	10	9	5	4	4	2	3	2	0
	-52.64	1	1	0	1	0	0	1	4	4	11	31	72	101	84.089	101	96.4801	97	83	68	56	29	19	11	9	7	6	4	5	1	0	0
	-52.624	1	0	0	0	1	0	0	1	5	19	31	59	65	100.686	99	113.341	100	71	62	52	29	18	10	6	6	3	5	3	2	0	0
	-52.608	0	1	0	0	0	0	1	3	5	19	32	76	94	104.005	115	95.5434	89	63	62	35	33	14	12	6	7	3	1	2	4	2	2
	-52.592	1	0	0	0	0	0	0	5	2	24	37	61	101	108.431	107	118.961	79	87	54	43	24	13	8	14	5	5	7	4	2	1	1
	-52.576	0	2	0	0	0	0	0	1	8	16	39	59	90	99.5791	115	117.088	95	77	61	42	26	11	5	15	6	5	1	4	2	1	0
	-52.56	3	1	2	0	0	1	0	3	4	17	39	68	85	121.708	108	99.2902	80	69	50	37	41	10	18	7	10	9	2	2	1	1	1
	-52.544	2	1	0	0	0	1	0	1	7	18	42	83	82	107.324	105	110.531	91	61	56	33	23	19	7	18	5	3	4	1	1	1	0
	-52.528	0	0	0	0	0	0	1	1	4	16	31	57	89	102.898	111	104.91	112	68	52	49	40	12	13	12	9	4	6	2	1	1	0
	-52.512	1	1	0	0	1	1	0	1	6	14	34	75	98	99.5791	101	109.594	92	84	47	45	31	11	17	5	10	2	6	3	2	1	0
	-52.496	2	1	0	0	0	0	1	3	8	26	33	60	94	105.111	88	119.898	91	77	61	47	29	20	12	10	6	9	2	1	0	0	1
	-52.48	2	2	0	0	0	0	0	5	4	20	29	63	86	117.282	126	105.847	75	75	58	42	27	10	19	8	9	4	2	3	3	1	0
	-52.464	1	0	0	0	0	0	0	3	6	11	25	52	95	102.898	117	97.4168	86	77	58	44	35	13	9	4	10	4	1	3	1	1	0
	-52.448	0	0	0	0	0	1	1	3	5	16	28	68	109	102.898	119	101.164	91	78	68	50	35	10	9	11	10	3	2	2	0	0	2
	-52.432	1	1	0	0	0	0	0	2	9	16	40	77	84	88.5148	111	97.4168	85	88	64	52	28	14	12	16	5	9	8	2	2	0	0
	-52.416	1	1	0	0	0	0	0	2	5	16	32	62	80	94.0469	103	106.784	89	79	61	43	29	15	14	7	9	3	3	3	2	1	0
	-52.4	0	1	0	0	0	0	0	0	4	13	28	65	83	102.898	106	108.657	99	117	46	59	28	10	15	6	10	5	3	4	0	2	0
	-52.384	2	1	0	0	0	0	0	3	4	14	24	69	96	89.6212	124	112.404	91	87	52	44	19	7	8	9	5	9	3	3	0	1	0
	-52.368	3	0	1	0	0	0	2	2	5	17	30	70	81	90.7276	111	105.847	74	65	44	40	33	16	14	5	4	4	1	3	0	1	1
	-52.352	0	0	1	1	0	2	1	1	3	22	32	75	92	100.686	107	102.1	97	67	60	34	30	15	12	8	9	3	4	3	5	1	0
	-52.336	0	1	0	0	0	0	0	4	13	17	25	72	87	112.856	122	116.151	85	72	55	41	26	15	14	9	9	2	3	1	5	1	0
	-52.32	1	0	0	0	1	0	0	3	5	24	32	70	104	112.856	102	103.037	91	77	49	46	23	13	15	9	5	3	3	6	1	1	0
	-52.304	1	1	0	0	0	0	0	3	5	19	29	73	87	116.176	109	98.3535	103	94	67	37	28	17	10	10	6	7	4	2	1	2	2
	-52.288	0	1	1	0	0	1	0	0	6	18	29	79	84	98.4727	118	88.0498	82	66	52	37	21	18	16	12	6	3	2	4	1	0	0
	-52.272	1	0	1	0	2	0	1	0	5	16	26	71	98	106.218	95	111.467	81	82	60	45	28	17	14	11	3	4	4	0	4	2	0
	-52.256	2	0	0	0	0	0	0	2	9	25	24	59	72	80.7697	122	103.974	95	90	63	39	25	7	13	16	10	8	1	4	3	0	0
	-52.24	0	0	0	0	1	0	0	0	2	23	31	72	86	101.792	92	106.784	85	90	64	45	23	17	13	10	11	3	8	2	2	0	1
	-52.224	0	0	1	0	0	1	0	5	3	23	32	78	83	97.3662	94	109.594	92	78	61	35	23	20	10	7	9	3	6	1	3	0	1
	-52.208	1	3	0	0	0	1	1	4	6	20	31	59	78	104.005	115	91.7966	99	69	68	37	18	10	13	9	3	5	4	3	4	1	0
	-52.192	1	1	0	0	0	0	2	1	4	11	37	73	75	100.686	96	103.974	97	80	57	37	31	8	10	8	7	5	6	5	1	1	0
	-52.176	1	0	0	0	0	1	0	2	3	17	33	68	89	85.1955	107	94.6067	97	88	70	46	34	12	11	6	9	2	2	1	2	1	0
	-52.16	2	0	0	0	0	0	0	2	6	15	42	64	90	97.3662	113	103.037	85	81	53	50	32	18	14	9	7	6	2	5	1	1	0
	-52.144	1	0	0	0	0	0	1	1	3	31	27	71	77	110.643	112	111.467	87	76	49	43	22	18	7	15	5	3	2	1	0	1	0
	-52.128	0	1	0	0	1	0	0	2	3	13	18	77	113	97.3662	109	115.214	87	64	60	41	26	14	9	6	8	5	4	3	4	3	0
	-52.112	1	0	1	0	0	1	1	2	2	21	27	73	91	90.7276	107	101.164	83	75	63	39	36	13	15	11	7	8	7	1	1	3	1
	-52.096	1	0	1	0	1	0	0	3	5	14	41	58	93	107.324	99	103.037	71	71	62	49	32	8	15	13	6	6	1	1	1	0	0
	-52.08	1	0	0	0	0	1	0	5	10	17	42	74	78	106.218	100	115.214	87	82	68	36	21	14	12	8	13	7	2	0	2	1	1
	-52.064	0	0	2	0	0	0	1	1	8	27	27	71	94	95.1534	100	90.8599	99	80	68	43	20	15	13	10	5	10	3	0	2	0	0
	-52.048	1	4	1	0	0	0	1	4	5	17	36	78	85	97.3662	95	101.164	84	74	51	49	22	23	8	12	6	4	3	4	2	3	0
	-52.032	0	0	0	0	0	0	1	4	7	20	34	76	87	102.898	120	106.784	98	65	46	50	28	18	14	9	9	3	4	3	1	2	0
	-52.016	2	0	1	0	0	0	1	5	4	21	31	57	87	102.898	107	93.67	91	74	53	43	34	10	9	3	13	8	3	3	3	1	0
	-52	0	0	0	0	0	1	0	3	5	22	38	79	82	92.9405	118	114.277	82	67	54	39	32	14	15	15	5	6	7	2	1	2	1
	-51.984	3	1	0	0	0	2	1	3	9	17	40	72	78	104.005	107	93.67	94	90	42	45	32	16	9	6	6	3	0	0	1	0	0
	-51.968	1	0	0	0	0	0	0	3	9	15	35	72	87	100.686	101	120.834	104	78	59	46	30	18	5	10	8	6	6	2	3	2	1
	-51.952	0	0	0	0	0	0	0	1	6	24	37	77	80	85.1955	104	100.227	89	80	51	38	35	14	12	11	12	5	6	3	1	0	0
	-51.936	2	0	0	0	1	0	0	3	4	14	30	83	93	116.176	119	104.91	104	71	59	52	27	15	14	10	7	2	3	3	2	0	0
	-51.92	0	1	1	0	0	0	1	3	6	22	26	75	75	96.2598	117	103.037	84	69	61	46	32	12	7	7	9	4	4	3	2	2	0
	-51.904	0	1	0	0	1	0	1	2	7	17	28	84	89	82.9826	104	94.6067	90	88	69	45	35	13	14	9	9	2	4	1	1	0	0
	-51.888	0	0	0	0	1	0	1	3	8	19	28	66	115	105.111	115	85.2397	89	74	54	49	29	12	8	6	8	6	6	3	2	0	0
	-51.872	2	0	0	0	0	0	0	1	5	17	36	76	106	89.6212	96	111.467	89	75	52	30	36	15	21	9	6	4	5	1	3	0	0
	-51.856	1	1	1	0	0	0	0	3	7	17	35	67	93	95.1534	122	89.9232	79	63	57	49	27	18	20	10	5	11	6	4	2	0	0
	-51.84	3	0	0	0	0	0	0	1	3	15	40	72	93	113.963	126	97.4168	83	83	59	37	28	14	14	6	5	4	2	2	2	0	0
	-51.824	2	1	0	0	0	1	1	0	5	19	37	59	74	100.686	111	104.91	85	67	62	44	36	15	15	13	4	5	3	7	1	1	0
	-51.808	0	0	0	0	1	0	2	6	6	14	25	79	83	96.2598	100	104.91	88	62	67	39	24	11	16	12	7	3	3	4	1	3	0
	-51.792	0	2	2	0	0	0	0	3	5	22	32	72	90	110.643	129	95.5434	98	83	49	43	40	15	18	5	5	8	7	1	0	0	0
	-51.776	0	0	0	0	0	1	1	4	6	25	29	72	79	104.005	118	98.3535	97	74	54	39	29	13	10	7	5	2	5	5	2	0	0
	-51.76	1	0	0	0	0	0	0	3	6	30	32	65	90	113.963	95	105.847	96	69	59	46	25	14	12	11	10	8	2	2	3	3	0
	-51.744	0	0	0	0	1	0	1	2	7	18	32	59	91	98.4727	113	105.847	104	77	51	54	29	11	13	7	5	9	4	3	2	1	0
	-51.728	2	0	1	0	0	0	0	2	5	19	38	58	94	95.1534	99	108.657	77	86	54	39	29	11	11	10	10	3	1	1	2	2	2
	-51.712	1	0	1	0	0	2	0	1	7	13	37	70	84	95.1534	113	111.467	100	62	59	49	25	14	14	8	9	8	5	3	1	2	0
	-51.696	0	0	0	0	0	0	1	6	3	23	38	69	79	88.5148	122	95.5434	96	84	45	56	20	8	16	11	4	9	6	3	1	0	0
	-51.68	0	1	0	0	0	0	0	3	6	20	30	83	110	82.9826	127	114.277	77	79	61	46	33	13	11	14	8	1	3	1	2	0	0
	-51.664	1	0	0	0	0	0	0	3	9	16	33	65	85	86.3019	111	106.784	93	71	53	61	31	16	13	8	6	5	3	2	1	2	0
	-51.648	1	0	0	0	0	0	0	6	4	15	34	65	80	118.388	108	92.7333	83	63	52	56	26	14	11	13	11	6	1	3	2	1	0
	-51.632	2	0	0	0	0	0	1	2	8	22	32	68	84	101.792	125	87.1131	88	77	60	42	26	20	4	14	7	4	6	1	3	1	3
	-51.616	0	0	1	0	0	0	1	1	6	20	34	66	101	125.027	126	96.4801	77	66	57	47	20	22	14	16	9	5	6	3	2	2	1
	-51.6	0	0	0	0	0	0	1	5	7	12	28	65	89	86.3019	124	102.1	95	76	61	44	27	17	17	9	12	6	7	2	2	0	0
	-51.584	1	0	0	0	1	0	3	3	0	21	26	76	95	89.6212	110	106.784	90	83	72	55	29	16	8	9	10	3	3	3	1	1	0
	-51.568	0	0	0	0	0	0	1	3	7	21	34	65	99	95.1534	110	88.0498	73	74	52	44	24	12	14	11	5	4	3	3	2	1	0
	-51.552	0	0	0	0	0	1	1	1	7	19	38	65	98	137.198	103	111.467	88	77	61	44	13	9	9	15	9	6	1	1	1	0	0
	-51.536	2	0	0	0	1	0	0	2	10	17	22	61	74	102.898	106	96.4801	89	73	46	36	31	11	12	10	7	5	2	4	0	1	0
	-51.52	0	0	0	1	0	0	0	1	9	21	40	75	93	92.9405	103	95.5434	111	84	51	36	29	13	8	14	5	9	5	2	1	0	0
	-51.504	1	1	1	0	1	0	1	0	8	21	29	65	81	97.3662	121	95.5434	92	71	53	29	23	12	19	13	8	4	1	1	4	0	1
	-51.488	3	0	0	0	0	1	1	2	7	24	36	77	96	99.5791	102	98.3535	91	68	57	32	30	14	15	10	2	2	6	3	2	1	1
	-51.472	0	0	0	0	0	0	1	1	6	23	36	64	85	95.1534	116	90.8599	95	59	55	33	18	12	15	8	4	6	7	1	1	1	0
	-51.456	2	2	0	0	0	0	1	3	5	17	29	66	97	95.1534	110	103.974	98	63	54	44	35	15	20	9	14	6	3	3	0	3	0
	-51.44	1	0	1	0	1	0	2	1	4	24	33	75	88	78.5568	116	97.4168	75	81	66	45	29	12	10	9	6	4	7	0	1	0	0
	-51.424	0	0	0	0	1	0	0	5	3	27	25	72	88	86.3019	92	89.9232	76	73	72	43	26	16	12	8	11	5	5	2	1	2	0
	-51.408	2	0	1	0	0	0	1	2	5	23	30	70	78	94.0469	109	105.847	75	73	58	34	23	16	12	12	4	6	3	2	4	0	0
	-51.392	0	0	0	0	0	0	0	2	3	23	34	58	97	118.388	107	100.227	98	86	46	43	19	15	19	11	6	6	2	5	3	0	1
	-51.376	1	1	0	1	1	0	2	3	4	27	30	79	95	100.686	93	99.2902	93	80	64	46	31	8	16	10	4	6	5	3	0	2	0
	-51.36	0	0	2	0	0	0	0	3	10	15	33	71	88	97.3662	120	103.037	80	74	51	44	27	18	13	11	11	3	7	0	4	2	1
	-51.344	1	0	0	0	0	0	1	2	6	15	38	79	93	101.792	117	99.2902	98	84	56	40	35	18	10	13	5	6	3	2	6	3	0
	-51.328	1	1	0	0	0	0	0	2	3	17	33	58	79	111.75	99	108.657	82	71	67	42	26	15	11	6	5	5	5	4	2	3	0
	-51.312	1	1	0	0	0	2	0	4	10	11	35	64	79	97.3662	104	104.91	101	69	65	47	26	15	16	8	15	9	7	0	2	0	1
	-51.296	0	0	0	0	0	0	0	4	11	13	31	71	89	92.9405	104	90.8599	93	73	56	42	17	18	9	14	7	2	6	1	1	0	0
	-51.28	2	0	0	0	0	0	1	5	5	15	35	83	82	105.111	121	95.5434	88	80	55	56	30	14	8	13	5	4	5	3	0	1	0
	-51.264	1	0	0	0	0	0	0	6	7	14	33	64	91	107.324	134	120.834	72	75	66	44	23	12	15	7	5	4	6	2	1	0	0
	-51.248	0	0	0	0	1	1	0	4	2	19	34	61	88	97.3662	98	95.5434	83	82	55	45	23	10	17	14	8	7	5	3	4	1	0
	-51.232	0	1	0	0	0	1	0	3	8	25	29	68	84	91.8341	113	93.67	90	74	63	28	24	11	13	9	8	5	6	5	3	1	0
	-51.216	2	1	0	0	0	0	0	3	2	23	45	76	86	102.898	99	106.784	84	78	56	42	29	14	14	6	8	4	5	4	1	1	0
	-51.2	0	0	0	0	0	0	0	3	5	12	30	66	72	76.344	123	106.784	87	68	74	50	36	10	6	5	4	11	6	1	1	1	0
	-51.184	1	0	1	0	0	0	4	2	8	24	20	69	86	105.111	107	118.961	101	77	59	38	29	13	10	8	9	6	8	3	3	1	0
	-51.168	1	0	0	0	0	0	0	2	5	19	40	70	103	113.963	111	93.67	76	86	70	40	26	13	10	6	10	5	6	2	3	2	0
	-51.152	1	0	0	0	0	0	0	3	3	12	24	65	73	107.324	116	102.1	91	96	54	47	20	14	13	8	4	7	5	2	3	0	1
	-51.136	0	1	0	0	0	0	0	1	3	17	31	68	79	86.3019	100	118.961	98	76	46	53	23	10	11	8	6	5	5	3	3	0	0
	-51.12	0	0	0	0	0	0	0	0	5	16	39	57	106	102.898	116	118.961	71	78	61	39	27	14	8	8	8	7	1	4	1	1	2
	-51.104	0	1	0	0	0	1	1	0	7	15	35	79	96	94.0469	109	107.721	90	85	52	48	35	18	8	9	6	11	1	4	1	1	0
	-51.088	1	0	0	0	0	0	1	3	4	14	33	66	90	84.089	108	90.8599	93	65	52	35	28	19	20	8	4	4	3	3	1	0	0
	-51.072	2	0	0	0	0	0	0	0	3	21	43	65	90	112.856	105	103.974	77	70	64	34	23	10	10	12	6	3	3	2	3	0	1
	-51.056	1	1	0	0	0	2	0	3	4	19	38	73	78	111.75	99	118.961	94	56	70	46	28	18	9	5	6	5	3	5	2	1	0
	-51.04	3	0	0	0	1	1	0	3	8	11	19	66	96	112.856	104	103.037	97	90	53	46	32	10	14	13	10	4	6	4	2	0	0
	-51.024	1	0	0	1	0	0	1	6	12	21	29	69	96	82.9826	92	100.227	109	77	51	48	25	13	18	11	10	7	3	4	1	1	0
	-51.008	0	1	0	1	1	0	0	4	4	26	29	75	87	107.324	120	114.277	92	77	53	41	30	15	12	12	6	3	2	5	3	0	0
	-50.992	1	0	1	0	0	0	2	2	5	24	38	62	75	94.0469	115	110.531	76	79	58	36	35	14	11	13	6	4	3	5	3	2	0
	-50.976	0	0	0	0	0	0	1	6	3	11	39	61	98	96.2598	94	109.594	87	64	60	43	24	17	6	6	9	7	8	4	1	0	0
	-50.96	3	0	1	0	0	0	1	3	4	20	30	84	98	98.4727	89	100.227	74	83	69	45	28	14	9	10	8	8	2	3	0	1	0
	-50.944	0	0	0	0	1	0	0	1	3	15	30	55	76	102.898	96	125.518	83	59	57	39	22	20	15	10	7	4	4	3	2	4	2
	-50.928	0	1	0	0	0	1	0	4	2	15	28	63	85	106.218	112	121.771	87	74	55	46	28	10	8	15	12	7	4	4	3	1	1
	-50.912	0	0	0	0	0	0	0	1	4	21	32	67	95	100.686	96	84.303	76	84	60	52	29	11	16	9	9	8	3	2	1	2	0
	-50.896	1	2	0	0	1	0	1	1	6	16	34	74	83	87.4083	120	107.721	86	66	52	37	25	13	12	8	6	5	4	2	3	0	0
	-50.88	0	1	0	0	0	0	1	3	4	18	31	74	83	91.8341	107	103.974	102	79	57	48	33	13	16	14	5	4	6	5	1	0	3
	-50.864	2	2	1	0	0	0	1	2	5	22	29	81	103	105.111	121	96.4801	112	80	56	36	25	17	16	10	18	2	5	0	2	0	0
	-50.848	1	0	0	1	0	0	0	3	9	20	33	65	93	85.1955	96	98.3535	95	86	53	48	28	8	12	8	5	6	4	4	3	0	0
	-50.832	1	0	1	0	0	1	1	4	2	8	21	67	100	94.0469	102	103.037	94	75	56	48	29	12	15	5	10	7	2	0	2	0	0
	-50.816	1	0	0	0	0	2	0	2	9	23	30	69	88	107.324	98	100.227	79	69	68	35	29	17	10	8	7	11	7	3	2	0	0
	-50.8	1	1	0	0	0	0	0	3	6	17	27	76	82	92.9405	98	92.7333	88	76	77	46	25	18	15	6	8	6	3	2	3	1	0
	-50.784	0	0	1	0	0	0	2	2	5	26	26	75	77	109.537	95	90.8599	105	87	59	40	34	19	10	8	7	1	3	1	0	0	0
	-50.768	1	1	0	0	0	0	1	0	6	16	28	71	85	106.218	102	96.4801	112	80	54	34	27	14	12	8	8	6	3	3	4	0	0
	-50.752	1	1	0	0	0	0	1	2	3	21	26	58	89	90.7276	97	98.3535	80	82	57	44	26	10	10	8	7	5	2	1	3	0	0
	-50.736	0	0	0	0	0	2	0	2	3	16	24	73	95	101.792	123	93.67	99	64	55	26	27	16	14	11	6	8	6	4	3	0	0
	-50.72	1	0	0	0	0	1	0	3	5	17	28	85	95	104.005	100	97.4168	80	68	54	37	22	11	10	11	12	6	3	1	3	1	0
	-50.704	1	0	0	1	0	0	0	4	9	18	30	63	81	96.2598	99	110.531	111	77	59	55	30	21	20	7	8	2	2	1	2	2	0
	-50.688	2	1	1	0	0	0	0	5	6	17	42	79	88	95.1534	116	106.784	81	77	54	58	23	11	20	9	4	6	2	3	2	0	0
	-50.672	3	0	0	1	0	1	1	3	7	22	25	71	86	99.5791	121	115.214	86	79	56	40	26	4	12	15	7	6	4	0	3	1	0
	-50.656	2	0	0	0	0	0	0	5	5	21	35	67	89	90.7276	105	96.4801	98	81	79	44	23	12	5	8	6	4	4	3	0	0	1
	-50.64	2	0	0	0	0	0	1	0	8	17	34	70	91	113.963	135	107.721	85	76	68	57	29	12	11	6	4	8	4	5	2	0	0
	-50.624	0	1	0	0	0	0	0	3	5	21	29	76	95	87.4083	107	95.5434	94	60	51	40	27	18	16	11	10	2	1	1	2	0	0
	-50.608	1	1	0	0	0	0	1	3	4	15	31	79	80	92.9405	115	113.341	69	79	54	43	39	23	11	10	7	7	3	1	2	1	0
	-50.592	0	1	0	0	0	1	0	0	6	26	30	59	90	91.8341	118	103.037	77	71	58	56	23	15	14	13	5	5	3	3	2	1	2
	-50.576	0	0	0	0	0	0	0	1	9	19	39	86	101	85.1955	106	103.974	102	80	59	48	29	11	13	12	8	2	4	0	2	0	0
	-50.56	1	0	0	0	0	0	1	3	11	26	28	59	87	97.3662	116	133.011	81	63	47	42	35	13	12	11	7	5	5	3	2	1	0
	-50.544	0	1	0	0	1	1	0	2	6	14	26	73	98	113.963	109	96.4801	95	92	41	38	32	12	9	10	5	7	6	5	0	2	0
	-50.528	0	1	0	0	1	0	0	0	6	16	23	65	90	109.537	120	106.784	87	50	70	43	25	13	11	4	7	3	2	1	2	0	0
	-50.512	0	0	0	0	0	0	0	0	7	15	35	82	78	122.814	106	103.974	79	85	49	36	25	15	11	7	5	7	4	6	6	1	0
	-50.496	0	0	1	0	0	0	0	2	6	13	38	67	87	85.1955	107	105.847	80	74	52	39	23	17	6	9	14	3	8	5	1	1	0
	-50.48	1	1	0	0	0	1	0	5	9	18	30	61	92	106.218	117	103.974	88	80	58	37	26	11	13	12	4	4	6	1	1	0	1
	-50.464	0	2	0	1	0	0	0	0	6	18	33	65	102	109.537	125	104.91	81	67	57	48	29	9	12	6	9	3	6	2	1	1	0
	-50.448	2	0	1	0	0	0	1	3	9	20	33	66	95	99.5791	101	102.1	82	79	51	61	35	15	13	12	7	7	2	1	1	1	0
	-50.432	1	1	1	1	0	0	1	1	7	11	46	75	110	99.5791	97	85.2397	77	55	63	44	26	11	11	11	10	4	5	4	1	1	0
	-50.416	1	0	1	0	0	1	0	2	6	19	42	63	90	84.089	118	109.594	90	91	52	37	25	13	10	11	7	3	6	2	1	1	0
	-50.4	1	0	0	1	0	0	1	0	3	13	31	75	75	94.0469	116	96.4801	92	79	51	53	32	11	13	13	6	6	5	2	4	1	1
	-50.384	2	0	1	0	0	0	0	0	5	16	34	74	69	101.792	107	118.961	87	89	54	40	26	11	11	8	5	4	5	5	5	1	0
	-50.368	0	0	0	0	1	0	1	1	6	16	31	74	77	101.792	107	99.2902	84	66	60	43	29	17	12	16	7	6	7	1	2	0	0
	-50.352	0	0	0	0	0	0	1	3	3	9	40	76	88	112.856	99	102.1	93	85	62	56	20	16	8	8	10	8	5	2	0	0	0
	-50.336	0	0	0	1	0	0	0	0	15	12	30	75	91	117.282	107	110.531	102	74	73	35	37	12	15	16	9	6	2	3	1	0	1
	-50.32	1	0	1	0	1	0	0	2	4	14	33	56	78	84.089	114	98.3535	99	80	65	34	27	17	10	10	9	6	5	1	2	1	1
	-50.304	1	0	0	0	1	0	1	3	6	20	29	75	104	91.8341	119	95.5434	101	69	60	49	24	12	9	13	6	4	3	2	2	2	0
	-50.288	1	0	0	0	0	0	1	1	6	15	34	81	81	94.0469	140	113.341	98	67	50	42	29	14	14	12	3	3	8	5	3	2	0
	-50.272	1	0	0	0	0	0	0	1	4	22	31	75	87	80.7697	96	111.467	81	86	50	31	24	12	6	9	4	4	6	3	5	0	0
	-50.256	1	0	0	0	1	0	0	4	1	20	33	77	99	104.005	98	91.7966	86	73	57	34	23	24	10	14	7	5	4	2	2	1	0
	-50.24	0	0	1	0	0	0	0	5	4	14	30	81	89	125.027	103	111.467	92	86	58	31	33	17	16	16	10	5	11	2	2	1	0
	-50.224	1	1	0	0	0	1	2	5	10	18	39	68	103	112.856	119	107.721	99	74	67	48	32	12	15	10	8	2	6	9	5	2	0
	-50.208	0	0	0	2	0	0	2	2	1	23	30	92	81	112.856	105	101.164	92	80	54	42	26	14	8	11	5	7	3	0	3	2	0
	-50.192	0	0	2	0	0	0	1	2	10	21	31	83	104	110.643	114	99.2902	98	94	63	46	17	19	19	12	5	7	4	2	4	2	0
	-50.176	0	1	0	0	0	1	0	4	2	25	38	84	76	101.792	121	102.1	100	85	68	42	27	13	7	7	11	5	5	3	3	0	0
	-50.16	0	0	0	0	0	1	1	4	6	15	35	65	90	95.1534	85	104.91	107	93	58	43	32	12	10	10	5	2	2	4	2	0	0
	-50.144	0	0	0	1	0	0	1	1	2	26	37	72	83	111.75	107	82.4296	95	76	56	46	26	16	9	9	6	4	5	5	1	2	0
	-50.128	2	0	0	0	0	0	2	4	6	13	37	80	88	81.8761	93	99.2902	88	101	64	44	20	16	9	10	11	1	4	1	0	0	0
	-50.112	1	0	1	0	0	0	1	4	9	16	42	72	84	92.9405	107	118.024	86	68	60	52	24	16	10	6	10	7	5	1	0	0	0
	-50.096	0	0	0	0	0	0	0	2	7	15	28	72	99	94.0469	105	107.721	99	80	49	42	27	14	13	11	10	4	5	6	1	0	1
	-50.08	1	1	0	0	0	0	1	3	7	17	25	73	95	111.75	96	88.0498	76	66	60	44	32	15	21	7	8	4	5	1	2	4	1
	-50.064	3	0	0	0	0	0	1	2	6	26	29	54	72	90.7276	105	91.7966	95	59	54	50	25	12	12	9	7	6	4	1	1	0	0
	-50.048	1	1	0	0	1	0	0	4	5	16	27	81	85	125.027	114	105.847	91	76	55	44	35	10	13	8	5	6	4	2	3	0	1
	-50.032	0	0	0	0	1	0	2	4	6	18	23	74	76	118.388	102	98.3535	82	95	63	42	27	16	12	8	7	1	2	3	1	1	1
	-50.016	0	0	0	1	0	0	0	4	8	23	46	68	76	91.8341	112	92.7333	104	78	59	35	26	18	14	12	11	6	2	1	1	2	0
	-50	0	0	0	0	0	0	1	2	3	19	32	83	94	101.792	119	107.721	85	81	55	54	31	15	16	11	7	4	2	4	2	1	0
	-49.984	2	0	0	0	1	2	0	2	10	15	37	64	93	106.218	108	107.721	89	59	63	35	28	11	12	6	9	8	5	3	1	1	0
	-49.968	1	0	0	0	0	0	0	4	4	20	32	78	95	109.537	113	99.2902	82	68	45	41	28	11	15	12	6	8	0	5	2	2	1
	-49.952	2	1	1	0	0	1	1	0	5	23	28	80	105	73.0247	120	110.531	76	67	53	36	27	17	13	10	5	5	3	2	3	0	0
	-49.936	0	0	0	0	0	1	0	4	12	18	24	68	88	90.7276	114	101.164	103	77	52	32	25	14	13	15	6	8	1	4	0	0	0
	-49.92	2	3	0	0	0	2	2	1	5	28	39	81	84	84.089	114	107.721	81	75	73	43	28	16	12	13	10	5	0	0	1	0	0
	-49.904	0	0	1	0	0	1	0	2	6	13	33	64	89	95.1534	118	115.214	85	78	64	47	23	12	11	10	6	2	5	8	1	0	1
	-49.888	0	0	0	0	0	0	0	5	5	14	43	77	68	111.75	115	99.2902	81	68	53	45	31	23	12	11	8	5	7	2	2	1	0
	-49.872	0	0	0	0	0	0	1	3	8	24	45	55	97	87.4083	95	107.721	66	75	62	39	25	14	14	12	5	4	3	4	2	2	0
	-49.856	0	0	0	0	1	0	2	5	8	19	24	81	97	80.7697	99	102.1	92	66	49	35	38	12	11	12	7	5	5	2	2	1	2
	-49.84	1	2	0	0	0	0	0	5	8	13	36	62	94	101.792	120	114.277	91	85	43	46	30	8	11	9	5	6	6	1	1	0	0
	-49.824	0	0	0	0	0	0	0	5	3	20	28	69	84	101.792	122	91.7966	97	77	60	44	33	16	12	14	7	4	5	0	3	0	1
	-49.808	2	3	0	0	0	1	0	1	6	14	26	72	89	94.0469	122	113.341	85	93	61	47	43	15	10	15	8	4	3	4	1	3	0
	-49.792	1	0	0	0	1	0	1	1	1	11	34	61	96	117.282	116	91.7966	86	71	67	26	19	16	12	16	3	6	6	2	3	0	0
	-49.776	0	0	0	0	0	0	3	3	1	14	31	70	88	108.431	102	110.531	91	76	60	51	29	19	12	9	7	6	2	5	1	0	1
	-49.76	0	0	0	0	1	0	0	2	5	11	32	63	91	88.5148	120	85.2397	91	79	55	38	19	14	7	8	8	6	2	1	0	1	1
	-49.744	1	0	0	0	0	0	0	0	7	17	34	70	84	112.856	100	101.164	100	95	56	42	32	19	12	6	6	2	3	4	1	1	2
	-49.728	4	0	0	0	0	0	1	5	4	14	32	81	97	112.856	136	102.1	84	67	58	46	34	14	12	8	7	10	4	5	1	2	0
	-49.712	1	0	0	0	0	1	1	1	4	18	33	71	85	84.089	110	91.7966	70	62	60	42	30	13	9	11	6	4	0	2	1	3	0
	-49.696	1	0	0	0	0	1	3	2	6	17	35	93	94	97.3662	127	110.531	87	84	60	49	25	21	12	15	6	3	9	2	2	2	0
	-49.68	1	0	0	0	2	1	2	3	7	13	38	68	103	88.5148	117	108.657	72	75	56	47	39	16	10	10	10	6	1	3	4	2	2
	-49.664	1	1	0	0	0	1	2	3	4	24	38	67	82	94.0469	100	110.531	88	69	53	36	40	15	12	6	6	7	4	2	2	1	1
	-49.648	0	0	0	0	0	0	1	5	7	17	35	71	95	116.176	100	106.784	79	66	52	35	24	19	11	10	7	6	2	4	2	1	0
	-49.632	1	1	0	0	0	1	2	5	5	25	31	59	93	107.324	124	118.961	84	83	65	39	34	15	10	8	6	4	2	2	1	4	0
	-49.616	1	0	0	0	0	0	1	6	4	19	37	84	76	101.792	98	95.5434	91	79	58	44	34	8	16	12	7	8	9	3	3	1	0
	-49.6	1	0	0	0	0	1	0	3	7	21	42	60	94	100.686	91	113.341	81	72	50	35	24	16	18	14	7	4	5	3	2	1	0
	-49.584	1	0	0	0	0	0	1	3	6	21	23	75	78	97.3662	96	105.847	85	81	49	45	33	16	13	6	4	3	8	4	3	0	0
	-49.568	3	0	0	0	0	0	1	2	8	20	32	62	80	106.218	103	103.037	94	57	61	36	29	8	9	6	5	1	3	1	2	0	1
	-49.552	1	1	0	0	0	0	1	3	7	17	36	70	95	82.9826	109	102.1	75	83	51	38	32	15	14	10	10	5	5	2	4	2	0
	-49.536	1	0	2	0	0	0	0	4	4	19	36	73	76	106.218	94	111.467	89	94	43	31	29	18	10	6	10	4	3	2	1	2	0
	-49.52	3	0	1	0	0	0	0	2	6	25	38	75	95	107.324	115	98.3535	83	62	48	38	32	18	8	12	10	6	2	1	2	2	0
	-49.504	2	1	1	0	0	1	0	2	4	23	31	93	84	84.089	91	100.227	84	70	49	53	24	11	18	8	2	7	3	4	5	3	2
	-49.488	0	1	0	0	0	0	1	2	7	14	38	76	92	95.1534	106	124.581	85	76	67	38	27	16	7	9	7	5	7	2	1	1	1
	-49.472	3	2	1	0	0	0	0	3	2	12	30	82	70	94.0469	105	97.4168	86	94	60	38	33	9	13	8	10	4	2	1	2	1	0
	-49.456	1	0	2	0	0	0	1	4	5	15	37	69	90	104.005	103	88.9865	79	59	50	49	27	14	6	8	8	3	4	3	3	0	0
	-49.44	0	0	0	1	0	1	1	4	8	10	31	74	80	98.4727	117	116.151	84	79	63	39	26	13	13	8	5	2	5	4	1	1	0
	-49.424	1	1	0	1	0	0	0	1	6	16	31	74	97	88.5148	117	110.531	95	71	67	41	22	11	9	13	4	6	1	3	1	1	0
	-49.408	1	0	0	0	0	0	1	0	7	20	23	87	75	87.4083	107	96.4801	90	63	49	38	36	14	9	8	12	6	3	6	3	0	1
	-49.392	0	3	1	1	1	0	0	5	5	13	40	73	96	94.0469	87	99.2902	91	73	71	30	30	16	15	11	6	2	3	0	3	2	0
	-49.376	2	0	0	0	0	0	0	3	2	21	28	59	80	105.111	118	107.721	88	79	54	50	27	23	10	11	7	4	3	1	2	1	0
	-49.36	1	1	0	0	0	1	1	3	5	18	32	66	90	109.537	122	88.9865	89	68	55	36	32	13	8	9	7	7	9	6	1	0	0
	-49.344	1	0	0	0	1	1	2	3	5	15	33	71	89	106.218	104	104.91	99	80	59	37	29	11	12	10	6	5	2	6	4	0	2
	-49.328	3	0	0	0	1	0	2	1	6	19	31	59	94	100.686	115	97.4168	92	69	61	62	19	17	12	13	11	4	1	4	1	0	1
	-49.312	1	0	0	0	0	1	4	1	5	18	29	66	94	101.792	105	94.6067	80	62	54	37	26	16	9	18	10	2	1	0	2	0	0
	-49.296	0	0	0	0	0	0	0	1	5	18	23	54	89	90.7276	119	85.2397	81	62	58	35	28	16	13	7	11	6	4	7	2	0	0
	-49.28	0	0	1	1	0	0	1	4	5	10	29	62	91	68.5989	114	102.1	87	70	69	44	31	9	5	12	12	4	9	4	6	1	0
	-49.264	0	1	0	0	0	0	1	2	11	19	33	66	78	102.898	126	107.721	82	78	52	38	32	13	10	4	8	6	5	1	4	1	1
	-49.248	1	0	1	0	0	0	3	2	5	17	25	61	93	104.005	112	94.6067	87	74	48	35	29	20	17	11	5	4	1	4	1	2	0
	-49.232	0	0	0	0	0	0	0	3	6	18	26	69	78	115.069	126	83.3663	84	65	57	48	33	16	9	9	9	3	7	5	1	1	1
	-49.216	1	0	0	1	0	0	1	1	7	15	39	69	82	96.2598	133	84.303	84	74	51	49	20	17	11	8	9	3	6	5	2	1	0
	-49.2	3	0	0	0	1	0	1	1	5	16	34	62	86	119.495	118	134.885	97	76	55	37	33	13	13	14	13	5	4	2	3	0	0
	-49.184	0	0	1	0	1	1	0	5	4	28	28	76	92	100.686	115	116.151	76	102	48	40	29	18	11	8	7	8	3	2	1	0	0
	-49.168	0	0	1	0	0	2	4	1	5	32	29	68	94	110.643	108	116.151	88	70	64	40	24	15	14	14	6	4	3	2	0	1	0
	-49.152	0	0	0	0	1	0	0	2	6	18	27	60	80	104.005	116	109.594	92	68	48	48	23	14	18	12	9	7	4	4	2	0	0
	-49.136	0	0	0	0	0	0	1	3	3	11	23	76	95	102.898	107	118.024	74	66	59	50	25	18	12	7	8	6	5	5	2	2	0
	-49.12	1	0	0	0	0	0	1	3	7	19	41	66	74	86.3019	120	102.1	86	73	67	43	21	15	6	7	6	3	10	3	2	0	0
	-49.104	0	0	0	0	2	0	0	6	9	15	43	67	81	99.5791	103	106.784	85	65	50	42	34	12	10	8	11	5	5	1	5	0	0
	-49.088	0	1	1	0	0	0	0	2	8	17	38	56	84	105.111	111	100.227	87	91	71	49	30	15	17	12	7	6	5	3	3	1	0
	-49.072	2	0	1	0	0	1	0	1	6	18	30	66	90	106.218	116	88.0498	76	78	65	46	40	12	14	7	7	2	4	1	2	2	0
	-49.056	0	1	1	1	0	0	2	3	5	16	31	65	93	100.686	120	97.4168	93	87	66	38	23	9	12	11	3	1	2	4	3	0	1
	-49.04	2	0	1	0	1	0	0	0	5	15	30	55	77	94.0469	120	113.341	95	76	71	35	24	16	10	14	4	11	5	4	3	1	0
	-49.024	0	0	0	0	0	3	4	4	2	14	36	76	68	92.9405	116	100.227	96	89	66	37	32	8	13	4	13	8	3	6	0	3	0
	-49.008	2	1	0	0	0	0	0	5	8	20	38	60	93	96.2598	87	103.974	99	69	65	47	17	20	7	13	5	6	5	3	2	0	0
	-48.992	1	1	0	0	0	1	1	1	9	10	26	70	103	99.5791	100	85.2397	72	77	48	45	29	8	15	11	3	7	5	2	1	2	0
	-48.976	1	1	1	1	0	0	0	1	6	21	33	59	72	102.898	98	103.974	86	90	60	28	34	16	10	9	6	6	4	2	4	1	0
	-48.96	1	0	0	0	0	0	1	2	7	26	38	70	78	95.1534	104	109.594	92	83	60	45	38	18	9	9	6	5	2	5	0	1	0
	-48.944	2	1	0	0	0	0	0	3	5	12	33	91	95	104.005	125	91.7966	79	77	54	51	31	9	8	13	5	4	6	1	3	1	0
	-48.928	2	0	0	1	0	1	0	3	7	23	36	84	89	89.6212	93	98.3535	84	87	59	45	31	15	8	4	5	5	4	1	1	2	0
	-48.912	0	0	0	0	0	1	2	4	5	12	33	60	98	108.431	100	94.6067	101	79	60	32	24	16	14	11	6	8	8	5	4	2	0
	-48.896	0	0	1	0	0	1	0	6	2	25	32	82	73	117.282	99	101.164	86	59	57	48	24	12	9	7	2	5	2	3	2	1	0
	-48.88	0	0	1	1	0	1	0	3	6	28	26	67	92	88.5148	111	90.8599	80	66	72	50	27	17	17	10	9	4	1	2	0	2	0
	-48.864	1	0	0	1	0	0	1	2	8	12	33	75	81	95.1534	117	95.5434	102	74	55	44	26	10	7	13	9	6	3	5	3	2	0
	-48.848	1	0	0	0	0	0	1	3	5	15	25	75	72	90.7276	99	101.164	81	77	43	38	27	13	13	14	7	4	5	5	1	2	0
	-48.832	0	0	0	0	0	0	0	4	3	15	33	74	98	94.0469	112	101.164	101	62	55	45	32	15	9	12	10	2	4	3	2	1	0
	-48.816	0	0	0	0	0	0	0	4	8	21	40	68	95	95.1534	107	97.4168	73	84	69	41	29	14	10	9	8	6	3	1	1	0	0
	-48.8	1	0	0	1	0	1	0	4	3	17	37	99	88	85.1955	98	108.657	95	76	60	38	30	16	17	17	8	1	4	2	1	0	0
	-48.784	0	0	0	1	1	0	0	1	3	19	37	62	80	98.4727	119	117.088	91	76	67	33	33	17	19	6	6	7	2	0	2	1	0
	-48.768	1	0	0	0	0	0	1	3	6	20	28	77	105	101.792	118	100.227	81	82	62	38	35	18	7	9	7	5	4	5	2	0	0
	-48.752	2	0	0	0	0	1	0	4	7	15	38	76	98	101.792	100	114.277	101	63	56	48	30	10	14	11	4	6	3	4	1	3	0
	-48.736	0	1	0	0	0	0	0	0	5	10	41	81	93	100.686	117	101.164	80	72	60	51	36	18	8	8	4	2	2	1	4	0	0
	-48.72	0	1	0	1	0	0	0	1	9	22	35	76	85	90.7276	101	111.467	103	91	49	40	20	6	11	8	6	6	4	3	2	1	0
	-48.704	1	1	1	0	0	0	1	3	7	16	36	61	108	87.4083	109	118.961	82	72	56	28	37	11	9	7	8	3	5	5	1	1	0
	-48.688	1	2	1	0	0	2	0	6	6	18	40	85	86	106.218	98	104.91	94	74	61	44	31	16	10	6	3	5	3	7	4	1	0
	-48.672	0	0	0	1	0	0	1	1	9	26	28	71	95	100.686	120	111.467	80	85	68	43	26	17	11	13	9	6	3	1	1	1	1
	-48.656	0	0	0	0	0	0	0	0	4	25	28	68	84	116.176	100	99.2902	97	77	59	41	21	18	12	7	7	5	2	2	1	0	1
	-48.64	0	1	0	0	0	0	0	0	4	15	35	78	102	104.005	100	101.164	81	84	58	40	28	14	14	12	5	5	4	1	0	1	0
	-48.624	1	0	0	0	0	0	0	3	5	21	42	74	89	82.9826	109	97.4168	79	89	68	33	22	14	15	9	5	3	3	4	1	4	0
	-48.608	1	0	0	0	0	2	3	1	4	18	24	79	94	107.324	112	122.708	86	84	46	44	29	14	13	15	15	5	2	2	1	0	0
	-48.592	1	2	0	0	0	0	2	4	4	16	24	61	106	96.2598	105	100.227	99	84	59	39	24	10	16	5	6	5	5	2	2	0	0
	-48.576	1	0	0	1	0	0	0	3	9	18	35	74	92	91.8341	123	91.7966	100	73	53	52	27	15	11	11	13	10	5	5	2	1	0
	-48.56	1	1	0	0	1	0	1	4	7	12	28	63	85	102.898	112	99.2902	79	79	68	30	29	12	13	7	9	5	3	5	1	0	0
	-48.544	0	0	0	0	0	3	0	3	6	20	34	72	82	108.431	105	106.784	81	74	56	44	33	23	11	13	7	6	5	3	2	2	0
	-48.528	1	1	1	0	0	0	3	1	5	13	23	68	80	89.6212	106	85.2397	93	69	56	41	30	15	15	7	10	4	2	2	0	1	0
	-48.512	0	0	0	0	0	0	1	1	7	22	23	62	87	92.9405	91	102.1	95	72	61	45	29	23	14	11	14	3	3	3	1	0	1
	-48.496	0	0	0	0	0	0	0	1	7	21	36	80	109	82.9826	104	103.974	73	78	51	45	36	11	15	12	7	9	2	2	2	1	1
	-48.48	0	1	1	0	0	0	0	0	5	19	40	89	87	102.898	94	106.784	103	51	64	41	31	13	16	9	8	5	2	1	1	0	0
	-48.464	1	0	0	0	1	0	1	5	10	16	27	60	90	121.708	99	98.3535	80	70	63	45	30	13	12	18	13	6	2	1	0	0	0
	-48.448	0	0	0	0	0	0	1	0	7	16	30	60	108	84.089	115	100.227	88	90	59	38	31	21	12	11	12	4	10	3	2	3	2
	-48.432	0	1	0	0	0	0	1	1	7	14	31	72	91	90.7276	96	115.214	89	73	54	50	40	16	15	7	7	4	7	2	1	0	1
	-48.416	2	2	0	0	0	0	1	5	5	18	36	64	84	79.6633	102	99.2902	85	89	51	48	24	12	16	19	8	6	3	3	2	4	0
	-48.4	0	0	0	0	0	0	1	1	3	18	24	59	92	104.005	101	123.644	88	70	56	42	26	17	12	14	11	4	8	3	2	1	0
	-48.384	0	0	0	1	0	1	0	4	6	20	37	56	89	98.4727	102	101.164	96	72	68	48	23	18	16	8	8	7	2	2	2	0	0
	-48.368	1	0	0	0	0	1	1	2	6	18	39	66	87	79.6633	99	103.974	85	77	65	42	20	15	18	15	5	2	1	1	3	0	0
	-48.352	0	0	0	0	0	1	0	2	2	13	25	72	88	88.5148	107	99.2902	86	76	66	48	23	22	13	8	8	1	6	0	1	1	0
	-48.336	1	2	0	1	0	0	0	4	3	19	29	60	100	100.686	114	115.214	81	62	55	52	36	14	17	10	7	5	2	3	0	1	2
	-48.32	0	1	0	1	1	1	1	1	7	20	29	66	88	95.1534	114	107.721	82	73	70	54	24	23	18	9	7	8	7	2	2	1	0
	-48.304	0	0	0	0	1	0	1	3	9	16	28	60	88	90.7276	100	113.341	98	80	61	46	28	12	14	4	12	7	2	2	2	3	1
	-48.288	1	0	1	0	0	0	2	5	8	21	33	72	85	100.686	95	79.6195	75	89	51	68	34	19	11	14	5	4	8	1	2	0	0
	-48.272	2	1	1	0	0	1	0	3	4	21	40	82	93	102.898	102	106.784	98	77	66	42	33	15	13	5	9	4	3	2	1	2	0
	-48.256	2	0	0	2	0	2	0	1	7	10	38	71	87	96.2598	113	126.454	66	63	74	31	26	17	9	12	7	3	3	1	2	0	1
	-48.24	2	0	0	0	0	2	1	1	3	20	45	71	91	108.431	108	113.341	102	64	56	32	34	8	11	13	4	7	4	5	3	0	0
	-48.224	3	0	0	0	0	0	1	2	9	20	27	91	87	116.176	116	117.088	92	68	59	34	27	12	13	10	11	6	4	3	1	0	0
	-48.208	0	0	0	0	0	1	0	2	10	13	39	68	88	96.2598	105	102.1	78	72	45	50	31	20	12	5	5	2	2	5	2	1	1
	-48.192	3	0	0	0	0	1	0	2	4	19	40	83	80	79.6633	98	95.5434	103	75	55	43	33	13	16	7	4	2	4	2	2	1	0
	-48.176	0	0	1	0	0	0	0	1	8	19	49	62	110	101.792	90	109.594	96	73	44	49	20	24	8	4	3	8	6	3	3	0	2
	-48.16	0	2	0	0	0	0	1	3	6	21	27	70	82	104.005	83	91.7966	94	74	45	42	23	14	10	4	2	8	5	1	4	0	0
	-48.144	1	0	0	0	0	0	0	3	5	15	39	50	87	101.792	105	98.3535	92	70	54	44	21	15	13	7	11	8	3	3	1	1	0
	-48.128	1	1	0	0	0	0	1	2	8	20	34	70	94	119.495	122	103.037	90	71	53	45	37	15	13	8	12	8	3	2	2	2	0
	-48.112	2	1	0	0	0	0	1	2	5	20	28	54	95	117.282	103	107.721	97	82	60	48	24	20	10	19	9	6	4	1	0	2	0
	-48.096	2	0	0	0	0	0	0	4	6	21	31	66	89	98.4727	100	93.67	85	82	63	36	20	11	15	13	6	7	1	2	2	1	0
	-48.08	1	0	0	1	0	2	2	4	7	20	27	81	89	119.495	102	117.088	92	81	62	54	29	9	17	11	8	4	7	4	2	0	1
	-48.064	0	0	0	0	2	0	0	2	6	14	32	66	103	95.1534	113	96.4801	92	81	63	42	23	12	12	12	6	4	1	2	3	1	0
	-48.048	0	0	1	0	0	1	0	4	8	22	48	60	91	84.089	95	106.784	80	74	31	46	28	12	9	8	5	3	5	1	2	1	0
	-48.032	0	0	0	0	0	0	0	4	6	13	35	76	90	86.3019	102	98.3535	89	72	52	46	29	13	8	12	3	8	3	5	1	0	1
	-48.016	0	0	0	0	0	0	1	3	5	10	27	73	92	91.8341	113	97.4168	84	67	54	53	37	14	9	7	8	5	4	2	1	1	0
	-48	0	1	0	0	0	1	1	5	8	11	28	76	80	90.7276	104	95.5434	78	79	52	36	21	13	8	13	8	1	7	4	2	2	0
	-47.984	1	0	0	0	0	0	0	2	9	14	28	81	82	97.3662	100	91.7966	80	71	60	44	25	15	13	12	6	4	6	3	2	0	0
	-47.968	2	0	0	0	0	0	0	1	6	16	26	74	74	90.7276	116	108.657	87	77	59	39	22	16	14	10	5	5	4	2	5	3	0
	-47.952	1	0	0	0	0	2	0	2	2	18	45	66	83	106.218	117	88.9865	83	83	54	41	28	7	14	10	8	5	4	4	0	0	0
	-47.936	3	0	0	0	0	2	1	1	4	13	30	54	70	92.9405	99	101.164	90	78	57	43	34	9	14	9	2	2	3	4	3	2	0
	-47.92	2	1	0	0	0	0	1	5	6	14	38	63	95	105.111	100	115.214	80	67	48	43	23	10	20	11	2	5	2	3	1	0	0
	-47.904	0	0	0	0	1	0	0	1	3	13	19	70	100	107.324	94	90.8599	102	83	57	37	37	13	10	9	6	3	5	2	1	1	1
	-47.888	2	1	0	0	0	0	0	3	7	17	26	70	88	104.005	88	103.037	99	78	57	48	29	20	9	13	8	5	4	4	2	0	0
	-47.872	1	0	0	0	0	2	2	1	6	19	30	65	82	97.3662	104	99.2902	81	76	61	47	32	21	13	10	9	3	4	4	2	1	0
	-47.856	1	0	0	0	0	0	0	5	4	18	31	68	103	104.005	105	114.277	101	74	56	46	32	14	12	12	5	8	4	5	3	0	0
	-47.84	2	0	0	0	0	1	1	1	5	20	27	65	76	104.005	122	100.227	108	75	53	45	30	14	15	11	9	5	3	6	0	0	0
	-47.824	0	0	0	0	0	1	0	1	4	14	33	75	90	107.324	107	87.1131	94	78	56	44	29	17	9	7	7	3	2	0	4	2	1
	-47.808	4	1	0	0	0	0	1	1	4	18	24	56	94	90.7276	101	115.214	94	78	47	47	36	11	13	17	3	4	2	4	3	1	0
	-47.792	0	0	0	0	0	0	1	3	6	23	23	81	87	98.4727	112	88.0498	80	69	60	43	28	13	11	11	6	5	1	5	2	0	0
	-47.776	0	0	0	0	0	1	0	1	3	11	24	64	92	99.5791	106	92.7333	86	68	60	42	26	18	17	8	11	4	7	3	3	1	0
	-47.76	0	0	0	0	0	1	1	1	5	14	33	61	82	105.111	116	101.164	90	63	54	35	34	12	11	12	10	4	2	2	0	0	0
	-47.744	4	1	0	0	0	0	0	4	2	16	33	62	82	113.963	111	94.6067	90	77	44	38	26	20	13	11	7	6	3	4	1	0	0
	-47.728	0	1	0	0	0	0	1	2	0	13	47	84	103	101.792	107	89.9232	90	63	61	48	33	15	12	8	7	2	3	2	2	1	0
	-47.712	1	0	0	0	3	1	1	4	7	17	26	81	73	89.6212	101	103.974	96	79	48	38	24	17	14	11	9	9	7	5	1	0	1
	-47.696	0	0	1	0	0	2	1	5	2	14	46	74	93	96.2598	103	111.467	89	79	58	38	28	18	9	14	5	8	4	3	0	0	0
	-47.68	1	0	1	0	0	0	1	2	8	16	35	72	89	102.898	108	109.594	84	69	56	41	16	15	17	8	6	7	3	1	2	1	0
	-47.664	1	0	1	0	0	1	1	2	6	15	32	77	89	86.3019	110	88.9865	82	73	71	41	26	19	10	8	10	5	6	4	1	2	0
	-47.648	0	0	0	2	0	1	0	2	10	25	29	73	72	90.7276	111	105.847	101	78	62	47	31	15	8	15	7	2	4	3	1	3	0
	-47.632	1	0	0	0	0	1	2	3	6	28	34	70	98	117.282	133	96.4801	100	77	52	46	32	17	12	7	8	7	6	4	4	0	1
	-47.616	2	0	0	0	0	0	2	1	8	21	34	66	81	90.7276	117	102.1	76	100	49	44	24	15	11	10	5	5	2	5	2	0	1
	-47.6	1	1	0	0	0	0	1	3	3	14	33	65	84	116.176	120	100.227	107	69	62	35	32	10	14	11	7	3	6	1	2	3	0
	-47.584	1	1	0	0	0	0	0	3	1	15	29	59	73	91.8341	99	91.7966	97	83	63	47	31	18	13	7	6	3	5	1	1	0	1
	-47.568	0	0	0	0	0	0	0	6	10	20	26	66	82	107.324	95	104.91	100	59	49	38	20	18	19	15	14	4	9	2	0	0	0
	-47.552	1	1	0	0	0	0	0	3	5	17	32	61	90	97.3662	111	103.974	104	83	59	42	36	15	13	5	8	3	8	4	2	0	0
	-47.536	0	0	0	0	1	1	0	2	4	23	42	72	82	96.2598	118	126.454	86	79	56	34	31	17	8	9	4	5	3	2	1	1	0
	-47.52	1	0	0	0	0	0	0	4	9	23	47	80	82	100.686	126	96.4801	92	79	57	48	24	9	12	17	8	6	3	1	1	1	0
	-47.504	0	1	0	0	0	1	1	2	6	15	34	74	89	92.9405	115	96.4801	82	74	56	50	22	17	10	11	6	2	3	5	2	0	0
	-47.488	0	0	0	0	0	1	1	5	3	17	29	70	85	95.1534	100	121.771	78	70	58	28	32	9	15	11	7	5	3	0	1	2	0
	-47.472	3	1	0	1	0	0	0	1	7	17	25	73	98	81.8761	110	116.151	104	64	64	46	33	18	16	15	7	4	3	4	2	0	0
	-47.456	2	0	0	0	0	0	1	3	5	16	26	79	86	89.6212	101	89.9232	95	72	55	39	32	19	7	12	4	4	6	4	2	1	2
	-47.44	0	0	0	0	0	0	0	4	5	19	28	62	97	111.75	127	106.784	80	86	47	52	25	12	12	7	7	8	5	2	4	0	0
	-47.424	1	0	0	0	1	0	2	0	5	16	28	66	83	117.282	88	94.6067	90	79	58	31	17	14	6	11	12	8	4	5	2	4	1
	-47.408	1	1	0	0	0	1	0	4	2	10	32	67	76	112.856	112	129.265	84	85	72	42	33	13	10	5	7	7	1	1	2	0	0
	-47.392	2	0	1	0	0	0	2	1	6	28	42	50	86	100.686	95	126.454	89	88	59	41	23	11	14	16	3	4	3	6	0	1	1
	-47.376	0	0	0	1	0	0	1	3	2	12	35	59	100	121.708	130	112.404	99	74	70	39	31	19	11	14	9	3	3	4	1	1	1
	-47.36	1	0	0	0	0	0	0	3	5	22	34	68	76	79.6633	94	97.4168	86	85	56	41	29	10	12	10	5	3	0	1	2	1	0
	-47.344	1	0	0	0	0	0	3	2	8	13	41	66	86	101.792	120	103.037	90	69	54	45	30	19	9	9	4	8	4	1	1	0	0
	-47.328	0	0	0	0	0	0	0	3	5	14	32	70	89	100.686	104	96.4801	88	79	72	47	29	8	14	6	5	2	6	2	4	1	0
	-47.312	0	0	0	0	0	0	1	3	8	15	39	63	86	90.7276	102	89.9232	89	82	53	33	21	21	12	8	7	11	3	2	3	2	1
	-47.296	3	0	0	0	0	0	1	1	3	14	28	76	91	84.089	97	118.961	82	89	50	38	26	24	18	8	12	6	3	2	1	2	0
	-47.28	1	0	0	0	0	0	2	1	7	15	28	71	90	95.1534	104	101.164	91	79	54	48	36	17	14	12	8	6	4	2	3	0	0
	-47.264	2	2	0	0	1	0	0	4	5	20	32	73	96	110.643	96	101.164	87	63	69	45	25	6	10	11	11	5	4	1	1	3	1
	-47.248	0	1	0	1	0	0	1	4	6	16	31	70	99	101.792	126	88.0498	100	74	59	41	26	12	11	9	11	1	3	4	4	1	0
	-47.232	1	1	0	0	0	1	0	3	6	23	35	71	74	106.218	119	84.303	81	68	57	40	29	21	7	8	5	6	5	1	1	1	0
	-47.216	0	0	0	0	0	1	0	1	7	15	17	63	88	98.4727	107	100.227	90	69	55	36	29	17	19	13	9	5	7	3	2	2	0
[truncated: 63,434 more rows]

## Sheet: ED_Fig_5_b
	Energy (eV)
Time (ns)		0.47	0.5	0.53	0.56	0.59	0.62	0.65	0.68	0.71	0.74	0.77	0.8	0.83	0.86	0.89	0.92	0.95	0.98	1.01	1.04	1.07	1.1	1.13	1.16	1.19	1.22	1.25	1.28	1.31	1.34	1.37
	-79.168	1	0	0	0	0	0	1	2	2	15	19	19.4899	33	28	34	25	14	14	6	7	2	3	2	2	1	0	0	0	0	0	0
	-79.152	0	0	0	0	0	2	1	3	2	10	18	19.4899	26	22	24	20	13	22	9	9	3	2	3	0	1	0	0	0	1	0	0
	-79.136	0	0	0	0	0	0	0	2	5	14	28	18.604	25	19	25	27	15	10	9	7	3	6	2	1	3	0	0	0	1	0	0
	-79.12	0	0	0	0	1	0	0	3	5	12	21	23.0336	27	20	31	25	10	9	12	5	6	5	3	2	2	1	0	2	0	0	0
	-79.104	0	1	0	0	0	0	1	1	6	17	19	23.0336	37	28	30	33	23	7	9	2	2	2	0	1	2	2	0	1	0	0	0
	-79.088	0	0	0	0	0	0	0	2	7	15	24	20.3758	25	30	31	22	10	11	10	8	4	1	2	1	1	0	0	1	0	0	0
	-79.072	0	0	0	0	0	0	0	2	1	8	17	19.4899	23	33	33	25	18	15	6	4	7	5	1	1	1	0	1	0	0	1	0
	-79.056	1	0	0	0	0	0	0	2	3	8	17	21.2617	21	29	12	20	9	9	8	8	3	3	0	1	0	1	0	0	0	0	0
	-79.04	0	0	1	0	0	0	1	2	5	7	17	25.6913	30	41	18	33	10	17	8	4	6	1	4	2	1	1	1	0	0	0	0
	-79.024	0	0	0	0	0	0	0	4	6	8	20	26.5772	25	26	28	30	17	15	11	4	4	5	1	0	1	3	0	0	1	2	0
	-79.008	0	1	0	0	0	0	1	1	4	11	20	23.0336	19	28	20	27	19	12	8	4	2	4	1	1	3	1	2	0	1	0	0
	-78.992	0	0	0	0	0	0	1	2	4	9	21	21.2617	25	29	17	27	16	16	6	7	5	3	2	2	0	0	1	0	0	0	0
	-78.976	0	0	0	0	0	0	1	2	7	11	13	14.1745	20	20	27	28	12	14	8	12	5	3	1	1	0	1	1	0	0	0	0
	-78.96	0	0	1	0	0	0	3	4	6	11	16	23.0336	33	19	30	23	14	15	5	3	7	1	5	1	1	1	0	0	0	1	0
	-78.944	0	0	0	1	0	0	0	3	9	8	13	15.0604	28	34	23	18	15	12	6	9	8	3	3	1	1	0	1	0	0	0	0
	-78.928	1	0	0	0	0	0	1	1	4	8	18	18.604	23	20	18	22	11	6	7	5	7	4	1	0	2	0	0	0	0	0	0
	-78.912	0	0	0	0	0	0	0	1	1	11	15	23.0336	37	27	20	14	19	9	11	7	2	3	0	1	0	1	0	0	1	0	0
	-78.896	0	0	0	0	0	0	0	2	4	15	19	17.7181	23	26	33	20	17	14	8	7	5	2	1	0	1	0	0	0	1	1	0
	-78.88	0	0	0	0	1	0	0	2	2	8	12	27.4631	25	30	29	29	11	21	12	5	4	5	4	0	1	1	0	1	0	0	0
	-78.864	0	1	0	0	0	1	0	3	4	9	11	23.9195	22	31	30	36	19	8	7	3	4	4	1	1	2	1	1	0	0	0	0
	-78.848	1	0	0	0	0	1	0	1	9	12	18	31.8926	24	36	32	22	16	11	11	4	3	5	0	4	0	0	2	0	1	1	0
	-78.832	0	1	0	0	0	0	0	1	7	12	19	31.8926	22	35	29	23	25	19	10	10	3	1	2	0	1	0	1	1	0	0	0
	-78.816	0	0	0	0	1	0	1	3	4	10	21	9.74497	23	30	23	22	20	16	9	6	4	4	3	0	0	0	3	0	0	0	0
	-78.8	1	0	0	0	0	0	1	0	7	9	20	15.9463	27	37	29	30	18	12	9	6	5	4	5	0	0	1	1	2	1	0	0
	-78.784	1	0	0	2	0	0	0	1	1	10	24	16.8322	21	31	30	23	14	18	10	5	7	4	6	1	1	0	1	1	0	0	0
	-78.768	0	1	0	0	1	0	0	1	6	12	16	33.6644	25	22	26	20	13	13	8	5	5	2	4	1	0	1	0	1	0	0	0
	-78.752	2	0	0	0	0	1	1	2	4	11	23	19.4899	25	23	18	19	16	11	11	5	6	1	3	0	1	1	0	0	0	0	0
	-78.736	0	0	0	0	0	1	1	0	4	10	19	18.604	28	32	36	10	17	10	6	2	5	0	5	2	1	0	0	1	1	0	0
	-78.72	0	0	0	0	2	0	0	1	3	9	15	16.8322	26	32	21	21	19	11	6	4	7	1	2	1	0	0	0	0	0	0	0
	-78.704	0	0	0	0	1	1	1	3	0	12	9	25.6913	29	25	26	29	20	17	10	1	6	4	3	2	2	0	0	0	0	0	0
	-78.688	0	0	0	0	0	0	1	2	6	9	18	29.2349	35	28	21	25	8	12	7	3	3	4	1	3	3	2	1	2	0	0	0
	-78.672	0	1	0	0	1	1	1	5	6	12	21	32.7785	21	25	34	24	20	8	4	5	4	2	2	0	0	1	0	0	1	0	0
	-78.656	2	0	0	0	0	0	1	1	8	9	17	22.1476	33	33	22	33	17	20	4	3	4	2	3	3	2	2	1	0	0	0	0
	-78.64	1	0	0	0	0	0	0	3	7	5	16	31.0067	25	32	27	25	17	24	9	5	1	1	3	0	3	1	0	0	0	0	0
	-78.624	0	0	0	0	0	0	2	3	6	13	15	28.349	27	26	23	25	19	21	8	10	6	3	3	0	0	1	1	0	0	1	0
	-78.608	0	0	0	0	0	0	1	1	5	6	18	7.08725	26	22	20	17	15	17	10	9	9	2	1	1	2	0	0	0	0	0	0
	-78.592	0	0	0	0	0	1	0	3	6	13	17	23.0336	26	20	20	15	5	13	8	11	2	1	3	1	3	1	0	0	0	0	0
	-78.576	0	0	0	0	0	0	1	2	5	11	20	28.349	31	28	23	18	18	6	8	2	5	3	1	2	2	1	0	0	1	0	0
	-78.56	0	0	0	0	0	0	0	2	3	11	19	18.604	31	21	31	23	13	12	6	5	4	1	2	2	1	0	3	0	1	0	0
	-78.544	0	0	0	0	0	0	0	2	4	7	10	20.3758	32	30	27	16	14	9	8	2	6	3	3	4	0	0	1	1	0	0	0
	-78.528	2	0	0	0	0	0	2	2	5	11	14	28.349	27	27	27	22	15	16	8	9	3	2	2	0	1	0	2	0	1	0	0
	-78.512	0	0	0	0	0	0	0	6	4	9	15	26.5772	24	30	23	20	22	18	8	5	5	5	1	0	3	0	1	0	0	0	0
	-78.496	0	0	0	0	0	0	0	2	4	10	16	25.6913	20	27	22	27	14	20	4	5	2	3	1	2	0	0	1	0	1	0	0
	-78.48	1	0	0	0	0	0	1	3	7	15	16	20.3758	37	29	20	21	18	11	9	5	2	0	1	6	0	0	1	1	0	0	0
	-78.464	1	1	0	0	0	0	0	1	5	11	12	22.1476	43	35	26	25	12	17	5	5	2	2	4	2	0	0	0	1	0	0	1
	-78.448	0	0	0	0	0	0	1	4	5	11	23	29.2349	21	35	22	24	16	13	6	8	1	1	2	1	0	1	0	0	0	0	0
	-78.432	0	0	0	0	0	0	1	2	8	13	16	26.5772	21	23	26	21	17	10	9	2	3	0	4	2	1	1	0	1	1	0	0
	-78.416	0	0	0	0	0	0	1	1	4	13	18	20.3758	26	33	24	30	16	9	4	9	1	1	2	0	1	1	1	0	1	1	0
	-78.4	0	0	0	0	0	0	4	1	1	13	16	19.4899	30	28	26	19	19	12	10	7	3	1	1	2	0	1	0	1	0	0	0
	-78.384	0	0	1	0	0	0	0	1	3	12	10	18.604	31	20	24	18	15	17	7	6	5	1	3	1	1	0	0	0	0	0	0
	-78.368	2	0	0	0	0	0	0	1	5	13	23	22.1476	26	26	17	18	21	10	10	10	2	1	3	1	1	1	1	2	0	0	0
	-78.352	0	0	0	0	0	0	0	1	5	5	16	26.5772	20	36	15	20	12	14	13	3	3	1	5	0	1	1	0	0	0	1	0
	-78.336	0	0	1	0	0	0	1	3	2	8	24	23.0336	32	28	20	23	13	13	10	5	1	2	3	3	0	1	0	0	0	1	0
	-78.32	1	0	0	0	0	0	0	3	4	10	16	22.1476	31	26	15	16	16	16	9	7	4	6	2	2	0	0	0	0	0	0	0
	-78.304	0	0	0	0	0	0	0	1	6	12	13	19.4899	28	20	26	20	17	9	9	1	3	4	2	3	1	0	1	0	0	0	0
	-78.288	0	0	0	0	0	0	0	1	6	8	12	24.8054	28	23	27	27	16	16	15	5	3	2	1	1	1	0	2	0	0	0	0
	-78.272	0	0	0	0	1	0	3	0	4	10	19	30.1208	20	30	30	26	19	14	8	11	3	4	6	1	1	1	0	0	0	0	0
	-78.256	0	0	0	0	0	0	2	3	4	8	14	9.74497	25	27	25	20	19	18	9	6	4	4	4	2	2	1	0	0	0	0	1
	-78.24	0	0	0	0	0	0	0	3	7	15	16	25.6913	30	31	35	22	22	15	7	9	3	4	2	4	4	1	0	0	0	0	0
	-78.224	1	0	0	0	0	0	1	3	3	6	17	17.7181	21	22	37	22	13	18	9	3	0	1	4	2	3	0	0	0	0	0	1
	-78.208	0	0	0	0	0	0	1	2	9	5	20	17.7181	34	26	27	21	15	11	7	10	4	2	2	0	0	1	0	1	1	0	0
	-78.192	0	0	0	0	1	0	0	2	7	6	10	25.6913	26	25	25	23	9	14	8	4	2	2	5	2	0	0	1	0	0	0	0
	-78.176	0	0	0	0	0	1	1	4	5	13	20	26.5772	22	25	21	19	17	7	8	9	0	3	0	1	0	2	0	0	0	0	0
	-78.16	1	0	0	0	0	0	1	1	4	9	10	24.8054	26	21	21	23	23	15	9	4	1	0	2	3	0	0	0	1	1	0	1
	-78.144	0	0	0	0	0	0	0	3	4	8	16	23.9195	20	21	27	24	20	17	12	3	8	0	1	3	0	0	1	1	0	0	0
	-78.128	0	0	0	0	0	0	0	1	6	9	11	29.2349	30	22	30	21	18	12	7	7	2	1	0	1	1	1	1	2	1	0	0
	-78.112	0	0	0	0	0	0	0	0	5	5	13	20.3758	27	29	24	27	16	18	7	6	10	3	2	0	2	1	1	2	0	0	0
	-78.096	1	0	0	0	0	1	0	0	5	5	20	28.349	28	31	34	32	13	18	7	3	4	3	1	1	0	1	1	1	0	0	0
	-78.08	0	0	0	1	0	0	0	2	4	7	17	23.0336	27	27	34	15	16	19	12	3	4	4	2	0	0	1	1	2	0	1	0
	-78.064	0	0	0	0	0	0	2	1	4	12	18	28.349	15	23	22	29	19	7	7	3	4	5	10	1	0	0	0	0	0	0	0
	-78.048	0	0	0	0	0	0	1	4	8	10	14	17.7181	26	29	23	27	19	15	8	3	3	4	1	0	0	0	0	0	1	0	0
	-78.032	0	0	0	1	0	0	1	3	0	11	15	29.2349	30	29	23	31	14	7	13	4	1	4	2	3	3	1	1	0	0	0	0
	-78.016	0	0	0	0	0	0	0	2	2	19	19	15.9463	28	19	27	30	15	4	6	3	5	3	1	2	0	1	0	0	0	0	0
	-78	0	1	1	0	1	0	0	1	5	14	18	27.4631	29	34	23	28	11	14	9	8	3	2	0	2	2	0	0	0	0	0	0
	-77.984	0	0	0	0	0	1	1	1	5	16	10	23.0336	38	33	26	24	20	11	12	8	2	0	4	3	2	1	1	1	0	0	0
	-77.968	1	0	0	0	0	1	1	2	3	10	14	37.2081	28	31	26	32	13	14	2	6	3	3	2	0	3	2	1	0	0	1	0
	-77.952	0	0	0	0	0	0	2	1	7	12	12	19.4899	28	27	18	26	14	16	11	5	3	1	1	4	1	0	0	0	0	0	0
	-77.936	1	0	0	1	0	0	0	2	3	13	12	23.9195	29	28	25	22	17	14	8	5	4	3	2	2	0	0	1	1	0	0	0
	-77.92	0	0	0	0	0	0	0	2	2	9	18	24.8054	36	30	25	24	16	15	4	3	5	3	6	0	0	0	0	0	0	0	0
	-77.904	1	0	0	0	0	0	0	2	2	10	17	17.7181	27	16	21	20	18	14	7	7	3	1	0	0	1	0	1	0	1	0	0
	-77.888	0	0	0	1	0	0	0	1	4	6	15	15.9463	36	25	26	24	14	12	7	5	2	5	1	1	2	2	0	0	0	0	0
	-77.872	0	0	0	0	0	0	0	0	4	14	8	22.1476	27	25	26	25	22	14	11	4	3	2	1	2	1	0	0	0	0	0	0
	-77.856	1	0	0	0	0	0	0	1	7	11	11	24.8054	24	22	29	31	27	16	14	8	2	2	4	1	0	1	1	1	0	0	0
	-77.84	0	0	2	0	0	0	0	2	8	8	12	18.604	38	24	31	21	13	12	13	4	2	1	0	0	0	0	0	1	0	0	0
	-77.824	1	0	0	0	0	0	0	1	1	8	15	27.4631	16	46	37	22	15	11	10	6	1	1	3	4	1	0	0	0	0	0	0
	-77.808	0	0	0	0	1	1	3	4	7	16	19	24.8054	33	22	19	12	17	10	3	5	2	3	2	1	1	0	0	0	0	1	0
	-77.792	0	1	0	0	1	0	0	1	3	16	10	23.9195	32	26	29	31	11	9	8	4	4	4	0	0	0	1	0	0	0	0	0
	-77.776	1	0	0	0	0	0	0	1	11	3	14	24.8054	29	16	30	30	10	15	7	8	6	1	2	3	0	0	0	1	1	1	0
	-77.76	1	0	0	0	0	0	0	3	6	6	19	23.9195	20	29	24	25	16	10	6	11	6	4	0	2	0	1	0	0	1	0	0
	-77.744	0	0	0	0	0	0	0	4	2	12	12	19.4899	23	32	27	24	23	16	5	7	1	3	1	1	1	0	2	1	1	0	0
	-77.728	0	0	0	0	0	0	1	0	4	10	14	25.6913	19	28	23	20	18	12	4	9	6	7	4	1	1	1	0	1	0	0	0
	-77.712	0	0	0	0	0	0	1	2	5	12	19	26.5772	21	26	24	27	15	18	6	6	2	3	6	3	2	1	1	1	0	0	0
	-77.696	0	0	0	0	0	0	0	2	4	12	13	24.8054	39	22	31	25	16	15	9	10	4	3	1	2	2	0	2	1	0	0	0
	-77.68	1	1	0	0	1	0	0	3	3	15	17	33.6644	23	21	19	25	18	8	10	3	5	0	5	1	0	1	0	0	0	0	0
	-77.664	1	0	0	0	1	0	0	2	3	8	12	25.6913	33	23	24	33	12	13	11	9	6	2	5	0	2	1	0	1	1	0	0
	-77.648	0	0	0	0	0	0	0	0	2	11	14	27.4631	22	27	28	21	15	17	5	12	1	4	0	1	0	0	0	1	0	0	0
	-77.632	1	0	0	0	0	0	1	4	7	7	16	23.0336	28	33	21	21	19	12	10	4	3	2	0	0	0	0	2	0	2	0	0
	-77.616	0	1	0	1	0	0	0	3	3	13	19	31.0067	25	30	21	20	16	9	5	5	5	1	2	1	0	1	2	0	0	0	0
	-77.6	0	0	0	1	0	0	0	2	5	12	18	16.8322	30	25	29	24	26	13	9	4	4	0	0	0	0	0	3	0	2	0	1
	-77.584	0	0	0	0	0	0	0	2	3	9	10	25.6913	24	34	24	18	18	10	5	5	2	4	2	2	1	1	0	0	1	0	0
	-77.568	0	0	0	1	0	0	0	1	4	12	22	17.7181	32	36	22	32	14	10	15	7	4	4	2	2	3	2	0	0	0	0	0
	-77.552	0	0	0	0	0	0	0	1	3	9	9	17.7181	28	29	23	39	26	15	11	4	9	4	2	2	1	1	0	0	0	0	0
	-77.536	0	0	1	0	0	0	1	2	6	9	19	21.2617	26	20	20	21	17	8	11	5	1	1	1	2	1	1	0	0	0	1	0
	-77.52	0	0	0	0	0	1	2	3	4	13	15	22.1476	27	30	31	18	14	17	11	7	2	2	2	0	2	1	0	0	0	0	0
	-77.504	1	1	0	0	0	1	0	3	5	11	15	31.0067	33	26	23	24	17	13	9	8	5	2	2	2	0	0	1	2	0	0	0
	-77.488	0	0	0	0	1	0	1	2	7	9	16	22.1476	24	37	26	26	26	19	4	4	4	3	3	1	4	0	1	0	0	0	0
	-77.472	0	0	0	0	0	1	0	0	3	13	9	26.5772	30	24	30	20	16	10	9	2	7	3	1	2	0	1	1	0	0	0	0
	-77.456	0	0	0	0	0	0	0	4	4	5	15	19.4899	27	26	25	35	13	15	10	7	3	3	1	0	0	1	0	0	0	0	0
	-77.44	0	0	0	0	0	0	0	2	5	10	7	20.3758	30	30	26	26	17	15	4	4	1	2	1	1	1	1	1	0	1	0	0
	-77.424	0	0	0	0	0	0	1	3	1	12	16	25.6913	20	26	18	26	13	15	10	6	3	3	5	1	1	0	0	0	0	1	0
	-77.408	1	0	0	0	0	0	1	2	1	11	22	19.4899	23	30	29	31	14	13	6	8	3	0	2	0	0	1	0	0	0	0	0
	-77.392	1	0	0	0	0	0	0	0	6	10	12	19.4899	32	33	30	28	16	9	6	8	12	5	0	0	1	0	0	1	0	0	0
	-77.376	1	0	0	0	0	1	0	2	5	11	13	19.4899	27	16	21	29	13	14	6	5	2	0	3	0	0	0	1	0	0	0	0
	-77.36	0	0	0	0	0	0	0	5	3	10	21	31.8926	20	15	18	23	20	11	9	10	6	1	2	0	2	0	2	0	0	0	0
	-77.344	0	0	0	0	0	0	0	2	2	6	16	28.349	21	19	21	30	19	11	8	5	5	3	1	2	0	1	0	0	1	0	0
	-77.328	0	0	0	0	0	0	1	1	6	10	16	27.4631	29	34	13	30	17	16	7	6	6	3	2	4	1	1	1	0	0	0	0
	-77.312	1	0	0	0	0	0	0	0	6	9	16	31.0067	34	25	25	17	15	13	8	4	3	2	0	0	3	0	0	0	0	0	0
	-77.296	0	0	0	0	0	0	0	6	4	16	18	26.5772	37	24	28	27	15	12	12	3	2	2	0	0	1	1	0	1	1	0	0
	-77.28	0	1	0	0	0	0	0	2	4	8	18	23.0336	28	24	25	27	14	7	8	6	3	3	2	1	0	1	0	1	0	0	0
	-77.264	0	0	0	0	0	1	0	0	2	13	15	32.7785	28	20	22	31	11	8	4	7	4	0	0	1	1	2	0	0	0	0	0
	-77.248	1	0	0	0	0	3	0	3	1	12	13	12.4027	30	23	22	33	20	21	6	10	0	2	1	2	4	0	0	0	0	0	0
	-77.232	0	0	0	0	0	0	1	2	6	13	17	31.0067	29	30	26	21	12	10	11	7	6	0	2	1	0	0	0	0	0	0	0
	-77.216	0	0	0	0	1	0	1	0	3	20	12	26.5772	23	27	24	21	13	7	12	7	4	2	1	0	1	0	0	0	0	0	0
	-77.2	0	0	0	1	0	1	2	3	3	14	19	20.3758	36	24	26	23	15	19	3	2	4	1	3	1	0	0	0	0	0	0	1
	-77.184	0	0	0	0	0	0	3	1	4	7	11	26.5772	30	36	30	20	16	11	10	5	0	1	2	2	0	1	0	0	0	0	0
	-77.168	1	0	1	0	0	0	1	4	4	14	15	16.8322	24	35	26	24	13	11	4	5	3	2	1	0	1	1	0	0	0	0	0
	-77.152	1	0	0	0	0	0	1	1	4	14	14	20.3758	32	34	33	29	12	15	8	7	5	1	0	1	1	2	1	1	1	0	0
	-77.136	0	0	0	0	0	1	2	3	2	10	15	28.349	23	29	29	26	14	11	7	5	2	6	2	1	2	1	0	0	0	0	0
	-77.12	0	0	0	0	0	0	1	0	4	9	12	26.5772	17	26	32	33	19	15	7	8	3	5	3	1	1	0	0	0	0	0	0
	-77.104	0	0	0	1	0	0	0	0	5	12	17	26.5772	19	32	21	22	17	9	5	6	9	2	5	2	0	1	0	0	0	0	1
	-77.088	0	0	0	0	0	0	0	2	4	5	14	20.3758	36	29	21	22	19	11	3	8	4	1	3	4	1	0	1	1	0	0	0
	-77.072	0	0	0	0	0	1	0	3	2	8	18	29.2349	25	28	35	22	9	15	8	8	4	4	3	0	1	0	0	0	0	0	0
	-77.056	0	0	0	0	0	1	0	3	5	24	11	25.6913	31	25	30	24	13	6	7	2	2	3	1	3	0	0	0	0	0	0	0
	-77.04	0	1	0	0	0	0	0	1	11	13	13	13.2886	28	23	28	27	23	20	7	9	2	4	3	0	3	0	0	1	1	0	0
	-77.024	0	0	0	0	0	0	1	3	1	14	15	19.4899	26	27	19	21	14	17	8	13	3	1	1	0	2	2	1	0	0	0	0
	-77.008	0	0	0	0	0	0	0	1	3	10	18	28.349	19	22	29	27	23	11	7	5	1	1	2	3	1	0	0	0	0	0	0
	-76.992	0	0	0	0	0	0	0	4	6	10	15	24.8054	27	25	17	30	13	20	7	6	8	3	2	2	0	0	0	0	0	0	0
	-76.976	0	0	0	0	0	0	1	0	6	12	13	28.349	29	27	39	26	14	11	7	3	6	3	2	5	1	0	0	0	0	0	0
	-76.96	0	0	0	0	0	0	1	3	5	11	12	23.9195	25	27	26	23	25	9	4	2	3	4	3	2	3	1	0	0	0	0	0
	-76.944	0	0	0	0	0	0	0	0	4	8	12	30.1208	34	25	27	15	22	15	6	5	6	2	0	1	2	0	0	0	0	0	0
	-76.928	1	0	1	0	0	0	0	2	5	16	14	23.0336	35	24	30	25	25	11	7	6	7	4	1	2	0	0	1	2	0	0	0
	-76.912	1	0	0	0	0	0	1	2	2	8	23	27.4631	24	23	27	19	17	8	9	6	2	1	2	0	0	3	0	0	0	0	0
	-76.896	0	0	0	0	0	0	1	3	3	15	14	23.9195	30	25	21	20	18	12	5	8	3	2	4	2	0	3	1	0	0	0	0
	-76.88	0	0	0	0	0	0	2	1	4	9	15	27.4631	31	26	29	25	20	12	8	5	4	2	1	3	0	1	1	0	0	0	0
	-76.864	0	0	0	0	0	0	0	0	5	12	18	15.9463	31	29	26	23	22	9	6	8	2	6	0	1	1	0	1	0	0	0	0
	-76.848	0	0	0	0	0	0	0	2	4	12	17	29.2349	25	19	20	22	26	15	9	6	2	0	1	0	2	0	0	1	0	0	0
	-76.832	0	1	0	1	0	0	2	1	2	15	23	31.0067	27	34	29	14	18	13	8	5	4	0	5	2	2	3	0	0	1	0	0
	-76.816	1	0	0	0	0	0	0	1	2	14	18	19.4899	26	35	21	23	18	9	10	7	6	2	2	3	1	2	2	0	0	0	0
	-76.8	0	0	0	0	0	0	1	3	3	9	15	15.0604	24	31	31	20	15	13	6	3	2	3	4	2	0	1	1	1	0	0	0
	-76.784	1	0	0	0	0	0	1	3	7	7	22	23.0336	35	23	31	15	12	13	5	5	4	3	1	1	1	0	0	0	1	0	0
	-76.768	0	0	0	0	0	0	0	2	6	7	17	23.9195	24	22	27	28	15	14	6	5	1	2	2	1	0	1	0	0	0	0	0
	-76.752	0	0	0	0	0	1	0	1	6	10	11	17.7181	18	22	23	33	12	12	10	10	5	2	2	1	3	1	0	0	1	0	1
	-76.736	1	0	1	0	0	0	1	3	6	10	20	26.5772	28	35	17	25	18	13	12	4	4	0	3	1	1	1	0	0	0	0	0
	-76.72	0	1	1	0	0	0	1	1	4	14	17	25.6913	34	27	22	19	14	14	8	4	4	1	1	0	1	0	1	0	1	0	0
	-76.704	0	0	1	0	0	0	0	1	4	10	16	23.0336	29	24	20	27	21	16	14	6	3	2	1	2	0	2	0	1	0	0	0
	-76.688	0	0	0	0	0	0	1	3	5	10	15	27.4631	23	29	32	18	10	11	7	6	2	0	1	3	1	0	0	1	1	0	0
	-76.672	0	0	0	0	0	0	0	3	2	12	13	21.2617	41	32	39	13	18	17	10	3	2	2	6	0	0	2	1	0	0	0	0
	-76.656	0	0	0	0	0	0	0	3	3	12	20	23.0336	27	20	25	28	15	9	6	6	2	0	0	1	0	2	2	0	0	1	0
	-76.64	0	0	0	1	0	0	0	3	6	13	19	23.0336	24	23	24	30	11	9	11	9	5	0	5	2	0	0	0	0	0	0	0
	-76.624	0	0	0	0	0	0	0	2	2	13	22	31.0067	24	26	22	29	22	11	12	13	6	1	1	1	1	2	1	0	1	0	0
	-76.608	1	0	0	0	0	1	2	2	1	6	21	27.4631	35	36	27	25	25	15	12	4	3	3	3	1	0	2	1	0	0	0	0
	-76.592	1	0	0	1	0	0	0	4	3	13	27	20.3758	33	20	30	25	15	19	7	7	3	3	3	3	1	0	1	1	0	0	0
	-76.576	0	0	0	0	0	0	0	2	4	14	22	19.4899	28	35	31	18	11	10	10	7	4	1	1	1	1	1	0	0	1	0	0
	-76.56	0	0	0	0	0	0	0	1	8	7	17	20.3758	31	23	28	24	18	10	8	7	2	1	3	1	0	0	1	0	0	0	0
	-76.544	0	1	0	0	0	0	0	0	8	7	13	25.6913	23	22	33	24	13	8	5	4	3	1	6	3	4	0	0	1	0	0	0
	-76.528	0	0	0	0	0	0	0	3	5	10	16	28.349	30	37	23	17	14	20	8	8	3	2	1	0	1	2	0	0	1	0	0
	-76.512	0	1	0	0	0	1	0	1	4	13	17	29.2349	21	27	25	23	14	15	9	7	4	5	1	2	0	1	0	1	0	0	0
	-76.496	0	0	0	0	0	1	0	4	4	9	10	16.8322	36	30	21	28	20	19	10	4	5	4	2	2	1	1	1	1	0	0	1
	-76.48	0	0	0	0	0	0	1	1	7	12	13	32.7785	29	25	32	28	18	8	9	9	3	2	4	0	0	0	1	1	0	0	0
	-76.464	0	1	0	0	0	0	1	2	5	10	16	30.1208	36	33	22	21	16	11	6	9	1	2	3	0	0	0	0	1	0	1	0
	-76.448	0	0	0	0	0	0	0	7	9	8	20	22.1476	29	25	22	33	15	8	10	8	4	3	1	2	0	0	1	0	0	0	0
	-76.432	0	0	0	2	0	0	0	0	8	11	17	20.3758	25	31	18	35	13	10	11	4	6	3	0	4	0	0	2	0	0	0	0
	-76.416	0	0	0	0	0	0	0	2	5	7	15	24.8054	28	24	23	28	19	17	10	11	3	3	2	2	1	0	1	0	0	1	0
	-76.4	0	0	0	0	0	1	0	2	2	11	16	26.5772	33	25	37	22	15	13	13	5	3	1	2	2	2	2	0	1	0	0	0
	-76.384	0	0	0	0	0	0	0	0	6	8	23	28.349	30	26	25	25	15	15	10	7	4	3	4	0	0	3	1	2	0	0	0
	-76.368	0	1	0	0	0	1	1	2	1	10	15	20.3758	31	29	31	28	14	13	12	8	2	0	1	0	1	0	0	1	0	1	0
	-76.352	0	0	0	0	1	1	0	1	4	10	16	16.8322	22	19	25	20	17	19	13	3	5	5	2	0	1	0	0	0	0	0	0
	-76.336	1	0	0	0	0	0	0	3	3	8	22	23.0336	38	20	22	20	19	16	13	5	7	1	1	2	1	0	0	0	1	0	0
	-76.32	0	0	0	0	1	0	1	2	4	6	11	15.9463	20	28	28	27	26	14	8	5	3	3	1	0	0	0	1	0	0	1	0
	-76.304	0	0	0	0	0	0	1	2	3	8	18	24.8054	28	25	24	25	19	13	5	8	5	3	0	0	0	0	1	1	0	0	0
	-76.288	0	0	0	0	0	0	0	4	2	12	19	28.349	27	25	20	23	15	12	11	6	2	1	0	3	2	2	0	1	0	0	0
	-76.272	0	0	0	0	0	0	1	2	4	8	18	18.604	22	25	27	31	20	16	10	10	6	2	0	0	1	0	0	1	3	0	0
	-76.256	0	0	1	0	0	1	2	1	4	11	18	23.0336	32	18	17	22	13	14	15	4	5	2	2	1	1	1	0	0	0	0	0
	-76.24	0	0	0	0	0	0	0	0	4	17	27	19.4899	24	25	26	16	25	8	5	7	3	3	3	0	1	1	0	0	0	0	1
	-76.224	0	1	0	0	0	0	0	0	1	12	20	21.2617	17	30	28	24	14	15	8	6	2	3	3	3	0	1	0	0	0	0	0
	-76.208	0	1	0	1	0	1	0	2	6	8	17	29.2349	28	32	26	18	19	10	7	4	4	1	3	1	1	0	0	0	0	0	0
	-76.192	0	0	0	0	1	0	1	3	4	6	15	24.8054	31	37	23	22	20	14	11	2	7	1	2	2	1	1	0	0	1	0	0
	-76.176	0	1	0	0	1	0	0	1	7	14	24	17.7181	29	28	22	21	14	8	3	8	6	2	2	0	1	0	0	0	0	0	0
	-76.16	0	0	0	0	0	0	1	2	5	13	11	25.6913	37	25	21	26	18	21	10	4	4	1	4	1	2	3	0	0	0	0	0
	-76.144	1	0	0	0	0	1	0	4	4	7	19	26.5772	27	20	23	19	17	15	13	6	4	2	0	3	0	1	0	1	0	0	0
	-76.128	0	0	0	0	0	1	0	4	2	17	17	22.1476	31	30	21	25	15	10	16	5	6	2	0	1	2	0	1	0	1	0	0
	-76.112	0	1	0	0	0	0	0	1	3	12	17	17.7181	17	42	33	23	15	4	13	6	1	3	5	1	1	0	1	1	0	0	0
	-76.096	0	0	0	0	0	1	0	3	8	15	24	17.7181	28	30	31	25	17	10	8	11	5	2	2	1	0	0	0	0	0	0	0
	-76.08	0	1	0	0	1	0	0	1	6	6	13	22.1476	31	31	29	26	19	11	13	7	2	0	1	2	2	0	0	0	0	0	0
	-76.064	0	0	0	0	0	0	0	1	5	11	13	28.349	33	24	25	31	11	13	5	5	9	2	2	2	1	0	0	1	1	0	0
	-76.048	0	0	0	0	0	0	0	0	4	15	13	17.7181	27	32	24	25	14	17	16	7	4	3	5	1	0	0	1	0	1	1	0
	-76.032	1	1	0	1	0	0	0	3	3	10	18	23.0336	31	26	24	17	16	14	8	4	4	5	2	0	0	0	0	0	1	0	0
	-76.016	0	0	0	0	0	1	0	2	1	14	27	23.0336	22	31	22	29	15	13	16	5	6	4	1	0	0	0	1	0	0	0	0
	-76	0	0	0	0	0	1	0	3	9	15	14	24.8054	33	29	27	27	13	16	10	7	3	3	1	0	0	0	0	0	0	0	0
	-75.984	0	1	0	0	0	0	2	4	4	10	19	20.3758	32	18	33	26	14	8	13	9	4	1	4	1	0	0	2	0	0	1	1
	-75.968	0	0	0	0	0	0	0	3	6	8	21	24.8054	25	25	25	25	17	20	8	5	4	1	3	2	1	1	1	0	0	0	0
	-75.952	0	0	0	0	0	0	0	2	4	1	14	21.2617	23	22	26	23	16	8	7	1	2	3	2	1	0	0	1	2	0	0	1
	-75.936	0	0	0	0	0	0	0	5	5	6	12	24.8054	25	25	25	28	21	19	8	2	5	3	2	3	0	0	0	0	0	0	0
	-75.92	1	0	0	0	0	0	0	3	1	10	16	14.1745	38	22	23	15	18	15	11	7	5	2	2	1	2	0	1	0	1	0	0
	-75.904	0	0	0	0	0	2	0	1	11	12	13	28.349	18	27	33	23	17	7	8	5	3	1	2	1	1	0	0	1	0	0	0
	-75.888	0	0	1	0	0	0	1	1	5	12	18	26.5772	18	22	24	20	13	17	12	10	5	3	2	0	1	0	1	0	1	0	0
	-75.872	1	0	0	0	0	0	2	1	5	5	15	21.2617	29	26	22	31	12	16	13	9	7	3	0	1	1	1	0	1	0	0	0
	-75.856	0	0	0	0	0	0	0	0	6	15	14	24.8054	30	28	23	26	17	9	12	4	4	3	2	1	0	0	1	0	0	0	0
	-75.84	0	0	0	0	0	0	0	2	1	11	21	26.5772	28	32	33	26	18	10	8	6	6	2	0	2	0	1	1	1	0	0	0
	-75.824	0	0	0	1	1	0	0	2	5	9	18	24.8054	23	25	28	27	19	10	12	6	5	4	1	3	1	2	0	1	0	0	0
	-75.808	0	0	0	0	0	0	0	4	4	10	17	28.349	31	21	19	20	16	14	10	6	8	2	1	1	0	0	0	1	0	0	0
	-75.792	0	0	0	0	0	0	1	2	8	11	12	30.1208	25	22	15	23	16	16	10	5	4	2	1	1	0	0	0	1	0	1	0
	-75.776	0	0	0	0	0	0	0	6	3	9	20	23.0336	25	24	24	26	14	12	7	3	4	3	1	2	1	2	2	2	2	0	0
	-75.76	0	0	1	0	0	0	3	3	5	11	18	19.4899	31	34	24	26	13	3	4	11	2	5	1	1	3	1	1	0	1	0	1
	-75.744	0	0	0	0	0	2	0	2	4	5	18	31.0067	22	23	28	26	14	17	9	2	3	1	2	1	1	1	0	0	0	0	2
	-75.728	0	0	0	0	1	0	0	2	1	11	14	26.5772	30	32	24	20	18	19	12	8	3	2	3	2	3	1	1	0	0	0	0
	-75.712	1	0	0	0	0	0	0	2	5	12	16	14.1745	24	27	28	14	11	11	14	9	6	2	0	0	1	0	0	0	0	0	1
	-75.696	0	0	0	0	0	1	1	1	5	4	15	28.349	29	21	33	23	17	9	10	9	6	6	1	0	2	0	0	0	0	0	0
	-75.68	0	0	0	0	0	1	0	2	4	7	17	25.6913	22	26	25	25	15	11	15	7	6	1	5	2	1	0	1	0	0	0	0
	-75.664	0	0	0	0	0	0	0	4	5	4	18	26.5772	25	31	15	28	19	10	7	1	1	2	3	4	1	0	0	0	0	0	1
	-75.648	0	1	0	0	0	0	1	1	4	8	13	27.4631	21	36	27	28	17	17	9	7	2	2	0	0	0	1	0	0	1	0	1
	-75.632	0	0	0	0	0	0	0	1	4	3	15	18.604	28	24	20	23	15	12	9	3	4	1	4	1	0	0	2	0	0	2	0
	-75.616	0	0	0	1	0	0	2	2	0	13	15	21.2617	37	33	28	21	24	13	9	8	3	0	0	1	1	0	0	0	0	0	0
	-75.6	0	0	0	1	0	0	1	4	5	8	17	22.1476	28	26	17	20	19	8	10	0	1	1	2	0	1	0	2	0	0	0	0
	-75.584	0	0	0	1	0	0	0	5	7	11	19	24.8054	28	26	31	25	7	19	9	6	5	5	2	2	1	2	0	0	2	0	0
	-75.568	2	0	0	0	0	0	0	0	3	8	21	22.1476	33	31	22	13	18	12	6	5	5	4	1	1	2	0	0	0	0	0	2
	-75.552	0	0	0	0	0	0	1	2	4	9	20	26.5772	27	34	26	18	13	10	9	4	3	4	3	0	1	0	0	1	0	1	0
	-75.536	0	0	0	0	0	0	2	1	6	10	18	20.3758	29	35	33	22	15	10	12	10	2	3	0	1	1	0	2	2	2	0	0
	-75.52	1	0	0	0	0	0	0	1	9	11	17	21.2617	26	27	32	26	25	9	10	3	6	2	1	1	2	1	0	0	0	1	0
	-75.504	0	0	1	0	0	0	0	2	6	14	24	15.0604	32	23	33	24	12	13	5	5	2	3	1	3	1	0	1	1	0	1	0
	-75.488	0	0	0	0	0	0	0	0	4	19	18	28.349	32	28	17	22	14	16	13	6	7	4	1	1	1	1	0	0	0	0	0
	-75.472	0	0	0	0	0	0	1	4	3	10	11	25.6913	21	34	31	25	16	12	7	5	3	2	3	1	3	0	1	1	0	0	0
	-75.456	0	0	0	0	0	0	0	0	6	9	14	19.4899	24	29	31	24	19	14	4	10	7	3	4	1	0	0	1	1	1	0	0
	-75.44	0	0	0	0	0	0	1	5	4	10	15	16.8322	34	33	21	28	20	15	13	7	7	1	4	2	0	0	1	0	1	0	0
	-75.424	0	0	1	0	0	0	0	0	3	7	20	22.1476	22	28	31	26	12	10	14	6	1	0	0	1	1	2	0	1	0	1	0
	-75.408	0	1	0	0	0	0	1	2	3	15	11	27.4631	22	22	21	21	17	15	11	4	6	2	3	2	1	0	0	0	0	0	0
	-75.392	0	1	0	0	0	0	0	1	5	14	15	22.1476	30	31	19	21	17	12	7	4	3	1	0	3	0	1	0	0	0	0	0
	-75.376	1	1	1	0	0	0	0	2	5	11	16	19.4899	24	24	31	28	18	13	9	3	9	2	2	2	1	1	0	0	1	1	0
	-75.36	0	0	0	0	0	0	0	2	5	8	11	20.3758	29	42	29	23	15	14	9	7	4	2	3	1	1	0	0	0	0	1	0
	-75.344	0	0	0	0	0	1	0	3	1	12	14	22.1476	26	34	36	24	24	14	7	8	1	3	1	2	0	0	1	0	0	0	0
	-75.328	0	0	0	0	0	0	1	1	4	6	21	30.1208	24	38	26	22	13	12	6	6	5	3	4	2	1	1	0	1	0	0	0
	-75.312	0	1	0	0	0	1	1	4	5	14	19	21.2617	24	38	23	27	19	14	7	9	0	2	3	0	0	1	0	0	0	1	0
	-75.296	0	1	0	0	1	0	0	3	2	10	16	22.1476	24	21	27	30	14	12	5	12	0	2	1	0	2	1	1	0	0	0	1
	-75.28	0	0	0	1	0	0	0	2	2	11	15	23.0336	26	30	29	30	18	12	6	10	3	0	1	0	0	1	0	0	0	0	0
	-75.264	0	0	0	0	0	2	0	4	4	10	15	21.2617	21	24	25	27	17	13	6	9	1	2	2	0	0	0	1	0	0	0	0
	-75.248	0	0	0	0	0	0	0	2	2	9	17	28.349	25	38	21	25	19	10	8	7	0	2	0	0	0	1	0	0	0	0	0
	-75.232	0	0	0	0	2	0	1	0	4	14	16	25.6913	22	24	27	25	27	7	13	9	4	1	4	0	0	0	0	0	1	0	0
	-75.216	0	1	0	0	0	0	1	4	8	9	20	15.9463	29	26	31	26	20	14	13	13	5	2	2	2	1	0	0	0	1	0	0
	-75.2	0	0	0	0	0	0	0	0	6	16	19	20.3758	26	23	28	23	13	11	7	4	8	1	2	1	1	2	0	1	0	0	1
	-75.184	0	0	0	0	0	0	1	1	3	10	28	25.6913	31	23	31	25	11	13	5	7	7	1	1	3	0	1	0	2	1	1	0
	-75.168	0	0	1	0	0	0	3	1	4	10	23	21.2617	37	24	17	19	21	15	6	3	5	3	5	0	1	1	0	0	0	0	0
	-75.152	0	0	0	0	0	1	0	2	9	15	14	24.8054	28	21	26	34	17	12	14	6	4	4	3	1	0	1	0	0	0	0	0
	-75.136	0	1	0	0	0	1	0	2	8	10	20	23.9195	33	23	30	23	15	9	8	7	3	2	2	1	0	0	1	0	0	1	0
	-75.12	1	1	0	0	1	0	0	2	5	12	21	17.7181	19	26	27	21	15	19	7	2	3	4	2	1	1	1	1	0	1	0	0
	-75.104	0	0	0	0	0	0	1	3	4	10	13	24.8054	26	26	20	25	21	15	6	6	1	4	0	1	0	1	0	0	0	0	0
	-75.088	0	0	0	0	1	0	2	0	3	8	16	29.2349	26	25	35	21	21	7	7	6	1	7	2	3	1	0	1	0	0	0	0
	-75.072	0	1	0	0	0	0	1	2	3	16	23	31.8926	22	18	33	31	19	20	10	1	4	1	1	2	1	2	0	0	0	1	0
	-75.056	0	0	0	0	0	0	0	2	2	15	21	17.7181	32	27	18	25	16	14	7	8	5	4	6	1	2	0	1	0	0	0	0
	-75.04	1	0	0	0	0	0	0	0	1	9	16	22.1476	28	30	26	27	13	17	8	3	4	1	7	2	1	0	0	0	1	0	0
	-75.024	0	0	0	0	0	0	0	0	4	11	23	21.2617	31	27	20	24	15	7	7	6	3	3	1	3	1	0	1	0	1	0	0
	-75.008	0	0	0	0	0	0	0	2	6	11	13	15.0604	28	29	23	24	15	13	15	2	2	4	2	1	0	0	3	0	0	0	0
	-74.992	0	0	0	0	0	0	0	0	8	5	15	30.1208	37	27	19	28	14	20	6	6	6	2	0	3	3	0	0	2	0	0	0
	-74.976	1	0	0	0	0	0	0	4	2	4	27	23.9195	31	37	25	27	13	10	8	9	5	0	4	1	0	1	0	1	1	1	0
	-74.96	0	0	0	0	0	0	0	2	8	5	15	25.6913	32	35	18	15	18	15	9	7	4	4	2	0	0	0	0	0	0	0	0
	-74.944	0	0	0	1	0	1	0	0	4	8	17	29.2349	24	21	22	32	20	9	9	7	5	3	2	2	2	2	1	0	0	0	1
	-74.928	0	0	0	0	0	1	2	3	4	9	21	25.6913	26	29	27	27	14	13	4	6	7	1	2	2	2	1	0	1	1	0	0
	-74.912	0	0	0	0	0	0	0	1	5	9	12	29.2349	23	29	30	24	15	13	10	4	4	4	1	2	0	0	3	1	0	1	0
	-74.896	0	0	0	0	0	0	0	3	4	10	8	26.5772	26	27	16	28	17	16	11	3	4	2	2	1	1	0	2	2	0	0	0
	-74.88	0	0	0	0	0	0	1	2	6	15	13	30.1208	20	32	32	21	20	11	8	5	1	4	3	0	1	0	1	1	1	0	0
	-74.864	0	0	0	0	0	0	1	3	7	7	11	34.5503	30	36	18	15	22	12	6	2	2	2	1	2	0	3	0	1	0	1	0
	-74.848	0	0	0	0	0	1	0	5	7	10	16	24.8054	25	30	30	23	19	13	8	2	6	1	2	2	0	0	1	0	0	0	0
	-74.832	0	0	0	0	0	0	1	1	1	9	15	24.8054	29	33	23	17	26	12	10	6	5	3	0	1	3	0	0	1	0	0	0
	-74.816	0	0	0	0	0	0	0	0	2	6	14	22.1476	26	30	24	30	11	12	12	5	2	4	0	0	0	0	0	0	0	0	0
	-74.8	0	1	0	0	0	0	0	1	4	9	10	25.6913	27	26	23	23	8	12	5	7	5	3	2	1	2	0	0	1	0	0	1
	-74.784	0	0	0	0	0	0	1	3	4	11	19	23.0336	27	22	35	25	18	20	9	11	6	0	2	1	0	1	0	0	2	0	0
	-74.768	2	0	1	1	1	0	1	2	5	8	12	20.3758	27	25	22	28	17	15	4	9	4	1	2	1	0	0	0	0	1	1	0
	-74.752	0	0	1	0	1	0	0	1	5	11	11	26.5772	44	28	27	16	20	15	7	6	2	3	2	1	0	1	1	1	1	0	0
	-74.736	0	0	0	1	0	0	0	3	5	3	11	31.8926	23	33	22	27	21	11	12	6	4	2	3	1	0	2	1	0	0	0	1
	-74.72	0	0	0	0	0	0	1	1	5	13	20	22.1476	16	29	26	23	22	11	9	7	7	0	3	2	1	0	0	0	0	0	0
	-74.704	0	0	0	0	0	0	1	1	5	4	15	31.0067	21	39	26	25	23	6	10	9	3	5	4	3	1	2	0	0	0	0	0
	-74.688	1	0	1	0	0	0	0	1	4	10	11	26.5772	28	27	20	29	17	15	10	7	5	1	2	1	2	0	0	0	0	2	0
	-74.672	0	1	0	1	0	0	0	2	3	14	16	21.2617	29	27	29	25	20	12	6	11	3	2	3	1	0	1	0	0	0	0	0
	-74.656	0	1	0	0	0	0	0	4	2	7	18	25.6913	27	34	28	23	12	18	18	3	5	2	2	3	2	1	0	1	0	0	0
	-74.64	0	0	0	0	0	0	0	3	4	9	19	24.8054	30	43	25	30	15	5	8	5	2	5	1	1	0	0	0	0	1	0	0
	-74.624	0	0	0	0	0	1	0	2	4	9	19	21.2617	22	18	31	29	15	13	10	4	3	2	1	1	1	1	0	0	1	0	0
	-74.608	0	0	0	0	0	0	1	2	1	10	20	23.0336	25	32	24	31	17	15	6	8	3	3	4	2	0	1	1	1	0	0	0
	-74.592	1	0	0	0	0	0	1	6	5	8	15	22.1476	27	36	26	14	23	12	8	8	2	2	1	3	1	0	3	1	0	0	1
	-74.576	0	0	0	0	0	0	1	0	1	9	14	18.604	32	31	32	23	17	13	5	4	4	1	2	0	1	0	0	0	0	1	0
	-74.56	0	0	0	0	0	0	0	2	5	13	19	28.349	35	30	20	27	13	16	11	8	1	3	2	0	1	1	1	0	1	0	0
	-74.544	0	0	1	1	0	1	1	1	1	12	19	21.2617	21	28	28	21	12	12	10	3	6	2	1	2	2	0	0	1	1	0	0
	-74.528	0	0	0	0	0	0	0	0	3	8	23	28.349	25	27	30	31	20	19	7	8	2	0	2	0	0	1	0	0	0	0	0
	-74.512	0	1	0	0	0	0	0	2	8	15	23	23.9195	25	35	27	28	18	19	7	4	2	1	3	0	1	1	0	0	0	0	0
	-74.496	0	0	0	0	0	0	1	0	4	13	19	23.9195	36	26	32	25	13	11	7	4	2	4	1	2	1	1	1	0	0	0	0
	-74.48	0	1	0	0	0	1	0	1	5	11	21	19.4899	30	33	32	21	8	9	7	6	3	1	1	1	0	1	1	0	0	0	1
	-74.464	0	0	0	2	0	0	0	2	4	10	15	29.2349	22	31	30	23	23	16	15	6	1	0	0	4	1	0	0	1	2	0	0
	-74.448	0	0	0	0	0	1	0	3	6	11	15	27.4631	23	29	29	20	18	12	8	7	5	1	2	2	2	0	0	2	1	0	0
	-74.432	1	0	0	0	0	0	2	1	3	10	9	23.9195	17	19	30	33	16	13	6	6	1	4	3	1	1	0	0	0	0	0	0
	-74.416	0	0	1	0	0	0	1	0	7	11	12	18.604	27	26	27	37	21	9	5	10	7	2	2	1	0	0	2	1	0	0	0
	-74.4	0	1	0	0	0	0	0	1	4	13	22	23.9195	25	24	24	32	21	15	11	7	3	3	2	0	0	0	0	1	0	0	0
	-74.384	0	0	0	0	0	0	0	2	1	8	15	31.0067	31	22	28	21	19	11	12	5	2	1	3	2	2	0	0	0	0	0	2
	-74.368	0	0	0	0	0	0	0	1	6	8	21	23.9195	20	18	39	17	22	15	6	9	3	3	2	2	0	1	2	0	0	0	0
	-74.352	0	0	0	0	0	0	1	1	1	13	17	20.3758	25	31	25	31	21	10	8	6	5	2	1	1	1	1	1	0	0	0	0
	-74.336	0	0	0	0	0	0	1	3	4	8	13	15.0604	21	24	25	31	16	15	8	8	1	1	3	2	0	0	0	0	1	0	0
	-74.32	0	0	0	1	0	0	0	1	4	10	18	22.1476	28	31	20	25	21	15	12	5	2	4	1	0	0	1	0	0	0	0	0
	-74.304	0	0	1	0	0	0	0	3	5	11	13	27.4631	30	29	22	24	15	19	7	5	2	2	4	1	0	2	0	0	0	0	1
	-74.288	0	0	0	0	0	1	0	2	5	7	17	24.8054	21	27	33	24	11	8	5	8	5	2	1	1	0	1	1	1	0	0	0
	-74.272	0	0	1	1	0	0	1	1	2	11	18	15.9463	35	30	24	29	18	19	5	5	4	4	2	0	0	0	1	0	0	0	0
	-74.256	0	0	0	1	0	0	0	4	5	11	11	19.4899	31	26	25	24	23	19	4	6	3	1	0	0	4	0	0	0	0	0	0
	-74.24	0	0	0	0	0	0	1	3	4	5	17	25.6913	34	28	31	30	19	18	9	3	3	2	2	0	2	1	0	1	1	0	0
	-74.224	0	0	1	0	0	0	0	1	7	6	16	22.1476	22	26	25	22	13	9	12	4	4	3	0	2	2	1	0	0	2	1	0
	-74.208	0	0	0	0	0	0	1	3	4	7	24	15.9463	20	24	22	24	18	16	6	2	6	4	0	1	0	1	1	0	0	0	0
	-74.192	0	0	0	2	0	0	0	2	4	6	17	26.5772	29	21	28	33	22	17	12	5	4	2	2	1	1	2	1	1	0	0	0
	-74.176	0	0	0	0	0	1	0	4	5	6	20	23.0336	26	25	29	23	22	7	10	8	5	8	3	0	2	0	0	1	0	0	0
	-74.16	0	0	0	0	0	1	0	3	4	24	19	25.6913	25	32	26	27	13	14	8	8	4	2	0	1	0	0	0	0	0	0	0
	-74.144	1	1	0	0	0	1	1	2	9	12	14	19.4899	27	34	33	20	17	12	9	5	4	3	2	0	3	0	0	1	0	1	0
	-74.128	0	0	0	0	0	0	0	0	6	5	12	29.2349	24	21	31	20	22	10	6	3	2	1	0	1	0	1	0	1	0	0	0
	-74.112	0	0	0	0	1	0	0	2	6	12	21	30.1208	29	20	29	30	18	15	7	2	5	1	2	3	1	2	1	1	0	0	0
	-74.096	0	0	1	0	0	0	0	4	7	15	17	30.1208	28	24	30	30	10	16	7	10	4	3	6	1	1	0	1	1	0	0	1
	-74.08	1	0	0	0	0	0	0	3	5	15	14	23.0336	26	31	22	19	21	16	7	9	2	1	2	2	0	2	1	1	0	0	1
	-74.064	0	0	0	1	0	0	1	1	2	9	19	21.2617	29	24	29	24	24	16	6	6	3	5	4	1	0	3	0	0	2	0	0
	-74.048	0	0	2	0	0	0	1	3	6	10	12	16.8322	29	26	21	22	13	12	7	4	7	1	2	1	0	4	0	0	0	0	1
	-74.032	1	0	0	0	0	0	0	1	6	7	23	25.6913	23	21	29	23	12	10	4	4	1	5	2	1	0	0	1	0	0	0	0
	-74.016	0	1	0	0	0	0	0	2	3	8	17	16.8322	26	26	31	27	16	13	12	8	4	2	4	1	1	0	1	0	0	1	0
	-74	1	0	0	0	0	1	0	1	6	11	16	23.0336	22	30	24	20	17	15	10	6	0	5	6	1	2	0	1	1	0	0	0
	-73.984	0	0	0	0	0	0	0	2	5	13	15	23.9195	35	20	24	31	18	15	9	4	1	4	0	3	2	0	0	0	0	0	0
	-73.968	0	1	0	0	0	0	1	4	6	13	14	26.5772	33	34	40	28	16	10	7	7	6	2	2	2	0	0	2	1	0	0	0
	-73.952	0	1	0	0	0	0	0	2	8	12	12	22.1476	20	25	24	22	22	14	9	7	4	2	3	2	1	0	0	0	0	0	0
	-73.936	1	0	0	0	0	0	0	2	7	6	7	20.3758	29	21	26	23	17	16	7	2	3	1	2	2	1	0	0	1	0	1	0
	-73.92	1	0	0	0	0	0	0	3	6	7	14	23.9195	12	32	26	26	19	9	13	9	5	0	4	1	0	1	0	0	1	0	0
	-73.904	1	0	0	1	0	0	0	1	3	12	28	28.349	23	28	30	27	22	13	16	9	5	3	3	2	1	0	1	0	0	0	0
	-73.888	0	0	0	0	1	0	0	2	2	8	9	26.5772	25	26	23	34	11	20	10	8	4	2	1	0	1	2	0	0	0	1	1
	-73.872	0	0	0	0	0	0	0	2	7	13	12	38.094	30	28	22	31	21	16	9	4	6	3	0	2	1	1	0	0	0	0	0
	-73.856	0	0	0	0	0	1	0	2	1	10	25	16.8322	25	31	30	22	10	10	13	8	5	3	4	3	1	2	0	1	0	0	0
	-73.84	0	1	0	0	0	1	1	4	5	13	10	26.5772	31	24	18	21	14	13	8	7	2	1	1	0	0	0	1	2	1	0	0
	-73.824	0	0	0	0	0	0	0	1	5	10	16	31.0067	25	21	38	34	11	18	10	6	4	1	0	0	1	1	0	0	0	0	0
	-73.808	0	0	0	0	0	0	1	4	3	12	20	23.0336	30	31	25	23	17	16	6	6	3	5	2	3	1	1	0	0	0	0	0
	-73.792	0	0	0	1	0	0	0	2	4	14	20	26.5772	34	26	23	26	20	11	10	9	1	1	1	1	1	3	4	0	0	0	0
	-73.776	0	1	0	0	0	0	1	2	5	9	18	24.8054	36	28	25	18	18	20	9	8	3	3	0	1	2	0	2	0	0	0	0
	-73.76	1	0	0	0	0	1	0	2	6	9	18	27.4631	33	31	27	24	12	15	12	7	4	5	1	0	0	1	0	0	0	0	0
	-73.744	0	0	0	0	0	0	0	3	4	12	14	21.2617	30	30	24	35	19	14	5	10	3	1	1	0	2	0	0	0	0	0	0
	-73.728	0	0	0	0	0	1	1	1	4	7	20	23.9195	19	30	27	27	20	11	7	6	4	5	0	1	0	1	1	0	0	0	0
	-73.712	0	0	0	0	0	0	0	2	6	6	16	27.4631	24	27	28	23	19	15	12	5	10	0	3	3	1	1	0	0	0	0	0
	-73.696	0	0	0	0	0	0	2	1	6	7	20	17.7181	28	25	25	29	14	18	7	5	5	4	3	0	1	2	0	0	0	1	0
	-73.68	0	1	0	0	0	0	0	1	1	11	12	20.3758	22	24	20	15	10	15	8	8	3	4	2	1	1	2	0	0	0	1	0
	-73.664	0	0	0	0	1	0	0	3	7	9	15	20.3758	28	24	27	29	17	9	10	0	4	4	5	0	1	3	0	2	0	0	0
	-73.648	2	0	0	0	0	0	1	1	4	3	11	28.349	28	36	24	25	13	15	8	7	7	3	4	0	0	0	1	1	0	1	0
	-73.632	0	0	0	0	0	0	0	2	7	8	16	23.9195	27	26	23	27	14	18	12	4	7	3	1	2	1	0	1	0	0	0	0
	-73.616	0	0	0	0	1	1	0	5	5	14	16	21.2617	27	25	26	26	15	9	4	4	4	2	0	3	2	1	2	1	0	0	0
	-73.6	0	0	0	0	0	0	0	2	3	9	16	15.0604	34	24	21	31	14	12	10	8	6	2	1	2	2	1	1	0	0	0	0
	-73.584	0	0	0	0	0	0	0	2	4	10	13	24.8054	20	28	36	22	14	13	8	5	8	7	3	2	1	2	1	1	1	0	0
	-73.568	0	0	1	1	0	0	0	1	8	9	11	32.7785	26	27	18	28	11	10	7	1	6	3	2	1	0	1	1	0	0	0	0
	-73.552	0	0	0	0	0	0	1	4	6	12	12	23.0336	29	25	29	26	21	12	9	3	5	4	2	3	0	0	0	0	0	0	0
	-73.536	0	0	0	0	0	0	0	0	5	12	15	24.8054	21	22	31	29	11	19	10	4	1	3	0	2	0	0	0	0	1	1	0
	-73.52	0	0	0	0	0	0	0	0	9	12	14	27.4631	34	20	25	29	21	8	8	5	5	3	0	0	5	1	0	0	0	0	0
	-73.504	1	1	0	0	0	1	1	2	6	9	18	20.3758	35	34	22	27	16	17	10	7	1	3	3	1	1	1	0	1	1	0	0
	-73.488	1	0	0	0	0	0	2	1	4	9	16	25.6913	35	30	28	24	10	16	13	13	4	5	1	1	1	0	0	1	0	1	0
	-73.472	0	0	0	0	0	1	0	2	7	11	19	33.6644	28	20	28	19	18	8	5	7	3	5	2	1	0	0	1	0	0	0	0
	-73.456	0	0	1	0	1	1	1	1	5	5	20	28.349	24	23	23	27	19	21	9	6	4	3	4	1	1	0	1	0	0	0	1
	-73.44	1	0	0	0	0	0	0	3	3	11	18	26.5772	25	37	27	23	29	11	5	9	3	1	5	0	0	0	0	0	0	0	0
	-73.424	0	0	1	0	0	0	0	2	4	7	20	29.2349	27	27	33	24	13	17	9	7	5	0	0	1	2	1	0	0	0	0	0
	-73.408	0	0	0	0	0	0	0	3	6	20	16	23.9195	29	19	21	32	9	10	9	2	3	0	1	0	1	1	0	0	0	0	0
	-73.392	1	0	0	0	0	0	2	1	7	9	15	21.2617	21	21	23	18	15	6	8	8	6	1	1	0	1	0	1	1	0	0	0
	-73.376	0	0	0	0	1	1	1	2	8	10	22	29.2349	22	30	21	27	21	14	5	3	2	2	2	1	1	1	0	0	0	0	0
	-73.36	0	1	0	1	0	0	0	2	4	18	30	32.7785	22	28	23	22	26	6	10	8	5	3	1	0	0	2	0	1	0	0	0
	-73.344	0	0	1	0	0	0	1	2	7	16	21	23.0336	21	25	24	24	20	13	10	13	4	2	2	0	1	0	2	0	1	1	0
	-73.328	0	0	0	0	0	0	1	1	6	12	22	23.9195	23	26	19	29	6	12	6	5	5	4	0	2	1	0	1	0	0	0	0
	-73.312	1	0	0	0	0	1	0	2	5	5	22	18.604	27	25	25	28	14	15	13	3	4	3	1	0	3	0	0	1	0	0	0
	-73.296	0	0	0	0	0	0	0	1	7	9	18	28.349	26	26	28	18	16	14	5	4	6	4	1	1	4	0	0	0	0	0	0
	-73.28	0	0	0	0	1	0	0	3	4	11	24	21.2617	29	27	17	22	20	12	7	12	6	2	4	1	1	1	1	0	0	0	0
	-73.264	0	0	0	0	0	0	0	3	2	11	15	23.9195	20	37	26	24	20	17	11	6	4	5	2	1	0	0	1	0	0	0	1
	-73.248	0	0	0	0	0	0	2	4	9	13	15	26.5772	34	23	19	21	15	13	12	6	4	2	0	0	0	0	1	0	0	0	1
	-73.232	1	0	0	0	0	0	0	0	3	12	11	18.604	36	24	25	20	14	15	4	8	4	3	1	2	2	1	0	0	0	1	0
	-73.216	0	0	0	0	0	0	0	3	5	12	14	30.1208	25	26	23	23	22	10	7	2	5	5	2	2	1	0	0	0	0	0	1
	-73.2	1	0	0	0	0	0	0	2	6	11	16	26.5772	24	28	34	21	12	12	5	4	4	4	0	0	0	0	0	0	0	0	0
	-73.184	0	0	0	0	0	0	0	4	4	9	12	20.3758	27	26	29	20	15	19	12	6	2	3	3	1	1	1	1	1	0	0	0
	-73.168	0	0	0	0	0	0	1	2	3	5	26	29.2349	32	29	18	29	20	13	5	9	7	1	2	1	0	1	0	0	1	0	0
	-73.152	0	0	0	0	0	0	0	3	1	10	10	23.9195	25	27	24	32	25	16	13	7	1	2	3	0	1	2	1	0	0	0	0
	-73.136	1	0	0	0	0	0	0	1	2	16	7	19.4899	31	31	17	22	15	11	8	7	1	0	4	1	0	0	2	0	0	0	0
	-73.12	0	0	0	0	0	0	2	3	8	13	18	21.2617	26	30	27	40	23	14	8	2	5	2	0	3	0	1	0	0	0	0	0
	-73.104	0	0	0	0	0	0	1	4	5	11	15	19.4899	30	24	20	27	19	11	10	10	3	3	1	1	2	2	1	2	0	0	0
	-73.088	0	0	0	0	0	0	0	0	6	13	18	27.4631	27	24	22	31	15	10	8	5	4	0	1	1	1	1	0	0	1	1	0
	-73.072	0	0	0	0	1	0	0	3	8	7	17	32.7785	25	32	28	20	12	12	7	8	5	1	3	0	0	1	0	1	0	0	0
	-73.056	0	1	0	0	0	0	0	1	1	6	16	35.4362	18	18	28	22	16	13	7	8	7	3	3	1	0	1	0	0	0	0	0
	-73.04	0	0	0	0	1	0	0	2	10	6	17	21.2617	26	15	19	26	13	12	6	7	5	7	4	0	0	0	1	0	0	0	0
	-73.024	0	0	0	0	0	0	1	2	3	14	21	26.5772	27	28	31	20	19	14	3	8	4	4	1	1	1	0	0	0	0	0	0
	-73.008	0	0	0	0	0	1	0	2	4	6	15	24.8054	26	22	22	28	8	15	7	7	6	2	0	0	1	1	0	0	1	0	0
	-72.992	0	0	0	0	0	0	0	1	5	10	12	31.0067	26	29	26	20	18	6	10	7	5	2	1	1	2	1	0	0	1	0	0
	-72.976	0	1	0	0	1	0	0	4	6	10	19	22.1476	30	23	26	19	14	6	8	3	3	4	1	1	0	0	0	1	0	0	0
	-72.96	0	0	0	0	0	0	0	3	5	6	18	21.2617	19	21	36	22	23	9	7	5	2	0	1	2	1	1	0	1	0	0	0
	-72.944	1	0	0	0	0	0	0	3	4	11	10	26.5772	32	36	19	24	19	17	8	5	6	3	3	2	1	2	0	1	0	0	0
	-72.928	0	0	0	0	0	0	1	2	5	9	17	27.4631	20	21	20	22	18	13	6	2	9	5	1	3	2	1	0	0	0	0	0
	-72.912	1	0	1	0	0	0	1	1	5	12	23	17.7181	18	37	22	22	10	15	12	10	3	5	0	1	1	1	2	1	0	1	0
	-72.896	0	0	0	0	0	0	0	3	6	13	17	20.3758	29	25	20	25	16	17	14	4	2	2	2	0	1	1	1	1	0	0	0
	-72.88	0	0	0	0	0	0	1	3	3	9	17	24.8054	29	25	30	19	22	13	7	9	5	1	3	0	3	1	0	0	0	1	0
	-72.864	0	0	0	0	0	0	1	2	4	8	12	18.604	23	36	17	23	19	10	9	6	0	1	2	3	0	0	0	0	0	0	0
	-72.848	0	0	0	0	0	0	1	2	4	12	18	26.5772	19	23	30	37	12	6	12	6	3	2	0	2	0	0	1	0	0	0	0
	-72.832	0	0	0	1	0	1	1	1	5	10	16	28.349	26	27	29	19	12	23	11	9	8	5	3	1	3	1	0	1	0	1	0
	-72.816	0	0	0	0	0	0	0	1	7	15	14	26.5772	30	30	38	30	14	8	9	12	3	2	0	0	1	1	0	0	0	0	0
	-72.8	0	0	0	1	0	0	0	1	3	4	22	27.4631	24	24	22	26	21	11	6	4	2	1	0	3	1	2	0	0	0	0	0
	-72.784	0	0	0	0	0	1	0	1	3	12	15	17.7181	25	28	28	34	13	8	4	5	4	0	1	1	0	1	1	1	0	0	0
	-72.768	0	0	0	1	0	0	0	4	7	13	16	20.3758	22	32	28	22	14	14	7	6	4	2	2	0	1	1	1	0	0	1	0
	-72.752	0	0	0	1	0	1	0	2	2	15	17	27.4631	29	20	30	30	22	20	13	5	4	1	1	4	0	1	2	1	0	0	0
	-72.736	0	0	1	0	0	0	0	3	8	16	23	31.8926	22	29	21	29	19	17	6	8	3	2	0	2	1	3	0	0	1	0	0
	-72.72	0	0	0	0	0	1	0	1	5	5	20	26.5772	20	29	25	26	23	12	4	5	5	3	3	2	2	0	0	1	0	0	0
	-72.704	0	0	0	0	0	0	1	0	9	8	13	23.9195	35	31	28	25	19	12	12	7	4	2	4	0	2	0	0	1	0	0	1
	-72.688	1	0	0	0	0	0	0	2	5	7	16	18.604	32	26	29	23	23	13	13	5	3	1	1	1	0	2	0	0	0	0	0
	-72.672	0	0	0	0	1	1	0	4	3	12	22	13.2886	20	37	27	26	16	15	5	5	5	5	1	1	1	0	0	1	0	0	0
	-72.656	0	0	0	1	0	0	1	3	5	8	11	22.1476	28	25	20	18	13	12	10	7	4	4	1	0	1	0	0	0	0	0	0
	-72.64	1	0	0	0	0	1	1	4	6	8	16	27.4631	32	29	29	24	20	14	10	5	6	0	3	4	1	1	0	1	0	0	0
	-72.624	0	0	0	0	1	0	2	1	8	10	15	17.7181	28	20	27	20	21	12	10	5	5	1	2	0	1	1	0	1	0	0	0
	-72.608	1	0	0	0	0	0	2	0	3	14	12	24.8054	33	26	17	26	12	14	13	8	2	2	1	1	2	0	1	1	0	0	0
	-72.592	0	0	0	1	0	0	0	1	3	12	17	15.9463	28	27	25	28	14	20	10	2	5	1	1	2	2	0	0	0	1	0	0
	-72.576	0	0	0	0	0	0	1	0	4	12	24	23.9195	26	30	26	21	19	14	8	11	8	3	1	1	0	2	0	0	0	0	0
	-72.56	1	0	0	0	0	0	0	0	7	7	16	22.1476	22	34	31	21	9	13	7	10	2	2	1	1	0	1	0	0	0	0	0
	-72.544	1	0	0	0	0	0	0	0	5	11	13	18.604	33	23	18	27	14	13	10	5	3	4	4	0	3	0	2	0	0	0	0
	-72.528	1	0	0	0	0	0	0	0	4	9	12	25.6913	27	33	29	24	25	10	14	6	5	3	2	1	0	1	1	0	0	0	0
	-72.512	0	0	0	0	0	1	3	3	3	6	18	20.3758	21	21	22	30	21	13	11	8	4	1	0	0	1	1	2	0	1	0	0
	-72.496	0	1	1	0	0	0	0	3	4	14	14	28.349	20	27	24	33	17	14	6	6	4	4	1	1	1	1	0	0	1	0	0
	-72.48	0	0	0	0	0	1	1	1	2	11	16	15.0604	31	25	28	23	16	11	6	6	6	1	1	2	2	1	0	0	0	0	0
	-72.464	0	1	0	0	0	0	0	3	5	12	14	23.0336	16	20	30	32	24	17	9	6	1	2	3	2	1	0	0	0	0	0	0
	-72.448	0	0	0	0	0	0	0	4	5	6	18	21.2617	21	22	33	31	19	13	10	6	3	1	3	2	0	2	1	1	0	0	0
	-72.432	1	0	0	0	0	1	0	4	8	7	19	20.3758	26	19	18	19	10	21	9	7	5	4	5	2	1	2	0	0	2	0	0
	-72.416	0	0	0	0	0	0	1	2	8	13	19	31.8926	27	24	16	33	12	14	6	6	5	2	2	1	1	0	0	0	0	0	0
	-72.4	2	0	0	0	0	0	0	1	4	11	17	22.1476	30	36	26	29	23	17	12	8	6	1	2	0	0	1	2	0	0	0	0
	-72.384	0	0	1	0	0	0	2	4	3	8	13	21.2617	21	26	23	23	18	19	10	4	7	3	2	3	1	0	1	0	0	0	0
	-72.368	0	0	0	0	0	0	0	2	4	3	22	25.6913	22	26	30	29	14	16	9	6	1	1	2	2	0	0	0	0	1	1	0
	-72.352	1	0	0	0	0	0	0	2	6	11	14	25.6913	24	36	25	23	17	7	8	4	1	2	5	1	1	1	0	2	0	0	0
	-72.336	0	0	0	0	0	1	0	0	3	11	19	26.5772	33	24	28	24	16	15	6	5	8	0	0	2	1	1	1	0	1	1	0
	-72.32	0	0	0	0	0	0	0	2	0	9	20	30.1208	34	29	17	22	21	9	11	8	2	3	1	1	0	1	0	0	0	0	0
	-72.304	0	0	0	0	0	0	0	0	2	11	19	23.0336	28	23	26	29	23	8	8	8	2	1	2	2	1	0	0	1	0	0	0
	-72.288	0	0	0	0	0	1	1	3	6	12	19	18.604	31	22	22	21	18	20	12	7	4	3	1	1	0	0	1	0	1	0	0
	-72.272	0	1	0	0	0	0	0	2	5	9	9	20.3758	20	25	23	29	21	20	9	8	2	2	0	1	1	2	1	0	2	0	0
	-72.256	0	0	0	0	0	0	0	4	2	10	19	28.349	22	29	24	26	27	15	8	4	2	2	1	6	0	0	0	0	0	0	0
	-72.24	0	0	0	0	0	0	1	2	6	16	17	29.2349	21	34	26	20	20	15	7	5	6	6	1	1	3	1	2	1	0	0	0
	-72.224	0	0	1	0	0	1	1	3	5	8	22	23.0336	27	30	28	18	21	23	7	5	7	0	2	2	1	0	1	2	0	0	0
	-72.208	0	0	0	0	0	0	0	3	5	8	18	23.0336	37	31	27	23	15	15	6	5	4	3	3	0	1	2	0	1	1	0	0
	-72.192	0	1	0	0	0	0	2	1	3	6	13	22.1476	31	32	22	26	25	18	7	6	0	2	2	2	0	1	1	0	0	0	0
	-72.176	0	1	0	1	0	0	2	1	5	8	12	19.4899	23	28	29	25	10	13	10	8	3	1	0	3	2	2	2	0	0	1	0
	-72.16	0	0	0	0	0	2	0	1	3	7	20	26.5772	23	22	32	17	17	7	5	2	5	4	3	0	1	2	0	1	0	0	0
	-72.144	0	0	0	0	0	0	0	1	1	9	20	31.8926	22	36	31	24	20	16	7	5	1	1	2	1	1	1	0	0	0	0	0
	-72.128	0	0	0	0	0	0	1	3	2	7	18	21.2617	31	28	23	31	13	16	9	1	1	2	2	1	1	0	0	0	0	0	0
	-72.112	0	0	0	0	0	0	0	1	5	11	19	20.3758	24	34	25	20	16	12	16	8	4	2	3	0	1	0	1	1	0	0	0
	-72.096	1	0	0	0	0	0	1	0	8	9	17	23.9195	21	36	32	23	22	20	7	9	2	1	2	0	0	2	0	2	1	0	0
	-72.08	0	0	0	0	0	0	0	2	4	12	20	25.6913	31	34	30	30	17	6	5	2	5	4	1	3	0	0	1	0	0	0	0
	-72.064	1	0	0	0	0	0	1	2	5	7	20	27.4631	28	31	20	27	18	13	7	4	3	1	3	2	1	1	0	1	0	1	1
	-72.048	0	0	0	0	1	0	1	5	5	10	15	19.4899	26	34	28	24	19	9	5	7	3	0	2	0	2	1	2	1	1	0	0
	-72.032	0	0	0	0	0	1	1	4	2	7	15	22.1476	28	23	23	27	16	14	10	10	1	2	0	0	2	2	1	0	0	0	0
	-72.016	0	0	0	1	0	0	0	0	4	10	18	30.1208	26	39	37	33	20	14	10	5	7	3	2	0	0	0	0	0	0	0	1
	-72	0	0	0	1	1	1	1	1	6	10	18	16.8322	37	22	29	21	11	8	10	6	3	1	2	3	2	2	1	0	0	0	0
	-71.984	1	0	0	0	0	0	0	1	7	9	24	24.8054	28	24	22	28	16	18	13	8	2	4	3	1	2	0	0	0	0	0	0
	-71.968	0	0	0	0	0	0	0	0	5	11	28	33.6644	30	33	21	29	11	11	11	4	8	1	3	3	1	2	1	1	1	0	0
	-71.952	0	0	0	0	0	0	1	2	5	10	22	17.7181	37	36	29	30	14	19	10	4	4	3	3	0	1	0	0	1	0	0	0
	-71.936	0	0	0	0	0	0	2	1	10	7	16	26.5772	38	29	28	18	14	13	11	5	9	2	7	5	0	1	0	1	1	0	0
	-71.92	0	0	0	0	0	0	0	3	4	14	9	24.8054	30	34	33	27	13	12	7	2	2	5	1	3	0	1	0	1	1	0	0
	-71.904	0	0	0	0	1	1	1	1	3	12	21	26.5772	33	30	25	30	15	14	8	6	3	0	1	0	2	2	0	0	0	0	0
	-71.888	0	0	0	0	0	0	1	2	4	14	20	23.9195	17	34	28	24	13	17	7	6	4	1	1	2	1	1	1	1	0	0	0
	-71.872	0	0	0	0	0	1	0	0	2	18	14	21.2617	26	21	22	23	14	15	12	4	6	2	4	1	1	0	1	0	0	1	1
	-71.856	0	1	0	0	0	0	0	0	6	13	18	25.6913	31	35	24	22	11	14	4	5	11	1	1	1	1	0	0	0	0	0	1
	-71.84	0	0	0	0	0	0	1	1	1	10	15	23.0336	23	25	29	24	15	14	3	11	2	4	2	1	0	0	1	1	1	0	0
	-71.824	0	0	0	0	0	0	0	0	8	13	17	29.2349	25	29	31	18	18	9	8	5	4	2	3	1	5	0	2	0	1	0	0
	-71.808	1	0	1	0	0	1	0	0	2	9	21	31.0067	33	28	19	30	16	12	10	10	1	5	3	0	2	1	1	1	0	0	0
	-71.792	0	0	0	0	0	0	0	1	1	10	16	22.1476	27	20	23	32	18	10	13	4	1	1	1	1	0	0	3	2	0	0	0
	-71.776	0	0	0	0	0	0	0	2	4	12	21	31.8926	31	43	28	39	11	19	6	6	2	4	2	1	2	1	1	0	1	0	0
	-71.76	0	2	0	1	0	0	0	2	3	16	20	20.3758	21	25	24	22	19	12	8	6	3	6	3	1	0	0	0	0	1	0	0
	-71.744	0	0	0	0	0	0	0	0	6	8	18	27.4631	33	30	34	18	19	8	10	4	4	5	3	1	2	1	0	0	0	0	0
	-71.728	0	0	0	0	1	0	0	1	6	6	13	23.9195	33	19	18	24	17	16	8	0	2	2	1	1	0	0	0	0	0	0	0
	-71.712	0	0	0	0	0	0	1	0	5	2	22	29.2349	31	34	24	28	17	12	7	9	7	6	1	2	4	0	0	1	0	1	0
	-71.696	0	0	0	0	0	1	3	2	2	7	16	27.4631	25	20	27	26	16	15	10	8	7	3	3	2	1	0	0	0	0	0	0
	-71.68	0	0	0	0	0	1	0	2	3	12	20	29.2349	28	21	29	23	10	17	6	8	8	1	2	2	1	0	1	0	2	0	0
	-71.664	0	0	0	0	0	0	0	3	4	8	18	16.8322	29	29	32	24	18	11	10	8	7	3	0	0	1	0	2	0	0	0	0
	-71.648	0	0	0	0	0	0	0	2	3	7	23	22.1476	14	32	30	17	15	8	9	2	4	4	3	2	0	1	0	0	0	0	0
	-71.632	1	0	0	0	2	0	2	1	10	17	15	30.1208	36	24	24	24	15	18	13	5	1	2	3	2	0	0	2	0	0	0	0
	-71.616	1	0	0	0	0	0	0	4	0	15	15	17.7181	30	38	25	22	21	13	6	3	5	3	1	1	2	0	0	0	0	0	0
	-71.6	2	0	0	0	0	0	0	4	6	9	19	29.2349	29	22	25	23	18	14	8	6	6	3	3	0	1	1	0	0	0	0	0
	-71.584	0	0	0	0	0	1	1	2	6	9	23	20.3758	24	26	25	16	9	15	10	5	8	3	1	1	0	0	0	1	0	0	0
	-71.568	0	0	0	0	0	0	1	1	4	6	24	18.604	25	24	29	25	20	10	9	4	6	5	3	0	3	0	1	2	0	0	0
	-71.552	0	1	0	0	0	0	0	1	3	14	18	21.2617	32	25	21	29	15	12	6	3	5	1	0	1	1	0	0	0	0	0	0
	-71.536	0	1	0	0	0	0	0	2	5	7	16	23.9195	22	23	33	25	14	8	9	6	2	1	1	1	1	0	1	1	1	0	0
	-71.52	0	0	0	0	0	0	0	3	5	11	13	18.604	28	32	26	25	14	9	6	9	5	3	3	4	0	1	2	0	0	0	0
	-71.504	0	0	0	0	0	0	0	1	5	9	18	24.8054	27	36	23	36	19	14	5	3	3	2	2	1	0	0	0	0	1	0	0
	-71.488	0	0	0	1	0	0	1	1	3	13	18	29.2349	30	26	31	25	20	10	9	12	5	2	0	0	2	0	0	1	0	0	0
	-71.472	0	0	0	0	0	0	0	1	4	7	23	32.7785	21	26	27	18	16	9	13	3	2	3	2	0	1	0	1	0	0	0	1
	-71.456	0	0	0	0	0	1	1	3	4	9	18	23.0336	26	28	32	27	16	10	10	3	5	0	1	1	1	3	1	0	0	0	0
	-71.44	0	0	0	0	0	0	0	0	6	8	18	26.5772	32	31	30	22	15	11	10	7	3	1	1	2	0	1	0	0	0	0	0
	-71.424	1	0	0	0	0	0	0	1	5	10	17	22.1476	22	25	20	22	14	10	10	7	4	0	2	0	0	0	0	0	0	1	0
	-71.408	0	0	0	0	0	0	0	3	2	12	16	20.3758	22	35	22	22	17	5	10	8	4	3	3	2	1	1	1	1	0	0	0
	-71.392	0	1	0	0	0	1	0	2	10	18	20	23.0336	21	21	22	27	18	9	8	6	2	2	0	0	1	0	1	0	2	0	0
	-71.376	0	0	0	0	0	0	2	1	4	7	15	23.0336	34	19	30	21	10	15	13	6	3	2	2	1	1	1	0	1	0	0	0
	-71.36	0	0	0	0	0	0	1	1	7	12	14	11.5168	25	32	28	27	16	20	5	5	2	4	3	1	1	0	0	1	2	0	0
	-71.344	0	0	0	0	0	0	1	1	5	10	19	23.0336	29	24	23	23	21	16	10	4	4	4	2	0	2	1	1	0	2	0	0
	-71.328	0	0	0	0	0	0	0	4	5	7	23	19.4899	31	25	28	27	14	16	5	6	1	4	3	1	0	0	0	0	0	0	0
	-71.312	0	0	0	0	0	0	0	3	2	9	14	22.1476	25	30	16	29	14	12	7	9	2	0	2	2	0	1	0	1	0	0	0
	-71.296	0	0	0	1	0	0	0	1	7	10	11	28.349	26	20	26	21	13	6	3	7	3	1	1	2	0	0	0	0	0	0	0
	-71.28	0	0	0	0	0	0	0	5	5	10	12	23.0336	25	31	27	27	14	10	7	6	3	3	4	2	0	0	0	1	0	1	0
	-71.264	0	0	0	0	0	0	1	0	5	13	19	23.9195	42	27	25	16	17	12	10	8	3	1	0	2	1	0	1	0	0	0	0
	-71.248	1	0	0	0	1	0	0	1	6	12	18	24.8054	30	10	19	18	20	14	5	5	4	0	4	1	0	1	3	1	0	0	0
	-71.232	0	0	0	0	0	0	2	3	3	6	18	34.5503	25	34	27	25	13	14	8	6	3	3	0	1	1	0	0	0	0	0	0
	-71.216	2	0	0	0	0	1	1	5	1	9	13	23.9195	28	30	25	26	25	16	7	10	5	2	1	4	1	1	0	0	0	0	0
	-71.2	0	0	0	0	0	0	0	3	4	10	24	16.8322	36	28	33	26	20	18	11	6	1	1	3	3	3	1	0	0	0	0	0
	-71.184	0	0	0	0	0	0	2	0	3	9	18	18.604	21	30	25	31	11	13	6	12	4	3	1	3	0	2	1	0	0	0	0
	-71.168	0	0	0	0	0	0	0	3	5	13	15	25.6913	27	23	29	21	15	9	6	8	2	3	2	0	1	0	1	0	0	0	0
	-71.152	0	0	0	0	1	0	0	3	3	15	19	24.8054	26	34	28	35	12	16	8	3	5	0	1	3	1	1	4	0	0	0	0
	-71.136	1	0	0	0	0	1	0	1	3	15	20	25.6913	29	31	27	24	15	18	4	3	4	2	3	0	0	0	0	0	0	0	0
	-71.12	0	0	0	1	0	0	0	1	3	9	18	21.2617	21	26	30	22	15	12	8	9	2	3	0	0	4	2	1	2	0	0	0
	-71.104	0	1	0	0	0	0	0	2	4	9	11	26.5772	23	29	30	23	9	16	6	7	4	4	2	1	0	0	1	0	0	1	0
	-71.088	0	0	0	0	0	0	0	1	4	8	23	22.1476	28	30	23	30	13	15	9	8	5	3	0	1	0	1	0	1	0	1	0
	-71.072	0	0	0	0	0	0	2	5	2	11	15	22.1476	18	25	23	23	18	11	9	8	4	2	1	1	1	1	0	0	0	0	0
	-71.056	0	0	0	0	0	0	0	2	2	5	21	23.9195	23	22	29	18	20	15	12	5	1	2	2	0	1	0	0	0	1	0	0
	-71.04	0	0	0	0	0	0	0	1	1	13	23	20.3758	26	32	17	25	19	12	14	8	6	2	0	1	0	1	0	0	0	0	0
	-71.024	0	0	0	0	0	0	2	1	5	6	13	24.8054	25	24	35	21	14	16	2	10	4	3	4	1	0	2	0	0	0	0	0
	-71.008	0	0	0	0	0	0	0	3	2	12	16	22.1476	40	25	29	25	21	14	7	8	3	5	2	4	0	0	1	0	0	0	0
	-70.992	0	0	0	0	0	0	0	2	8	7	18	25.6913	28	27	22	25	18	10	5	4	5	0	5	1	4	0	1	1	1	0	0
	-70.976	1	0	0	0	1	0	0	0	3	8	16	21.2617	28	32	30	23	11	18	8	6	3	2	3	1	0	1	0	0	0	0	0
	-70.96	1	1	0	0	0	0	0	2	8	7	16	29.2349	21	22	20	28	12	16	5	2	2	2	1	0	1	1	3	0	0	1	0
	-70.944	0	0	0	1	0	0	0	2	3	5	17	19.4899	29	25	19	21	16	14	8	5	3	3	0	0	1	0	1	0	0	0	0
	-70.928	0	0	0	0	0	1	0	2	4	9	18	21.2617	24	36	24	28	11	11	6	6	5	2	1	0	0	2	1	0	0	0	0
	-70.912	0	0	0	0	0	0	0	5	2	15	19	26.5772	21	27	24	23	19	8	11	5	8	4	3	4	1	0	2	0	0	0	0
	-70.896	0	0	0	0	0	0	0	0	5	12	18	23.9195	25	34	20	21	15	14	6	9	4	2	2	0	1	1	1	0	0	0	0
	-70.88	0	0	0	1	0	0	0	2	4	11	18	22.1476	30	23	27	19	16	10	7	5	3	1	3	1	0	0	0	1	0	0	0
	-70.864	0	0	0	0	0	0	0	1	11	16	24	30.1208	42	20	18	21	17	16	11	6	5	3	1	1	2	2	1	0	0	0	0
	-70.848	0	0	0	1	0	0	0	4	3	14	14	19.4899	36	38	24	24	21	10	9	8	3	2	3	0	0	0	0	1	0	0	1
	-70.832	0	0	0	0	0	0	1	4	1	10	14	30.1208	13	19	26	24	18	18	5	6	4	2	0	2	1	1	0	1	0	0	0
	-70.816	0	0	0	0	1	0	0	1	5	14	14	15.9463	24	25	27	25	23	12	9	7	5	4	1	0	0	0	1	0	0	0	0
	-70.8	0	0	0	0	0	0	2	3	4	11	16	24.8054	34	33	30	18	13	14	5	10	3	2	1	2	0	0	0	1	0	0	0
	-70.784	0	0	0	0	0	0	0	1	4	16	14	28.349	31	19	28	22	14	5	9	9	6	1	2	5	1	0	0	2	0	0	0
	-70.768	1	1	0	0	0	0	0	4	6	13	14	26.5772	33	24	18	30	13	12	0	3	3	2	2	1	2	0	0	0	1	0	0
	-70.752	0	0	0	0	0	1	0	2	6	16	16	27.4631	30	19	28	24	14	13	14	7	1	3	3	1	0	4	1	0	1	0	1
	-70.736	0	0	0	0	0	0	0	0	6	13	11	23.9195	22	22	22	25	17	10	10	5	4	2	2	0	1	0	3	0	0	0	0
	-70.72	0	0	1	0	0	0	3	2	5	14	19	17.7181	29	19	22	30	15	13	8	9	3	1	4	1	0	0	0	1	0	0	0
	-70.704	1	0	0	0	0	1	0	3	4	11	12	18.604	21	32	32	27	19	12	8	2	5	0	1	3	1	0	0	1	0	1	0
	-70.688	0	0	0	0	0	0	0	2	3	7	19	28.349	24	21	26	23	9	9	8	3	1	0	3	2	0	2	1	0	3	0	1
	-70.672	0	0	0	0	1	0	0	0	4	13	13	20.3758	18	31	20	24	16	8	18	2	1	0	2	3	1	0	0	0	0	0	0
	-70.656	0	0	0	0	0	0	1	3	4	7	23	23.0336	27	31	31	25	17	13	5	5	3	7	4	2	0	1	3	0	0	0	0
	-70.64	0	0	1	0	0	0	1	3	3	16	18	26.5772	35	33	27	30	19	10	8	12	3	3	2	1	1	0	1	1	0	1	0
	-70.624	1	0	0	0	0	0	0	1	9	11	17	23.0336	27	35	21	26	22	13	7	11	5	1	1	0	0	0	0	0	0	0	0
	-70.608	2	0	1	0	0	0	0	4	6	12	16	25.6913	19	21	29	24	14	14	12	2	3	4	2	1	1	1	1	0	0	1	0
	-70.592	0	0	0	0	0	0	0	1	7	4	24	23.0336	33	18	30	34	25	15	16	8	6	3	3	1	1	1	1	1	0	0	0
	-70.576	0	0	0	0	0	0	0	3	4	12	18	18.604	23	46	30	20	18	13	12	8	6	3	2	1	0	0	1	1	0	0	0
	-70.56	0	0	0	0	0	0	0	4	4	9	20	19.4899	29	29	23	16	20	11	16	2	1	2	0	2	0	1	0	1	0	0	1
	-70.544	0	0	0	0	0	0	0	1	1	10	21	23.9195	18	27	31	25	20	15	10	9	4	4	0	1	1	1	0	2	0	1	0
	-70.528	1	0	0	0	0	0	0	0	5	8	22	16.8322	32	24	26	26	27	9	9	14	2	3	0	0	0	0	0	1	2	0	0
	-70.512	1	0	0	0	0	1	1	3	3	16	17	29.2349	31	16	33	22	17	17	12	4	7	2	1	2	0	0	1	1	0	0	0
	-70.496	0	0	0	0	1	0	0	1	5	18	18	24.8054	28	30	25	16	12	11	6	6	3	2	2	1	0	1	0	0	0	0	0
	-70.48	0	0	0	0	1	0	0	1	3	10	15	19.4899	27	28	26	30	20	24	8	6	2	1	1	1	1	0	0	0	0	1	0
	-70.464	0	0	0	0	0	0	1	0	5	10	23	32.7785	33	27	14	25	22	10	7	6	4	3	2	2	0	0	2	0	0	0	0
	-70.448	0	0	1	0	0	1	0	4	6	9	15	20.3758	29	20	28	32	16	10	9	7	4	3	2	0	1	1	1	0	0	0	0
	-70.432	1	1	1	1	0	0	0	0	4	6	19	29.2349	30	36	21	30	19	17	5	7	6	2	4	3	1	0	0	0	0	0	0
	-70.416	0	0	0	0	0	0	0	3	3	15	20	23.9195	31	20	22	27	14	12	5	7	3	1	3	0	0	0	2	0	1	0	0
	-70.4	0	0	0	0	0	0	1	2	4	14	20	23.9195	30	30	31	21	15	13	7	4	6	3	0	4	1	1	0	0	0	0	0
	-70.384	0	0	0	0	2	0	2	1	6	7	14	13.2886	24	26	16	21	18	15	9	5	1	1	0	1	0	1	0	0	1	0	0
	-70.368	1	0	0	0	0	0	1	2	5	10	11	19.4899	26	26	24	18	18	10	11	11	5	3	9	0	2	1	1	0	0	0	0
	-70.352	0	0	0	0	0	1	1	3	6	12	16	31.8926	26	29	33	32	18	9	14	3	6	0	1	1	2	2	0	1	0	0	0
	-70.336	0	1	0	0	0	0	0	2	3	9	20	20.3758	25	30	23	28	20	16	8	5	4	2	3	1	1	0	0	0	0	0	0
	-70.32	0	0	0	0	0	0	0	2	4	11	12	29.2349	32	33	23	26	16	14	9	9	3	2	1	0	1	0	0	0	0	1	0
	-70.304	0	0	0	0	0	0	0	1	4	15	13	20.3758	21	23	32	25	16	11	6	6	3	1	1	1	1	0	1	0	0	0	0
	-70.288	0	0	1	0	0	0	1	2	2	8	11	22.1476	22	31	18	16	22	10	5	8	10	5	2	1	1	1	0	1	0	0	0
	-70.272	0	0	1	0	0	0	1	4	3	16	15	19.4899	21	20	23	22	16	9	6	6	4	3	2	4	1	1	2	4	0	1	0
	-70.256	0	0	0	0	0	0	0	2	3	6	9	22.1476	29	33	22	25	26	18	9	11	2	0	2	1	2	1	0	0	0	0	1
	-70.24	0	0	0	0	0	0	3	1	1	12	16	22.1476	24	25	21	29	13	21	9	10	4	0	1	3	1	1	0	0	1	1	0
	-70.224	0	0	0	0	0	1	3	2	5	12	17	21.2617	23	29	26	26	26	13	6	7	5	3	4	2	1	0	1	0	0	0	0
	-70.208	0	0	0	0	0	0	1	2	5	12	14	17.7181	20	20	28	17	16	15	6	9	2	3	0	1	1	1	2	2	0	1	0
	-70.192	1	0	0	0	0	0	0	0	1	12	17	23.0336	28	31	28	22	11	20	5	2	5	0	0	4	2	0	0	0	0	0	0
	-70.176	2	0	0	0	0	0	0	2	5	10	11	35.4362	28	29	15	21	14	10	6	4	3	1	1	1	1	0	0	0	2	0	1
	-70.16	1	0	0	0	0	1	0	0	2	9	22	21.2617	33	23	26	27	13	7	7	5	2	0	1	1	2	0	1	0	0	0	0
	-70.144	0	0	0	0	0	0	0	2	2	9	20	31.0067	32	31	31	26	16	16	5	8	8	3	0	2	2	1	0	0	0	0	0
	-70.128	0	0	0	0	0	0	0	0	2	11	12	27.4631	22	19	21	28	19	16	4	6	3	1	4	4	1	1	0	1	0	0	1
	-70.112	1	0	0	0	0	0	1	1	2	11	20	18.604	25	26	34	20	14	17	10	1	5	5	0	0	0	0	1	0	0	1	0
	-70.096	0	0	0	0	0	2	0	3	6	9	14	27.4631	20	29	38	27	13	15	9	6	2	1	1	0	0	1	1	0	0	0	0
	-70.08	0	0	0	0	0	1	0	2	5	11	15	27.4631	23	25	25	15	11	10	8	7	2	2	2	2	1	1	1	0	1	0	0
	-70.064	0	0	0	0	0	0	0	5	4	8	14	17.7181	31	30	30	20	9	13	13	8	7	3	4	1	0	0	0	0	1	0	0
	-70.048	0	1	0	1	0	1	0	2	6	13	10	27.4631	24	25	14	28	18	10	11	8	5	1	1	2	0	0	1	0	0	0	0
	-70.032	0	0	0	1	0	0	0	1	4	6	15	22.1476	28	25	25	25	16	14	11	7	5	1	1	1	2	0	0	1	1	0	1
	-70.016	0	0	0	0	0	1	0	0	6	6	17	30.1208	31	38	21	19	14	14	1	4	3	2	0	0	1	0	1	0	0	0	0
	-70	0	0	0	0	0	0	0	4	3	9	15	25.6913	28	24	34	16	18	19	9	6	10	0	3	1	0	3	0	0	0	0	0
	-69.984	0	0	0	0	0	0	1	2	9	14	12	22.1476	16	20	17	25	25	10	12	7	2	1	1	0	0	1	0	1	0	0	0
	-69.968	0	0	0	0	0	0	0	1	6	14	12	18.604	28	22	33	28	17	15	15	3	4	4	0	1	2	1	0	0	1	2	0
	-69.952	1	0	0	0	0	0	1	2	3	12	16	26.5772	41	28	17	34	17	12	15	6	2	4	2	1	0	0	1	0	0	2	0
	-69.936	0	0	0	1	0	0	1	1	5	17	20	29.2349	24	38	28	21	19	10	13	5	4	3	3	1	1	0	0	0	0	1	0
	-69.92	0	1	0	0	0	0	0	1	7	4	15	23.0336	19	33	27	26	21	12	6	2	4	3	2	2	0	1	2	1	0	0	0
	-69.904	0	0	1	0	0	0	0	2	6	16	15	28.349	16	35	22	33	15	8	5	3	5	0	3	0	0	0	0	0	0	0	0
	-69.888	0	0	0	0	0	0	1	2	5	7	16	21.2617	30	24	21	26	15	17	8	10	1	1	3	2	0	1	0	1	0	0	0
	-69.872	0	0	0	0	0	0	3	2	8	13	16	23.9195	29	27	30	30	12	22	11	2	0	3	3	3	1	0	0	0	1	0	0
	-69.856	0	0	0	0	0	0	0	3	2	7	13	22.1476	32	31	26	30	19	12	6	6	3	2	2	2	0	0	0	0	0	1	0
	-69.84	0	0	0	0	0	0	0	3	6	12	11	18.604	32	23	28	28	16	15	5	2	1	4	4	1	0	0	1	0	0	1	0
	-69.824	0	0	0	0	1	0	1	2	4	14	16	25.6913	30	39	25	20	15	14	7	7	2	0	3	0	1	0	0	0	0	0	0
	-69.808	0	0	0	0	0	0	1	4	3	15	14	30.1208	32	21	25	26	21	12	15	5	6	0	3	1	0	1	0	0	0	0	1
	-69.792	0	0	0	0	0	1	0	0	8	13	18	24.8054	33	23	22	23	20	13	12	9	8	4	2	3	2	1	1	1	0	0	0
	-69.776	0	0	0	0	0	0	1	1	3	9	15	31.0067	25	31	23	28	20	13	5	9	5	0	4	4	2	0	0	0	0	0	0
	-69.76	0	0	0	0	0	0	2	1	5	10	14	23.9195	28	31	20	19	8	11	5	4	4	1	0	0	1	1	1	0	0	0	0
	-69.744	0	0	0	0	0	0	0	2	1	11	19	24.8054	34	31	29	25	21	18	8	6	5	2	2	1	2	1	0	0	0	0	0
	-69.728	0	0	0	0	0	0	1	0	6	10	18	17.7181	29	23	12	25	20	11	10	9	6	4	1	0	0	3	0	0	1	0	0
	-69.712	0	0	0	0	0	1	0	3	11	7	12	21.2617	21	19	28	29	14	7	7	4	1	3	3	0	2	0	1	1	0	0	0
	-69.696	0	0	0	0	0	0	1	3	5	9	21	23.0336	29	21	19	20	14	15	5	8	3	2	1	3	3	1	0	3	0	0	0
	-69.68	0	0	0	0	0	1	1	2	5	10	13	23.0336	32	25	27	24	20	14	5	5	4	3	1	0	1	0	0	2	0	0	0
	-69.664	1	0	0	0	0	0	0	2	7	8	24	29.2349	22	30	21	23	12	15	10	5	2	1	1	1	0	0	0	1	0	0	0
	-69.648	0	0	0	0	0	0	0	1	2	12	30	13.2886	34	39	23	25	20	12	6	9	3	3	2	1	0	2	2	0	1	0	0
	-69.632	0	0	0	0	0	0	0	1	2	8	19	19.4899	25	28	22	35	13	10	7	10	0	3	1	2	1	2	1	0	0	1	0
	-69.616	0	0	0	0	0	0	0	0	1	8	21	16.8322	30	28	30	30	11	12	7	12	7	2	4	1	0	0	1	0	0	0	0
	-69.6	1	0	0	0	0	0	0	1	1	10	14	19.4899	25	26	23	19	14	10	9	5	4	2	2	3	0	0	0	0	1	1	0
	-69.584	0	1	0	0	0	1	1	4	4	11	18	15.9463	42	19	21	19	28	17	6	7	4	1	2	2	2	0	1	1	0	0	0
	-69.568	0	0	0	0	0	0	1	1	5	12	14	28.349	31	35	27	36	12	12	9	8	2	1	0	0	2	2	1	1	0	0	0
	-69.552	1	0	0	0	0	1	2	3	8	10	9	27.4631	23	26	23	40	12	11	10	3	3	2	1	1	0	1	0	1	0	0	0
	-69.536	0	1	0	0	0	0	2	0	7	10	19	23.0336	24	29	24	25	9	15	4	5	5	2	1	1	2	1	0	0	0	0	0
	-69.52	0	0	0	0	0	0	0	2	4	8	9	23.9195	26	30	33	19	21	9	10	4	6	4	3	3	1	1	1	0	1	0	1
	-69.504	0	0	0	0	0	0	0	0	4	5	16	24.8054	27	27	19	18	13	14	5	6	1	5	5	1	1	1	1	1	0	0	0
	-69.488	0	0	0	0	0	0	0	0	4	15	18	23.0336	29	23	15	14	14	12	6	7	1	2	3	0	1	0	0	0	1	0	0
	-69.472	1	0	1	1	0	0	1	2	2	13	20	26.5772	25	26	24	28	13	16	7	7	2	3	1	2	2	0	0	1	0	0	0
	-69.456	0	0	0	0	0	0	1	1	7	16	19	16.8322	28	35	23	28	17	11	12	8	0	2	2	3	0	0	0	1	1	0	0
	-69.44	0	0	0	0	0	0	0	3	5	8	17	19.4899	31	29	25	20	26	12	7	4	3	7	2	0	0	1	2	1	0	0	0
	-69.424	0	1	0	0	0	0	0	2	3	12	15	24.8054	24	29	26	37	25	12	6	8	6	2	4	1	0	1	1	0	0	0	0
	-69.408	0	0	0	0	0	0	1	1	5	10	24	16.8322	26	25	29	26	14	10	10	5	5	1	0	1	0	1	1	0	0	0	0
	-69.392	0	0	2	0	0	0	1	0	4	13	14	19.4899	24	25	34	30	13	14	9	4	2	3	1	2	1	0	2	1	0	0	0
	-69.376	1	0	0	0	0	1	1	0	5	7	15	19.4899	29	34	28	36	15	17	8	7	1	2	2	1	1	0	0	1	0	0	0
	-69.36	1	0	0	0	0	0	0	4	6	7	13	17.7181	30	19	31	27	22	14	8	2	5	2	0	3	1	3	0	2	1	0	0
	-69.344	0	0	1	0	0	0	0	1	8	9	19	20.3758	37	26	30	29	10	7	6	1	5	2	0	1	0	0	4	0	0	0	0
	-69.328	0	0	0	0	0	0	0	2	3	6	23	32.7785	34	35	30	26	15	15	8	3	2	3	0	2	0	2	1	1	1	0	1
	-69.312	0	0	0	0	0	0	0	1	2	8	31	28.349	29	26	23	27	22	10	4	11	5	2	2	1	0	3	1	1	0	0	0
	-69.296	0	0	0	0	0	1	0	0	5	6	11	17.7181	25	19	21	25	14	12	7	4	5	2	1	0	1	1	0	0	0	0	0
	-69.28	1	0	1	0	0	0	0	1	2	9	22	24.8054	28	16	24	17	15	21	8	2	2	3	3	3	1	1	0	1	0	1	0
	-69.264	0	0	0	0	0	0	0	5	6	8	17	30.1208	36	31	31	29	15	5	7	5	6	5	0	0	1	2	0	0	1	0	0
	-69.248	0	0	0	0	0	4	1	5	4	17	16	23.0336	26	19	26	25	15	13	8	6	4	5	6	1	0	0	0	0	1	0	1
	-69.232	0	0	0	0	0	0	1	2	5	9	9	28.349	24	31	15	24	17	21	5	6	8	3	1	3	1	1	1	1	0	0	0
	-69.216	0	0	0	0	0	0	1	3	7	3	17	20.3758	21	27	22	22	19	17	5	4	5	2	3	1	1	1	1	0	0	0	1
	-69.2	0	0	0	0	0	0	1	1	5	10	19	23.0336	26	20	27	18	16	14	10	12	6	3	0	2	2	1	0	0	1	0	0
	-69.184	1	0	0	1	0	0	0	1	5	6	13	30.1208	27	22	25	23	24	8	8	5	4	2	2	2	0	4	1	0	0	0	0
	-69.168	0	0	0	0	0	0	0	1	4	9	24	19.4899	23	24	33	17	27	14	8	6	7	1	4	0	0	1	0	0	0	0	0
	-69.152	1	0	0	0	0	0	1	1	5	8	18	30.1208	31	31	28	30	23	11	6	3	6	0	1	2	2	1	0	0	1	2	0
	-69.136	0	0	0	0	0	0	0	4	6	9	21	27.4631	20	30	31	29	19	22	6	6	2	3	4	1	1	1	1	0	0	0	1
	-69.12	0	0	0	0	0	0	0	4	2	8	14	26.5772	34	35	28	17	11	12	4	9	1	2	0	1	0	1	0	0	0	0	0
	-69.104	0	0	0	0	0	0	0	1	1	17	17	20.3758	28	29	15	22	16	11	5	9	5	3	1	2	2	1	0	0	0	0	1
	-69.088	0	1	0	0	0	0	0	2	1	10	20	34.5503	23	24	32	30	17	12	10	9	8	4	1	2	1	2	1	1	0	0	0
	-69.072	0	0	0	0	0	0	1	0	5	10	13	25.6913	21	23	21	14	13	10	6	6	3	2	0	1	1	1	0	0	0	0	0
	-69.056	0	0	0	0	0	0	1	0	5	12	23	24.8054	27	23	18	19	15	13	7	2	3	2	3	2	1	0	1	0	0	0	0
	-69.04	0	2	0	0	0	0	0	0	4	10	15	19.4899	20	25	29	31	16	19	7	3	3	3	0	1	1	0	0	1	1	0	0
	-69.024	0	0	0	0	0	0	0	2	5	14	13	22.1476	28	22	25	25	16	8	7	4	7	4	3	2	1	1	1	1	0	0	0
	-69.008	0	0	0	0	0	0	1	0	7	15	17	23.9195	33	21	15	24	17	11	12	7	5	5	3	1	2	0	2	0	2	0	0
	-68.992	1	0	0	0	0	0	2	2	5	7	20	27.4631	29	34	31	21	13	19	8	6	2	2	5	0	1	2	0	0	1	0	0
	-68.976	0	0	0	0	0	1	0	2	4	8	22	21.2617	31	21	29	29	12	11	13	5	4	3	3	1	1	0	0	0	0	0	0
	-68.96	0	0	0	0	0	2	0	2	6	18	14	19.4899	24	31	20	24	17	14	12	4	2	1	1	0	2	0	0	2	0	0	0
	-68.944	1	0	0	0	0	0	1	0	6	6	14	28.349	31	28	37	30	20	12	7	4	5	1	4	2	0	2	0	1	0	0	0
	-68.928	0	0	0	0	0	0	2	1	6	11	14	26.5772	37	22	18	17	14	8	9	4	6	3	1	1	3	2	0	1	0	0	0
	-68.912	0	0	0	0	0	0	0	4	5	7	20	24.8054	21	28	34	24	13	9	10	4	2	4	2	0	2	0	1	0	1	0	0
	-68.896	0	0	0	0	0	0	2	2	4	6	12	20.3758	29	28	22	23	16	16	16	4	2	3	4	0	1	0	0	0	0	0	0
	-68.88	0	0	0	0	0	0	0	3	4	4	32	20.3758	26	21	25	18	14	13	9	6	5	0	2	2	0	1	1	1	0	0	0
	-68.864	0	0	0	0	0	0	0	0	7	12	24	27.4631	27	26	29	21	9	10	10	6	4	3	1	3	0	0	0	3	0	0	0
	-68.848	1	0	1	0	0	0	0	1	5	11	12	24.8054	23	22	24	17	14	13	9	4	3	7	3	1	1	2	2	1	1	0	0
	-68.832	0	0	0	0	2	0	0	6	3	12	17	23.9195	29	23	31	26	12	10	8	8	1	3	2	1	2	0	1	2	0	1	0
	-68.816	0	1	0	1	1	1	0	2	4	9	11	21.2617	26	25	32	16	13	10	15	4	0	6	3	0	1	0	0	0	0	0	0
	-68.8	0	0	0	0	0	0	2	2	4	14	15	17.7181	31	35	31	22	21	12	6	4	0	2	2	2	1	1	1	0	0	0	0
	-68.784	0	0	1	0	0	0	0	1	2	9	24	32.7785	30	34	20	17	23	8	12	7	7	7	3	1	2	3	0	0	0	1	0
	-68.768	0	0	0	2	0	1	0	2	5	10	12	21.2617	29	23	21	31	14	17	8	3	3	3	4	1	0	1	1	1	0	0	0
	-68.752	0	0	0	1	0	0	0	1	6	12	16	35.4362	20	19	20	15	15	15	8	8	0	5	2	3	1	1	0	2	0	1	0
	-68.736	0	0	0	0	0	0	1	3	5	10	16	26.5772	30	25	17	28	15	16	4	6	5	6	2	2	0	1	1	0	0	0	0
	-68.72	0	0	0	0	0	0	1	0	2	7	18	23.9195	19	20	31	18	11	10	3	5	3	6	5	0	3	0	1	0	0	0	1
	-68.704	1	0	0	0	0	0	0	1	5	13	19	22.1476	31	20	27	26	13	7	10	6	2	2	1	2	1	1	2	0	0	0	0
	-68.688	0	0	0	0	0	0	2	3	5	12	25	23.9195	28	31	35	30	10	13	8	4	5	3	2	0	0	0	2	0	1	0	0
	-68.672	0	0	0	0	0	1	0	2	8	6	21	26.5772	29	27	30	27	24	12	8	8	6	2	3	1	0	1	1	0	0	0	0
	-68.656	0	1	0	0	0	1	1	0	4	18	12	19.4899	31	22	26	18	20	8	6	10	5	1	2	1	1	0	1	0	0	0	0
	-68.64	0	0	0	0	0	0	1	3	2	8	11	20.3758	33	20	25	26	26	12	5	9	4	2	0	0	0	2	1	1	0	0	0
	-68.624	0	0	0	1	1	1	0	3	3	10	15	23.9195	30	21	19	35	17	15	9	4	5	5	1	3	0	1	1	1	1	0	0
	-68.608	0	1	0	0	0	0	0	1	4	9	17	23.9195	29	22	33	22	16	17	5	7	4	3	1	1	0	0	0	2	0	1	0
	-68.592	0	0	0	0	0	0	0	0	5	8	24	26.5772	25	32	26	27	14	25	8	5	5	1	1	2	1	0	0	0	1	0	1
	-68.576	0	0	0	0	0	0	2	0	4	8	15	19.4899	30	32	25	19	11	11	13	6	3	1	2	1	0	0	0	0	0	0	0
	-68.56	0	0	0	0	0	0	0	2	6	6	13	13.2886	32	24	32	22	18	13	10	7	3	5	0	1	1	1	2	0	0	0	0
	-68.544	1	0	0	0	0	1	0	2	3	11	18	26.5772	24	32	26	28	20	15	13	8	7	2	3	1	0	2	1	1	0	0	0
	-68.528	0	0	0	0	0	0	0	2	5	9	14	9.74497	32	28	32	28	17	14	11	9	2	1	2	1	0	0	0	1	1	0	0
	-68.512	0	1	0	0	0	0	0	0	3	15	16	18.604	34	21	27	22	13	17	6	3	2	1	1	2	2	1	1	1	1	0	0
	-68.496	0	0	0	0	0	1	2	2	3	13	21	27.4631	41	27	30	24	13	12	13	4	2	3	3	5	1	1	1	0	0	0	0
	-68.48	0	0	0	0	0	0	0	5	8	10	19	17.7181	29	23	33	32	15	12	10	8	3	0	1	3	0	2	0	0	0	0	0
	-68.464	0	0	0	0	0	0	0	0	3	9	17	20.3758	25	42	33	30	18	11	6	6	4	4	0	0	2	0	0	0	0	1	0
	-68.448	0	0	0	0	0	0	0	2	7	4	19	27.4631	24	27	28	24	12	9	8	6	2	0	4	1	2	1	0	0	0	1	0
	-68.432	0	0	0	0	0	0	0	2	7	10	20	24.8054	32	26	25	28	17	10	10	5	3	3	1	1	0	1	1	0	0	0	0
	-68.416	0	0	0	0	0	0	0	3	5	13	13	25.6913	28	27	26	25	13	13	7	6	2	4	4	0	3	0	0	0	0	1	0
	-68.4	0	0	0	0	0	0	0	2	1	7	15	24.8054	28	26	18	27	15	14	10	8	2	3	1	2	1	0	0	0	0	0	0
	-68.384	0	0	0	0	0	0	0	3	3	11	10	28.349	28	29	28	17	19	14	7	10	2	3	0	2	3	0	0	0	1	0	0
	-68.368	1	0	0	0	0	0	0	1	2	8	16	28.349	21	32	21	18	20	11	7	2	4	2	2	1	1	0	2	1	1	0	1
	-68.352	0	0	0	0	0	0	0	0	4	16	11	23.9195	33	27	21	19	14	9	10	9	3	2	1	1	0	1	0	0	0	0	0
	-68.336	0	0	0	0	0	0	0	0	6	10	13	31.8926	29	20	17	28	21	14	10	4	3	3	1	3	1	0	1	0	0	0	0
	-68.32	0	0	0	0	0	0	1	0	7	9	13	21.2617	30	24	20	27	17	14	8	7	2	4	0	2	0	0	0	0	0	2	0
	-68.304	0	0	0	1	0	0	1	0	6	13	16	21.2617	24	22	22	21	17	16	7	3	6	4	3	5	1	1	0	0	0	0	0
	-68.288	0	0	0	0	1	3	0	0	6	10	22	26.5772	19	31	35	26	15	20	8	5	3	1	3	1	3	0	0	1	0	1	0
	-68.272	0	0	1	0	0	0	0	1	6	8	15	15.9463	32	20	22	24	14	9	6	3	3	1	1	0	1	0	2	1	0	0	0
	-68.256	0	1	0	0	0	0	0	2	6	4	22	24.8054	29	30	25	31	17	18	6	6	3	1	3	1	1	2	1	1	0	0	0
	-68.24	0	0	0	0	0	0	0	2	8	13	12	20.3758	21	34	21	31	22	19	5	6	6	3	2	3	1	2	0	1	0	0	0
	-68.224	0	0	0	0	0	0	1	0	1	12	14	19.4899	26	31	22	27	14	10	12	5	1	4	1	1	0	2	0	0	0	1	0
	-68.208	0	0	0	0	0	0	3	3	5	8	18	26.5772	27	27	23	11	19	11	9	5	3	4	2	2	0	1	0	0	0	0	0
	-68.192	0	0	0	0	0	1	0	3	2	5	17	17.7181	26	18	33	21	16	18	11	8	3	3	3	2	0	0	0	1	0	1	1
	-68.176	0	0	0	0	0	0	0	1	4	13	18	29.2349	34	30	23	23	12	7	8	8	2	1	2	1	1	0	0	1	0	1	0
	-68.16	0	0	0	0	0	0	0	1	3	8	22	22.1476	23	25	31	23	18	14	8	6	2	4	0	1	1	0	1	0	1	0	0
	-68.144	0	0	0	0	0	0	1	0	2	6	13	25.6913	20	28	26	17	17	17	7	5	7	1	2	1	1	1	0	1	0	0	0
	-68.128	0	0	0	0	0	0	1	3	0	11	18	25.6913	23	27	26	22	19	15	8	8	8	0	1	1	1	0	0	0	0	1	0
	-68.112	0	0	0	0	0	0	0	0	5	14	16	23.0336	21	29	22	30	11	15	11	8	4	2	3	3	0	0	0	1	0	0	1
	-68.096	1	0	0	0	0	0	1	2	7	16	31	20.3758	26	21	29	20	17	16	7	10	3	6	3	0	1	2	1	0	1	0	0
	-68.08	0	0	0	0	0	0	0	2	4	10	17	22.1476	28	26	24	22	19	17	7	11	2	3	3	4	1	1	0	1	1	1	0
	-68.064	0	0	0	0	0	1	1	2	4	6	13	25.6913	26	23	18	22	25	12	7	5	5	1	4	2	0	0	0	0	0	0	0
	-68.048	1	0	0	0	0	0	0	4	10	9	17	33.6644	30	18	30	27	5	9	10	8	4	5	2	4	4	0	1	1	0	0	0
	-68.032	0	0	0	0	1	0	0	2	1	4	16	18.604	21	31	18	26	17	12	8	3	3	3	2	2	0	0	0	1	1	1	0
	-68.016	0	0	0	0	0	0	1	2	6	16	14	25.6913	31	20	29	18	21	16	10	5	0	3	2	2	0	0	0	0	2	0	0
	-68	0	0	0	0	0	0	0	5	4	17	11	21.2617	25	24	25	16	15	12	8	13	2	2	1	1	4	0	0	0	0	0	2
	-67.984	2	0	0	0	1	0	0	1	4	10	13	23.0336	22	26	20	25	22	10	6	3	4	4	2	0	2	2	1	0	0	0	0
	-67.968	0	0	0	0	0	0	1	4	2	8	13	23.9195	23	26	18	22	11	7	13	4	1	7	0	2	0	0	0	0	0	0	0
	-67.952	0	0	0	0	0	0	3	3	2	15	13	30.1208	35	37	19	23	16	17	6	6	3	1	2	2	1	0	0	0	0	1	0
	-67.936	0	0	0	0	0	0	0	1	3	7	11	33.6644	23	29	33	13	13	9	5	4	7	5	2	2	1	1	1	0	0	0	0
	-67.92	1	0	0	0	0	0	0	5	1	12	17	23.0336	32	24	24	27	18	20	5	6	4	4	2	1	0	1	0	0	0	0	0
	-67.904	0	0	0	1	0	0	0	1	4	12	20	20.3758	28	31	29	24	11	18	9	6	3	1	2	2	0	1	1	0	1	0	0
	-67.888	0	0	0	0	0	2	0	1	7	7	14	21.2617	29	37	31	16	18	16	7	8	5	1	1	1	2	1	0	1	0	0	0
	-67.872	1	0	0	0	0	0	0	1	4	12	13	22.1476	30	24	21	27	14	15	3	7	1	2	0	0	0	1	0	0	0	0	0
	-67.856	0	0	0	0	0	0	0	0	3	4	12	25.6913	26	25	30	28	14	7	9	11	4	1	0	1	0	0	0	0	0	0	0
	-67.84	3	0	1	0	0	1	0	1	6	6	12	21.2617	27	24	17	32	14	11	4	4	3	0	4	2	1	1	0	1	0	0	0
	-67.824	0	0	0	0	0	1	1	2	4	12	17	19.4899	24	24	25	24	7	14	15	8	4	1	3	1	1	0	2	1	1	0	0
	-67.808	1	0	0	0	1	1	0	1	3	10	21	38.094	38	26	26	18	15	11	11	7	5	2	1	1	2	1	0	0	0	1	1
	-67.792	0	0	0	1	0	2	2	2	1	4	21	31.0067	23	28	21	20	11	9	8	1	1	4	1	2	0	1	0	1	0	0	0
	-67.776	0	0	0	0	0	1	0	7	2	8	13	22.1476	32	41	25	23	16	10	10	4	2	3	2	3	3	1	0	0	0	0	1
	-67.76	0	0	0	0	0	0	1	2	3	12	20	14.1745	31	27	23	34	9	10	7	3	4	2	4	1	1	0	1	0	2	0	0
	-67.744	1	0	0	0	0	0	0	2	2	6	21	23.9195	22	33	14	23	25	14	9	4	6	4	2	0	1	1	0	0	0	0	0
	-67.728	0	0	1	0	0	0	1	1	10	7	14	32.7785	21	23	26	19	21	14	9	7	3	3	1	3	1	2	0	0	0	0	0
	-67.712	1	0	0	0	0	1	0	1	5	9	17	22.1476	32	19	21	27	11	21	11	2	4	3	4	0	0	0	0	1	1	0	0
	-67.696	1	0	0	2	0	1	1	2	6	7	15	31.0067	22	36	19	28	14	16	2	5	0	7	2	0	2	1	0	1	0	0	0
	-67.68	0	0	0	0	0	0	0	3	2	11	17	20.3758	33	28	23	26	16	11	8	8	1	1	2	1	1	1	0	0	0	0	0
	-67.664	0	0	0	0	0	1	0	4	6	6	18	22.1476	29	27	30	18	9	9	9	5	2	7	2	2	2	0	0	0	0	1	1
	-67.648	0	0	0	0	1	0	0	3	6	7	11	26.5772	28	30	27	30	20	14	7	6	4	4	3	1	2	0	1	0	1	0	0
	-67.632	1	0	0	0	0	0	0	0	0	7	14	24.8054	29	22	21	26	17	15	9	6	2	2	4	0	1	1	0	2	0	0	0
	-67.616	0	0	0	0	0	0	1	3	6	11	14	23.0336	29	18	27	24	17	11	12	2	2	1	0	1	2	0	0	0	0	2	0
	-67.6	0	0	0	0	0	0	0	5	6	12	18	18.604	32	24	22	30	21	13	12	7	4	4	2	1	4	0	0	1	2	0	0
	-67.584	1	1	0	0	0	0	0	3	5	8	16	15.0604	35	28	20	18	20	14	10	4	5	0	4	2	2	2	0	0	0	0	0
	-67.568	0	1	0	0	0	0	1	5	2	8	19	28.349	26	27	27	17	13	19	9	6	4	5	5	2	0	0	0	2	1	0	0
	-67.552	0	0	0	0	0	0	0	2	3	12	10	23.0336	26	26	28	22	15	20	5	5	1	1	2	5	1	2	0	0	0	0	1
	-67.536	0	0	0	0	0	0	0	0	9	8	22	23.0336	23	30	31	23	15	19	8	7	4	2	1	2	2	1	0	0	0	0	0
	-67.52	0	1	0	0	0	0	1	5	6	12	14	16.8322	28	27	17	33	23	15	5	9	1	2	2	2	0	1	1	0	0	0	0
	-67.504	0	0	0	0	0	0	0	1	7	7	12	17.7181	26	33	20	30	19	18	8	8	2	5	4	2	0	0	0	0	0	0	1
	-67.488	0	0	0	1	0	1	0	1	3	4	18	25.6913	32	25	20	24	13	19	5	8	2	3	0	0	3	0	2	0	0	0	0
	-67.472	1	0	0	0	0	0	0	1	6	14	21	25.6913	32	29	25	21	12	14	12	6	3	1	4	1	2	1	1	0	0	0	0
	-67.456	1	0	0	0	0	0	2	5	3	12	8	31.0067	24	17	24	28	13	16	9	4	4	7	0	1	0	0	1	0	2	0	0
	-67.44	0	0	0	1	0	0	0	3	1	14	16	26.5772	25	36	29	27	12	21	9	10	4	1	2	0	0	2	2	0	0	0	0
	-67.424	0	0	0	0	1	0	0	3	4	11	16	25.6913	40	19	19	19	17	17	13	6	3	1	3	1	0	0	1	1	0	0	0
	-67.408	0	0	0	0	0	0	1	1	6	14	14	23.9195	28	30	24	25	17	16	13	6	2	1	3	2	1	0	0	1	0	1	0
	-67.392	1	0	0	0	0	0	0	2	5	9	10	19.4899	38	26	32	22	16	10	11	3	3	3	3	1	2	2	1	1	0	0	0
	-67.376	0	0	0	0	0	0	0	1	5	10	10	27.4631	29	32	31	26	13	12	7	7	1	2	0	0	0	3	1	0	1	0	0
	-67.36	0	0	0	0	0	0	0	2	6	10	13	14.1745	28	29	20	19	19	10	8	7	5	2	0	3	1	0	0	0	1	1	0
	-67.344	0	1	0	0	0	0	0	0	7	6	21	25.6913	25	30	27	27	16	15	13	5	3	3	1	0	3	0	0	0	0	0	0
	-67.328	0	0	0	0	0	0	1	1	2	5	22	35.4362	35	23	18	27	17	17	10	6	4	3	0	3	2	2	0	1	0	0	0
	-67.312	0	0	0	0	0	2	0	3	4	9	19	20.3758	33	34	24	21	24	12	6	3	5	3	2	1	2	1	0	0	0	0	0
	-67.296	0	0	0	0	0	0	0	2	2	7	20	30.1208	22	21	34	18	12	7	9	5	6	5	0	1	0	0	1	1	0	0	0
	-67.28	0	1	0	0	1	0	3	2	4	11	11	24.8054	29	25	25	27	16	12	8	7	3	1	1	1	2	2	0	0	1	0	1
	-67.264	0	0	0	0	0	0	0	0	2	10	17	18.604	29	28	24	29	16	12	10	12	4	2	1	5	2	0	0	0	0	0	0
	-67.248	0	0	0	0	0	1	0	2	5	8	16	21.2617	33	25	30	33	11	9	6	5	4	4	0	1	0	0	1	1	0	1	0
	-67.232	0	0	0	0	0	0	1	1	7	8	14	19.4899	28	36	28	22	19	13	5	13	2	4	6	1	0	1	1	0	0	1	0
	-67.216	0	1	0	0	0	1	0	2	2	11	16	32.7785	27	24	21	31	17	13	7	9	3	1	0	0	0	1	1	0	0	0	0
	-67.2	0	0	0	0	0	0	0	1	5	11	18	23.0336	20	30	26	26	15	8	10	5	2	4	7	1	0	2	0	0	0	0	0
	-67.184	0	1	0	0	0	0	0	3	6	6	21	25.6913	26	23	28	37	9	5	14	7	5	3	1	3	0	2	0	0	0	1	0
	-67.168	0	0	0	0	0	0	0	2	4	11	8	19.4899	37	22	21	21	10	6	7	5	6	6	3	2	2	2	0	0	0	0	0
	-67.152	0	0	0	0	0	0	0	1	3	8	13	15.9463	24	23	22	14	12	17	3	6	4	1	4	1	0	0	1	0	1	0	0
	-67.136	0	1	0	0	0	0	2	4	5	10	15	31.8926	33	23	20	23	10	9	11	5	4	3	1	0	2	0	0	0	0	1	0
	-67.12	1	0	0	0	1	0	1	1	3	11	12	22.1476	35	36	25	26	20	14	16	10	4	4	1	0	0	0	0	0	2	0	0
	-67.104	0	0	0	0	0	0	0	4	5	10	15	17.7181	29	29	31	32	19	12	7	4	3	2	1	2	2	0	0	1	0	0	1
	-67.088	0	1	0	0	0	0	0	3	3	12	14	23.0336	17	35	24	25	23	14	12	7	3	1	2	3	0	0	0	0	0	0	0
	-67.072	0	0	0	0	0	0	2	2	7	9	12	23.0336	23	20	31	22	20	11	6	5	2	2	0	2	2	0	1	0	0	0	0
	-67.056	0	1	0	0	0	0	0	1	9	5	20	20.3758	29	30	20	20	11	11	9	5	5	5	1	3	1	2	1	2	0	0	0
	-67.04	0	0	0	0	0	2	0	0	5	7	18	34.5503	27	20	30	24	17	11	12	8	3	3	4	0	2	0	0	2	1	0	0
	-67.024	0	0	0	0	0	0	1	2	3	6	16	24.8054	28	26	18	27	16	12	12	5	2	1	5	1	1	3	0	0	0	0	0
	-67.008	0	0	0	0	0	1	0	2	8	17	21	24.8054	34	19	23	22	19	16	7	2	6	3	1	0	1	0	0	1	1	0	0
	-66.992	1	1	0	0	0	0	4	3	4	11	15	21.2617	26	29	31	25	24	11	8	8	3	2	1	2	1	0	0	0	0	0	0
	-66.976	0	0	0	0	0	1	4	1	7	11	19	23.0336	23	29	23	22	23	8	7	5	4	2	2	3	1	1	2	0	0	0	0
	-66.96	0	0	0	0	0	0	2	2	3	14	14	21.2617	29	35	23	22	15	19	14	3	4	1	2	3	0	1	0	0	0	0	0
	-66.944	0	0	0	0	0	0	0	1	5	11	22	23.9195	29	37	23	23	18	13	4	6	5	4	3	2	1	0	1	0	0	0	0
	-66.928	0	0	0	0	0	0	0	0	8	14	13	17.7181	30	24	33	31	25	18	15	6	4	0	0	4	1	1	2	1	1	0	0
	-66.912	0	0	0	0	0	0	0	3	5	13	16	19.4899	33	11	23	20	14	15	8	3	2	4	2	2	0	0	0	0	0	0	0
	-66.896	0	0	1	0	0	0	0	2	4	4	13	32.7785	32	28	17	21	19	14	11	3	6	2	2	1	1	0	0	0	0	0	0
	-66.88	0	0	0	0	0	0	2	0	4	15	14	23.9195	18	19	25	17	17	8	11	8	3	3	5	2	1	0	0	0	0	0	0
	-66.864	1	0	0	0	0	0	0	1	5	12	16	22.1476	24	25	20	24	14	15	8	8	7	2	1	0	0	0	0	0	0	0	0
	-66.848	0	0	0	0	1	1	0	4	4	10	12	31.0067	24	32	26	24	22	15	6	6	3	5	3	4	0	0	0	0	0	0	0
	-66.832	0	0	0	0	0	0	0	2	3	17	19	26.5772	26	21	32	33	21	15	9	8	7	1	3	4	0	0	0	1	0	0	0
	-66.816	0	0	1	0	0	1	2	4	3	16	17	17.7181	21	22	18	20	14	15	7	7	2	3	4	1	1	0	0	1	0	1	0
	-66.8	0	1	0	0	0	0	0	2	1	9	15	14.1745	31	24	22	23	17	20	11	4	5	2	0	3	2	0	0	1	0	0	0
	-66.784	1	0	0	0	1	0	0	0	3	9	23	22.1476	31	29	20	22	16	17	18	4	6	3	2	1	1	0	0	1	1	1	0
	-66.768	0	0	0	0	0	0	0	1	7	18	19	20.3758	26	29	25	30	17	12	8	4	7	3	2	1	1	1	1	0	1	0	0
	-66.752	0	0	0	0	0	1	1	1	4	11	10	29.2349	38	22	36	23	13	11	13	5	2	2	1	2	2	0	0	0	0	0	0
	-66.736	0	0	0	1	0	0	0	3	5	11	15	30.1208	22	27	24	28	21	14	4	3	3	6	0	0	0	0	2	0	0	0	0
	-66.72	0	0	0	0	0	1	0	0	6	10	19	24.8054	30	24	22	24	14	12	10	3	2	1	1	1	0	0	0	0	0	1	0
	-66.704	0	0	0	0	0	0	0	4	3	14	18	29.2349	23	31	26	25	18	14	7	9	4	4	4	2	1	0	1	0	0	0	0
	-66.688	0	0	0	0	0	0	0	3	4	8	18	22.1476	21	28	16	24	14	14	6	6	2	2	4	2	2	1	1	0	0	0	1
	-66.672	2	0	0	0	0	0	0	0	2	7	21	24.8054	18	14	23	28	19	11	7	2	3	3	5	2	2	0	1	0	0	0	0
	-66.656	0	0	0	0	0	0	0	2	2	8	19	21.2617	17	26	25	34	9	18	9	8	4	4	4	1	2	0	1	0	1	0	1
	-66.64	1	0	0	0	0	1	0	2	6	15	32	23.0336	25	26	24	25	21	12	5	8	5	0	4	0	0	0	1	1	0	0	0
	-66.624	0	0	1	0	0	1	1	1	2	8	26	26.5772	21	25	27	32	18	11	10	9	7	0	1	2	3	1	2	0	2	0	0
	-66.608	0	0	1	0	0	0	0	0	5	7	10	22.1476	33	19	25	19	21	12	10	8	7	4	4	3	2	1	0	0	0	1	0
	-66.592	0	0	0	1	0	0	2	4	0	12	14	19.4899	19	22	23	28	16	18	9	9	2	1	1	2	1	0	2	0	0	0	0
	-66.576	1	0	0	0	0	0	0	3	8	11	18	22.1476	29	32	21	15	17	12	9	5	2	4	1	0	0	0	0	0	1	0	0
	-66.56	0	0	0	0	0	0	2	1	5	14	23	23.9195	32	33	27	22	23	18	10	10	4	0	1	1	1	0	1	0	1	0	1
	-66.544	0	0	0	0	0	0	0	2	1	13	19	23.0336	27	23	21	25	15	14	9	5	3	2	4	1	0	0	1	0	0	1	0
	-66.528	0	0	0	0	1	0	0	4	3	14	18	28.349	25	15	29	25	16	13	5	7	2	5	2	0	3	0	1	0	0	0	0
	-66.512	0	0	1	0	0	0	1	3	6	12	16	17.7181	33	22	22	23	16	14	3	3	5	2	3	0	2	0	0	1	1	0	0
	-66.496	0	0	0	0	0	0	0	0	6	9	19	26.5772	23	24	21	22	17	15	5	8	4	1	6	2	0	0	1	0	0	0	0
	-66.48	1	0	0	0	1	1	0	3	7	8	15	29.2349	20	29	24	23	24	24	8	7	5	0	1	2	1	1	0	0	0	0	0
	-66.464	0	0	0	0	0	0	1	1	3	14	16	23.0336	24	35	27	15	21	10	9	6	3	2	4	0	0	2	0	0	0	0	0
	-66.448	0	0	0	1	0	0	1	3	5	9	16	29.2349	29	26	27	18	21	15	3	8	9	2	1	1	0	0	2	0	0	0	0
	-66.432	0	0	0	0	1	0	1	0	1	8	16	23.0336	28	26	23	20	13	14	11	8	2	4	0	2	1	1	1	0	0	1	0
	-66.416	0	0	0	0	0	1	1	2	5	8	19	21.2617	32	38	23	21	20	15	10	3	4	0	0	1	2	0	1	0	1	0	0
	-66.4	0	0	0	1	0	0	0	2	2	7	21	23.0336	34	42	26	16	9	17	13	7	4	0	2	2	1	0	1	0	0	0	0
	-66.384	0	1	0	0	0	0	0	1	4	5	18	25.6913	35	24	25	23	18	9	15	4	5	4	4	2	1	0	1	0	1	0	0
	-66.368	0	0	0	0	0	0	0	1	2	4	11	23.9195	23	26	33	15	17	12	7	7	4	1	2	1	0	0	2	0	0	0	0
	-66.352	0	0	0	1	0	1	0	5	5	12	15	18.604	27	31	26	37	27	7	8	9	7	1	0	2	1	1	0	0	0	0	0
	-66.336	0	0	0	0	0	0	0	3	3	5	18	18.604	23	24	20	21	12	13	7	5	3	3	0	2	1	0	0	0	0	0	0
	-66.32	0	0	0	0	0	1	1	3	1	10	10	22.1476	30	21	23	27	19	10	2	4	5	5	3	1	1	0	0	0	0	0	0
	-66.304	0	1	0	0	0	0	0	5	4	14	19	21.2617	26	30	27	32	18	10	10	6	4	3	2	2	1	0	1	0	0	1	0
	-66.288	1	0	0	0	0	0	0	1	7	10	12	27.4631	20	35	19	20	8	14	7	11	5	2	2	2	0	2	0	0	0	1	0
	-66.272	0	0	0	0	0	0	1	2	6	9	20	16.8322	33	22	29	22	16	16	11	9	3	0	1	2	1	0	1	0	0	0	0
	-66.256	0	0	0	0	0	0	0	2	8	13	21	29.2349	26	24	34	22	23	18	6	9	3	2	1	3	2	1	0	1	0	0	0
	-66.24	0	0	0	0	0	0	2	1	0	8	15	13.2886	38	22	30	20	14	17	9	2	5	2	2	1	1	1	0	0	1	0	0
	-66.224	1	0	0	0	0	1	2	1	6	7	16	20.3758	27	35	19	24	16	18	9	10	7	6	3	1	0	0	2	0	0	0	0
	-66.208	1	0	0	0	0	2	2	1	4	10	16	15.9463	21	23	44	28	22	12	8	4	3	5	2	2	0	1	0	0	0	0	1
	-66.192	0	0	0	0	0	0	1	1	3	7	19	22.1476	30	25	25	23	20	13	12	4	5	5	4	3	2	1	0	0	0	0	0
	-66.176	1	1	0	0	0	0	0	3	2	9	16	26.5772	38	24	22	26	17	11	8	5	2	0	3	1	2	1	0	0	1	0	0
	-66.16	0	0	0	0	0	0	2	1	8	9	18	25.6913	27	31	26	24	13	16	2	4	7	1	3	0	1	0	1	0	0	0	1
	-66.144	0	0	0	0	0	0	0	1	4	11	17	22.1476	27	22	16	30	15	5	6	8	0	2	1	2	1	0	0	0	0	0	0
	-66.128	0	0	0	0	0	0	0	2	5	4	23	19.4899	31	25	28	27	16	17	8	4	4	9	0	1	1	0	0	0	0	0	0
	-66.112	0	0	0	0	0	0	0	4	4	19	12	25.6913	29	29	17	26	17	12	11	2	4	4	4	2	0	0	1	0	0	0	0
	-66.096	0	0	0	0	0	0	1	1	3	11	21	32.7785	21	38	23	23	18	13	11	4	4	0	4	4	0	2	1	1	0	0	0
	-66.08	0	0	1	0	0	0	2	1	8	18	13	29.2349	25	19	24	18	19	18	9	3	3	1	0	1	0	2	0	0	0	0	0
	-66.064	0	0	0	0	0	0	0	1	5	11	16	21.2617	14	29	23	23	15	18	9	8	3	6	3	1	1	0	2	0	0	0	0
	-66.048	1	1	0	0	0	0	0	2	5	6	13	27.4631	27	34	31	19	15	17	8	2	4	2	1	2	0	0	1	0	0	2	1
	-66.032	0	0	0	0	0	1	1	1	4	8	12	15.9463	30	30	28	16	15	19	10	1	3	3	2	0	2	1	0	0	1	0	0
	-66.016	0	0	0	0	0	0	0	1	5	9	23	20.3758	26	27	22	23	17	13	4	5	4	1	2	1	0	0	1	2	1	0	2
	-66	0	1	0	0	0	0	1	0	3	12	6	18.604	21	32	25	13	17	17	12	10	4	7	1	3	1	2	0	0	0	0	0
	-65.984	0	1	0	0	0	0	0	1	6	12	21	30.1208	27	22	24	22	11	17	7	7	3	3	4	2	1	2	0	0	0	0	0
	-65.968	0	0	0	0	0	0	1	2	2	14	19	26.5772	36	20	16	18	18	27	12	11	5	2	4	0	0	2	0	0	0	0	0
	-65.952	0	0	0	0	0	1	1	1	8	9	16	22.1476	41	23	35	28	17	16	7	3	1	1	1	4	0	1	0	1	0	0	0
	-65.936	0	0	0	0	0	0	1	0	7	10	20	20.3758	27	37	30	26	17	15	6	8	2	5	1	2	2	0	0	0	0	0	0
	-65.92	0	0	0	1	1	0	0	2	14	9	22	19.4899	25	36	24	16	17	8	5	7	1	0	1	0	1	1	0	0	0	1	0
	-65.904	0	0	0	0	0	0	0	4	6	13	11	23.0336	23	27	26	22	15	13	6	8	2	3	1	3	2	1	0	1	0	0	0
	-65.888	0	0	0	0	1	0	0	1	8	12	16	20.3758	25	21	29	27	16	18	12	7	7	1	2	1	0	0	2	0	0	0	0
	-65.872	1	0	0	0	0	1	0	2	4	9	14	23.0336	25	22	28	29	12	10	16	7	3	0	0	0	1	2	0	0	0	0	0
	-65.856	0	0	0	0	1	0	1	1	2	5	18	16.8322	25	23	29	18	11	9	4	5	0	2	1	2	1	0	0	0	0	0	0
	-65.84	0	0	0	0	1	1	1	3	8	10	14	30.1208	22	24	26	22	20	16	7	5	8	1	5	0	1	0	2	1	1	0	0
	-65.824	0	0	0	1	0	2	0	3	11	14	16	22.1476	31	30	28	22	14	10	8	2	4	1	4	2	3	1	0	1	1	0	0
	-65.808	0	0	0	0	0	0	0	2	3	7	13	26.5772	22	30	34	21	14	19	7	11	7	2	1	2	0	2	1	0	0	0	0
	-65.792	0	0	0	0	0	0	2	1	4	11	16	21.2617	28	31	28	32	20	7	7	5	2	3	1	1	1	0	1	1	0	0	0
	-65.776	0	0	0	0	0	0	0	3	1	12	19	23.0336	25	23	23	39	18	9	9	2	7	2	1	1	0	0	0	0	0	0	0
	-65.76	0	1	0	0	0	0	0	4	4	12	14	18.604	27	33	22	22	12	17	9	9	2	0	0	1	3	2	0	0	1	0	0
	-65.744	1	0	0	0	0	0	1	3	6	14	13	24.8054	30	22	18	23	18	18	8	2	3	1	1	2	0	2	0	2	0	0	0
	-65.728	0	0	0	0	1	0	0	2	4	9	11	23.9195	30	32	22	12	22	13	7	1	5	2	2	1	2	1	2	0	0	0	0
	-65.712	0	0	0	0	0	0	2	2	5	7	20	21.2617	25	25	24	22	15	18	5	5	1	3	1	1	1	1	1	0	0	0	0
	-65.696	0	0	0	0	0	0	1	3	6	11	16	18.604	21	21	28	31	19	14	7	4	3	3	0	1	1	2	0	0	0	0	0
	-65.68	0	0	0	0	0	0	0	1	3	11	14	20.3758	28	21	18	31	22	17	10	2	2	1	6	1	1	1	0	2	0	1	0
	-65.664	0	0	0	0	0	0	1	2	4	12	11	23.9195	26	19	20	21	10	8	12	4	4	3	2	0	0	0	0	0	1	0	0
	-65.648	0	0	0	0	0	0	0	1	5	6	23	16.8322	24	21	24	16	10	10	8	7	2	1	0	0	1	0	1	0	2	0	0
	-65.632	0	0	0	0	0	0	1	3	6	11	20	29.2349	25	17	29	21	17	17	8	6	3	2	3	2	0	1	1	0	0	0	0
	-65.616	0	0	0	0	0	0	1	2	7	10	13	15.0604	21	31	24	26	16	18	6	6	4	3	2	2	1	0	1	1	0	0	1
	-65.6	1	0	0	0	0	0	1	0	6	10	17	16.8322	26	45	25	30	20	14	12	9	4	1	5	1	1	1	0	1	0	0	0
	-65.584	0	0	1	0	0	0	0	1	3	12	20	28.349	27	29	32	23	13	13	5	2	5	0	2	1	0	0	0	0	0	0	1
	-65.568	2	1	0	0	0	0	0	3	6	19	23	26.5772	20	29	27	27	17	9	4	5	5	2	0	0	0	1	0	1	0	0	0
	-65.552	0	1	1	0	0	0	0	1	5	6	17	30.1208	28	23	16	18	22	14	12	7	2	2	6	2	1	1	0	0	0	1	0
	-65.536	0	0	0	0	0	0	0	2	8	13	13	24.8054	29	21	25	24	20	16	4	6	4	1	2	0	2	2	0	0	0	0	0
	-65.52	0	0	0	0	0	1	1	3	2	13	16	26.5772	17	31	29	27	15	14	10	5	3	2	2	1	5	1	0	0	0	0	0
	-65.504	0	0	0	0	0	1	0	2	7	9	17	22.1476	28	36	24	22	26	10	10	5	1	4	3	1	1	1	2	0	0	0	0
	-65.488	2	0	0	1	0	0	1	2	2	5	16	23.0336	22	26	26	35	15	13	8	5	2	2	5	0	4	1	0	2	0	0	0
	-65.472	1	0	0	0	0	1	0	3	3	14	14	24.8054	36	26	25	35	20	18	9	10	2	2	2	0	0	1	0	0	0	0	1
	-65.456	0	0	0	0	0	0	0	1	1	14	19	26.5772	20	31	16	27	21	10	10	3	0	0	1	4	0	1	1	1	0	0	0
	-65.44	0	0	0	0	0	0	0	1	2	7	16	28.349	25	31	23	39	18	16	7	10	7	5	1	1	1	1	2	2	0	1	0
	-65.424	0	0	0	0	0	0	0	6	3	6	18	31.0067	34	33	29	29	20	20	6	8	4	5	4	3	1	0	1	0	1	0	0
	-65.408	1	0	0	0	0	1	0	1	4	9	16	22.1476	20	22	24	25	20	15	8	7	6	3	4	3	0	1	1	0	1	0	0
	-65.392	1	0	0	0	0	0	0	4	6	9	27	28.349	26	31	29	24	16	9	5	10	0	2	1	1	0	1	0	1	0	0	0
	-65.376	0	0	0	0	0	0	0	5	4	9	18	15.0604	34	27	23	31	22	16	8	11	7	1	3	2	0	1	0	0	0	0	1
	-65.36	0	0	0	0	0	2	0	3	4	12	12	27.4631	28	25	16	21	13	13	8	6	2	1	5	1	0	0	0	0	0	0	0
	-65.344	0	0	0	0	0	0	0	4	4	10	23	17.7181	21	27	24	25	15	18	8	8	0	4	0	2	0	0	0	0	0	0	0
	-65.328	0	0	0	0	0	0	2	1	6	12	24	17.7181	29	26	25	32	16	16	10	8	5	3	2	1	1	1	0	0	1	0	0
	-65.312	1	0	0	0	0	1	1	2	6	14	17	24.8054	24	30	24	17	16	20	9	4	8	3	0	1	1	0	1	0	0	0	0
	-65.296	1	0	0	0	1	0	0	2	2	8	25	28.349	28	29	22	19	13	12	12	5	5	0	1	4	2	2	0	0	1	0	0
	-65.28	0	1	0	0	0	1	0	3	4	10	21	21.2617	34	26	32	19	16	11	7	3	4	0	3	0	0	2	1	1	0	0	0
	-65.264	0	0	0	0	0	0	2	1	5	10	13	21.2617	26	28	32	20	23	7	9	8	2	2	4	0	0	3	0	0	0	0	0
	-65.248	0	1	0	0	0	0	0	2	3	17	10	22.1476	28	33	20	23	18	11	6	7	3	4	2	0	0	2	1	0	0	0	1
	-65.232	0	0	0	0	0	0	0	1	1	5	16	17.7181	22	28	32	16	15	11	8	4	6	6	1	1	0	2	0	0	1	0	0
	-65.216	0	0	1	0	0	0	1	2	6	8	17	9.74497	17	25	27	22	15	9	3	8	3	4	1	1	0	1	1	0	0	0	0
	-65.2	0	0	0	0	0	0	0	2	5	10	16	27.4631	36	32	28	23	16	10	9	5	5	4	1	3	0	0	1	1	0	1	0
	-65.184	1	0	0	0	0	0	0	1	10	10	16	20.3758	19	26	24	24	21	13	11	7	1	2	0	1	0	1	1	1	0	0	0
	-65.168	0	0	0	0	0	0	0	3	9	12	13	28.349	24	27	28	14	13	16	12	5	2	6	2	1	0	2	2	0	0	0	0
	-65.152	0	0	1	1	0	0	1	5	3	11	11	23.0336	16	31	22	28	10	12	16	2	6	1	1	3	0	0	2	0	0	1	0
	-65.136	0	0	0	0	0	0	0	1	4	12	23	30.1208	22	38	32	28	17	16	14	7	1	1	3	0	0	2	1	0	0	0	0
	-65.12	0	0	0	0	0	1	0	0	4	10	17	23.9195	28	33	33	35	13	15	9	4	0	3	2	4	1	0	0	0	0	0	0
	-65.104	0	0	1	0	1	0	1	3	5	8	19	26.5772	25	25	23	25	19	11	10	4	7	1	1	0	0	0	0	2	0	0	0
	-65.088	0	0	0	0	0	2	1	1	3	9	16	21.2617	27	31	32	24	14	7	14	1	3	4	0	1	1	1	1	0	0	1	0
	-65.072	0	0	0	1	1	0	0	1	5	12	11	24.8054	23	32	29	24	20	16	7	4	3	1	1	3	1	2	1	1	0	0	0
	-65.056	0	0	0	0	0	0	0	0	10	6	16	22.1476	29	29	32	20	11	10	6	2	4	5	3	2	0	0	0	0	0	0	0
	-65.04	0	0	0	0	0	0	0	2	9	14	14	15.9463	26	33	30	24	15	12	7	2	2	1	1	0	0	0	0	0	0	0	0
	-65.024	0	0	1	0	0	0	0	2	6	6	16	31.8926	28	23	29	29	16	18	10	8	5	3	2	0	1	2	1	0	0	0	0
	-65.008	1	0	0	0	0	0	0	4	4	8	22	17.7181	29	23	29	23	19	15	9	3	4	3	3	0	1	0	0	0	0	0	0
	-64.992	0	0	0	0	0	0	0	3	6	7	14	26.5772	24	30	19	26	20	15	6	6	3	2	2	1	0	2	0	0	0	0	0
	-64.976	0	0	1	0	0	0	1	1	3	11	20	22.1476	31	28	28	19	16	15	12	6	2	4	1	3	2	3	0	0	0	0	0
	-64.96	0	0	0	0	0	0	0	3	5	8	21	25.6913	25	23	22	25	17	16	11	11	7	4	3	0	1	1	0	0	0	0	0
	-64.944	1	0	0	0	0	1	1	2	7	11	15	26.5772	22	31	23	19	17	5	10	4	2	1	0	1	0	0	0	0	0	0	0
	-64.928	0	0	0	0	0	1	0	3	2	10	14	23.0336	32	35	23	28	19	11	10	4	2	1	4	3	3	1	1	0	0	0	0
	-64.912	0	0	0	0	0	0	0	1	7	15	17	22.1476	28	28	33	27	14	7	6	7	5	2	3	1	1	2	2	0	0	0	0
	-64.896	1	0	0	0	0	0	1	1	7	13	15	17.7181	23	27	17	26	14	6	7	4	6	2	0	1	0	2	2	1	1	1	0
	-64.88	1	0	0	0	0	0	0	2	3	7	14	21.2617	29	27	28	30	19	20	8	6	3	4	1	0	0	1	0	1	0	0	0
	-64.864	2	0	0	0	0	1	2	2	4	9	14	31.0067	28	45	33	30	23	12	2	6	4	3	1	2	3	0	0	1	2	0	0
	-64.848	0	0	0	0	0	0	0	1	3	6	20	19.4899	27	32	19	24	15	8	6	3	4	2	1	3	0	0	0	0	1	0	1
	-64.832	0	0	0	0	0	1	0	2	2	8	25	16.8322	27	27	27	24	14	12	5	6	3	1	1	2	1	1	0	1	0	0	1
	-64.816	0	0	0	1	0	0	0	3	7	13	14	18.604	25	34	23	31	17	14	5	7	1	2	3	1	2	0	0	0	0	0	1
	-64.8	0	0	0	0	0	0	1	2	6	14	13	22.1476	20	27	25	16	18	17	9	5	2	3	1	1	0	0	0	0	0	0	0
	-64.784	0	0	0	0	0	0	0	3	5	10	13	25.6913	22	28	15	26	17	12	6	4	2	2	3	3	0	1	1	2	0	0	1
	-64.768	0	0	0	0	0	1	1	4	9	8	16	25.6913	29	18	20	24	13	20	8	4	5	1	4	2	3	3	1	0	0	0	0
	-64.752	0	0	0	0	0	0	1	5	7	12	16	25.6913	30	30	31	27	15	12	7	6	3	3	2	1	1	0	0	1	0	0	0
	-64.736	0	1	0	1	0	1	0	2	1	13	12	10.6309	17	14	25	25	15	14	11	6	3	4	4	0	0	1	0	0	0	0	0
	-64.72	0	0	0	0	1	0	0	3	7	19	9	22.1476	11	27	30	25	15	10	4	6	3	1	4	1	0	1	1	0	0	0	0
	-64.704	0	1	1	0	0	1	2	3	6	5	13	27.4631	32	27	29	21	13	14	8	8	5	2	5	0	0	0	0	0	0	0	0
	-64.688	0	0	0	0	0	0	1	1	3	6	21	26.5772	19	34	21	32	15	13	6	7	2	3	3	4	0	2	1	0	1	0	0
	-64.672	0	0	1	0	0	0	1	2	4	7	15	24.8054	29	20	21	24	18	14	9	8	7	3	2	1	0	1	1	0	0	0	0
	-64.656	1	0	0	0	0	0	1	2	6	14	9	22.1476	28	28	24	23	17	21	14	9	3	2	2	3	0	1	1	0	1	1	0
	-64.64	0	0	0	0	0	1	0	4	7	7	16	31.0067	19	22	27	25	12	17	10	10	3	5	3	2	2	0	1	0	0	1	0
	-64.624	0	0	0	0	0	1	0	1	5	8	16	23.9195	25	21	16	18	17	9	8	7	5	4	2	2	1	1	1	0	1	0	0
	-64.608	1	0	0	0	0	0	0	2	7	10	18	28.349	36	28	33	25	21	12	6	5	6	0	1	0	1	0	0	0	0	0	0
	-64.592	1	0	0	0	0	1	1	3	3	4	18	16.8322	32	22	27	32	15	13	8	7	4	5	4	1	0	1	0	0	2	0	0
	-64.576	0	0	0	0	0	0	2	4	0	8	22	30.1208	22	23	13	17	16	3	6	2	2	1	3	1	2	1	2	0	0	0	0
	-64.56	0	0	0	0	0	0	0	3	3	15	15	23.9195	26	29	22	28	21	14	5	6	5	2	2	1	2	0	1	0	1	0	0
	-64.544	0	0	0	0	0	0	0	4	5	13	9	24.8054	20	24	34	18	5	12	7	2	5	7	2	0	2	1	0	0	0	0	0
	-64.528	0	1	0	0	0	0	0	2	1	10	19	18.604	27	23	24	24	17	13	10	6	4	0	2	3	1	0	0	0	1	0	0
	-64.512	0	0	0	0	0	0	1	3	9	14	12	22.1476	34	24	17	39	14	11	9	7	1	1	1	2	1	0	2	0	1	0	1
	-64.496	0	0	0	0	1	0	0	2	4	10	13	21.2617	27	28	30	27	13	17	11	4	4	1	1	1	1	1	1	1	0	0	0
	-64.48	1	0	0	0	0	0	2	2	3	13	20	17.7181	29	23	33	20	12	11	12	10	3	4	3	2	0	1	1	0	0	0	0
	-64.464	0	0	1	0	0	0	0	1	6	11	21	25.6913	38	18	25	22	15	8	10	8	4	0	3	2	1	2	0	0	0	1	0
	-64.448	1	0	0	0	0	0	1	3	10	9	10	17.7181	22	21	22	20	14	6	6	6	2	5	0	3	1	1	0	0	1	0	0
	-64.432	1	0	0	0	0	0	1	1	3	6	15	25.6913	22	24	23	28	13	13	13	5	5	0	3	0	1	2	0	0	1	0	1
	-64.416	1	0	0	0	0	0	0	3	3	8	20	30.1208	30	28	21	24	17	13	9	1	0	1	1	1	0	0	0	0	0	0	0
	-64.4	0	0	0	0	0	0	0	1	7	11	17	20.3758	23	34	28	17	18	14	5	3	8	4	3	1	2	2	0	1	0	0	0
	-64.384	0	0	2	0	0	0	0	3	4	11	18	23.0336	22	25	29	21	14	11	8	10	4	2	1	1	1	3	1	0	0	1	0
	-64.368	0	0	0	1	0	0	0	1	5	11	10	28.349	17	23	20	25	15	8	11	8	3	6	1	5	0	1	2	0	0	1	1
	-64.352	0	0	0	1	0	0	3	1	2	15	15	30.1208	31	28	19	23	18	11	8	10	2	3	3	0	0	1	0	1	0	0	0
	-64.336	1	0	1	0	0	0	0	1	4	4	14	19.4899	31	29	20	30	14	17	8	4	4	5	2	1	2	2	0	0	1	0	0
	-64.32	1	0	0	0	0	0	0	4	5	9	16	24.8054	31	33	26	23	19	22	9	7	0	1	3	0	1	0	1	0	1	0	0
	-64.304	0	0	0	0	0	0	0	2	1	13	25	23.0336	27	20	14	20	15	12	10	7	4	2	4	1	2	1	3	0	1	0	0
	-64.288	0	0	1	0	0	0	0	1	6	9	13	20.3758	37	30	22	26	14	7	16	7	3	4	0	1	1	0	0	1	0	0	0
	-64.272	0	0	0	0	0	0	0	2	2	11	15	27.4631	34	38	18	24	17	19	6	3	4	3	3	0	1	0	1	0	0	1	0
	-64.256	0	1	0	0	0	0	0	2	4	9	14	30.1208	25	31	33	26	12	15	6	5	4	3	0	0	1	0	0	2	0	0	0
	-64.24	0	0	0	0	0	0	1	3	4	13	13	22.1476	27	21	28	20	14	9	13	2	1	3	2	0	0	1	1	0	0	0	0
	-64.224	0	0	0	0	0	0	0	1	7	7	24	30.1208	29	16	36	25	16	14	8	10	8	4	1	1	1	0	0	1	1	0	0
	-64.208	0	0	0	0	0	0	2	0	2	10	15	20.3758	25	25	27	22	16	9	4	5	5	2	4	3	2	1	0	0	1	1	0
	-64.192	0	0	0	0	0	0	1	1	6	10	10	27.4631	21	32	31	26	13	20	7	5	2	2	4	0	2	1	0	1	0	0	0
	-64.176	0	0	0	0	0	0	0	4	3	10	14	24.8054	27	24	33	24	18	14	4	4	1	3	4	3	0	0	1	1	0	1	0
	-64.16	0	0	0	0	0	0	1	1	4	13	24	23.9195	30	30	26	27	15	14	6	6	9	2	2	1	1	0	0	1	0	1	0
	-64.144	0	0	0	0	0	0	0	4	4	14	19	35.4362	34	22	21	28	13	6	9	5	3	1	3	0	1	0	1	0	1	0	0
	-64.128	0	1	0	0	0	0	0	4	6	7	13	26.5772	24	29	25	23	16	9	10	10	3	2	3	3	1	1	0	1	0	0	0
	-64.112	2	0	0	0	0	0	0	3	6	9	14	25.6913	30	30	21	23	13	11	13	11	5	2	2	2	1	0	1	0	0	0	0
	-64.096	0	0	0	0	0	0	0	2	5	8	16	18.604	31	23	20	19	14	15	8	4	5	0	0	0	1	1	0	0	0	0	0
	-64.08	0	0	0	0	0	0	2	3	4	8	20	19.4899	27	32	28	26	17	12	10	4	2	4	2	0	2	1	0	0	2	0	0
	-64.064	1	0	0	0	0	0	0	4	5	5	17	31.0067	27	22	23	17	16	14	10	10	4	4	2	1	0	0	1	2	0	0	0
	-64.048	0	0	0	0	0	0	2	0	3	13	21	27.4631	24	36	20	20	13	13	8	6	3	1	0	1	0	1	0	0	0	0	0
	-64.032	0	0	0	0	0	0	0	1	3	12	16	23.9195	20	23	34	28	21	16	9	5	1	1	2	2	1	2	1	0	0	0	0
	-64.016	0	0	1	0	0	0	1	3	2	9	22	27.4631	27	26	19	19	13	18	9	7	5	2	1	3	1	3	1	0	0	0	0
	-64	0	1	0	0	0	0	0	0	3	13	14	23.0336	33	25	17	23	16	10	6	11	3	3	3	2	1	1	0	1	0	1	0
	-63.984	0	0	0	0	1	2	0	1	0	13	18	28.349	29	33	29	29	18	11	15	3	3	3	3	1	0	0	1	0	0	0	0
	-63.968	0	0	0	0	0	1	0	2	8	16	11	18.604	20	25	22	19	22	14	14	5	2	5	0	3	2	2	0	0	2	0	0
	-63.952	0	0	0	0	0	0	0	0	4	8	14	24.8054	29	30	19	23	23	15	10	6	3	3	1	0	3	1	0	1	0	0	0
	-63.936	0	0	0	0	0	0	1	2	3	6	15	22.1476	31	25	22	30	10	19	10	6	2	2	3	2	1	0	1	0	0	0	0
	-63.92	0	0	0	2	0	0	1	0	3	15	11	29.2349	37	29	27	21	18	10	6	8	4	0	4	3	0	2	0	0	1	0	0
	-63.904	1	0	0	0	0	1	0	3	5	9	17	27.4631	24	24	14	19	13	20	9	6	3	2	2	2	2	0	1	2	1	0	0
	-63.888	0	0	1	0	0	0	0	2	5	7	23	23.9195	32	28	18	27	17	6	6	5	2	1	1	2	2	0	0	1	0	1	1
	-63.872	1	1	0	0	0	0	1	2	6	12	21	22.1476	30	29	24	21	11	12	10	3	5	2	2	1	1	0	0	0	0	0	0
	-63.856	0	0	0	0	0	0	0	2	6	8	10	18.604	15	37	14	23	19	18	11	4	6	3	4	2	0	0	0	0	1	0	0
	-63.84	0	0	0	0	0	0	0	5	3	6	14	23.9195	24	17	30	30	16	15	11	9	5	2	2	1	2	0	1	0	0	1	1
	-63.824	0	0	0	0	0	0	0	2	8	11	17	27.4631	21	27	19	18	9	11	7	3	0	1	0	3	1	0	0	0	0	1	0
	-63.808	0	0	0	0	0	0	0	4	6	7	19	25.6913	23	25	21	27	24	6	6	6	5	5	1	5	0	0	0	0	0	0	0
	-63.792	0	0	0	0	0	0	1	1	3	12	23	17.7181	22	23	33	21	18	14	5	3	2	1	3	1	2	0	2	1	1	0	1
	-63.776	0	0	0	0	0	0	1	1	4	10	12	22.1476	29	34	26	18	17	17	7	7	4	0	3	1	0	1	0	0	0	0	0
	-63.76	0	0	0	0	1	0	0	4	8	16	19	27.4631	33	30	22	27	17	13	6	5	4	4	0	1	0	0	0	1	0	0	0
	-63.744	0	0	0	1	0	0	0	0	6	10	16	21.2617	27	32	27	19	18	16	17	4	2	5	4	0	0	1	0	0	0	0	0
	-63.728	0	0	0	0	0	0	1	2	5	12	15	23.9195	19	29	30	32	19	6	9	6	2	3	2	2	2	0	1	1	1	0	0
	-63.712	0	0	0	0	0	0	0	2	1	9	16	16.8322	31	28	18	20	11	15	6	10	6	3	3	2	1	0	0	0	0	0	0
	-63.696	0	0	0	0	0	0	1	0	6	15	20	29.2349	24	25	29	15	17	18	9	9	5	5	3	1	2	0	1	2	0	0	0
	-63.68	0	0	0	0	0	0	0	2	2	11	20	18.604	27	30	30	26	21	8	5	3	5	5	2	2	0	1	0	0	0	0	0
	-63.664	0	0	0	0	0	0	2	2	3	12	14	21.2617	26	39	30	21	17	17	7	7	2	3	1	2	0	1	1	0	0	0	0
	-63.648	1	0	0	0	0	0	2	1	2	15	14	16.8322	33	26	22	26	19	15	7	6	5	4	1	0	0	1	0	0	0	2	0
	-63.632	0	0	0	0	0	0	1	1	2	11	22	21.2617	27	20	28	23	14	5	8	5	3	2	4	1	3	1	1	1	0	0	0
	-63.616	0	0	0	0	0	0	0	1	6	15	16	17.7181	25	13	18	23	21	12	12	8	3	2	0	2	1	2	1	0	1	0	0
	-63.6	0	0	0	0	0	1	1	1	3	6	19	23.9195	30	34	26	24	18	18	9	3	3	1	2	2	1	1	0	0	0	0	0
	-63.584	0	0	0	0	0	0	1	5	2	13	23	27.4631	32	26	26	30	15	17	8	7	4	1	1	2	1	0	0	0	0	0	0
	-63.568	0	0	0	0	0	0	0	4	0	12	20	23.9195	26	28	28	20	20	9	8	6	3	3	0	1	0	2	0	0	0	0	0
	-63.552	0	1	0	0	0	0	0	0	5	7	21	27.4631	22	39	25	22	18	18	10	7	9	3	1	1	2	0	0	0	0	0	0
	-63.536	0	0	0	0	0	0	1	6	5	8	18	18.604	21	27	29	22	17	10	10	6	5	5	4	0	3	1	0	1	1	0	0
	-63.52	0	1	0	0	0	1	0	1	1	9	20	21.2617	23	33	31	37	13	14	7	5	2	4	2	1	3	1	0	0	0	0	0
	-63.504	0	0	0	0	0	0	0	1	4	11	16	23.0336	28	24	19	25	20	15	8	6	7	0	5	1	1	0	2	0	0	0	0
	-63.488	0	0	0	0	0	0	1	2	8	5	14	21.2617	29	38	21	20	22	11	9	5	5	1	1	3	3	2	0	0	2	0	1
	-63.472	1	0	1	0	1	0	1	3	5	8	20	26.5772	24	28	25	19	19	10	8	8	3	3	1	3	0	0	2	0	0	0	0
	-63.456	0	0	0	0	0	0	1	2	2	9	18	22.1476	21	28	14	22	21	12	7	5	4	1	2	3	0	1	0	1	0	0	0
	-63.44	0	0	0	0	0	0	0	3	7	8	13	27.4631	28	29	29	19	22	13	7	11	1	4	3	2	0	0	0	0	0	0	1
	-63.424	0	0	0	0	0	0	1	2	4	10	17	22.1476	26	27	29	11	23	18	13	9	1	0	1	4	0	3	0	1	0	0	0
	-63.408	0	0	0	0	0	0	0	2	4	7	16	31.8926	38	25	34	20	18	16	12	7	5	3	2	0	0	1	0	0	0	0	0
	-63.392	1	0	0	0	1	1	0	3	3	10	18	12.4027	25	27	21	22	19	13	8	9	1	0	2	2	2	1	2	1	0	1	0
	-63.376	3	1	0	0	0	0	2	0	5	11	16	27.4631	31	28	21	22	13	20	10	6	5	1	2	1	1	0	0	1	0	0	1
	-63.36	0	0	0	0	1	0	0	7	3	23	11	26.5772	28	35	27	21	8	11	7	6	4	1	0	2	0	1	1	2	0	0	0
	-63.344	0	0	0	0	2	0	0	6	3	15	16	23.0336	19	21	22	24	11	12	5	7	6	3	0	1	0	2	0	0	0	0	0
	-63.328	1	0	1	1	0	1	0	2	8	8	13	25.6913	23	40	29	23	12	13	12	2	3	4	1	0	0	1	3	1	0	0	0
	-63.312	0	0	0	0	0	0	0	4	5	8	11	30.1208	24	25	34	16	16	15	7	5	3	1	1	1	2	0	3	1	2	0	0
	-63.296	1	0	0	0	0	0	0	1	5	9	9	26.5772	24	29	26	26	22	12	5	3	2	3	1	2	2	0	0	0	0	0	0
	-63.28	1	0	0	0	0	0	0	1	3	6	13	20.3758	24	19	22	28	23	10	12	9	0	1	0	1	1	1	0	1	0	1	0
	-63.264	0	0	0	0	1	0	1	0	4	11	18	19.4899	29	21	25	20	15	9	9	4	5	1	0	2	0	0	2	0	1	0	0
	-63.248	0	1	0	0	0	0	0	2	4	13	17	26.5772	26	26	30	24	27	15	10	5	3	1	1	1	1	0	1	0	1	0	1
	-63.232	0	1	0	0	0	0	1	2	4	8	16	24.8054	18	26	24	28	11	22	8	8	4	3	3	3	2	0	0	1	0	0	0
	-63.216	0	0	1	0	0	1	0	2	1	11	13	26.5772	25	29	29	14	14	8	14	6	3	2	0	3	2	1	0	0	0	0	0
	-63.2	0	1	0	0	0	0	0	4	2	12	21	28.349	32	29	23	20	19	17	8	3	3	3	1	0	3	1	0	0	0	0	0
	-63.184	0	0	0	0	0	0	1	0	0	14	17	22.1476	35	34	23	27	11	20	12	5	6	2	3	1	0	1	1	0	0	0	0
	-63.168	0	1	0	0	0	0	0	2	5	12	21	31.0067	29	35	17	19	19	14	8	4	4	3	2	1	3	1	0	0	1	0	0
	-63.152	0	0	0	0	0	0	0	2	3	10	14	33.6644	31	30	27	33	17	15	11	9	4	3	1	1	0	0	2	0	0	0	0
	-63.136	0	0	1	0	0	0	0	1	2	7	19	18.604	39	20	29	25	17	11	13	7	1	4	0	1	2	1	0	0	0	0	0
	-63.12	0	0	0	0	0	0	3	3	3	13	20	21.2617	17	23	24	25	18	17	7	9	2	1	0	0	1	1	1	0	1	0	0
	-63.104	0	1	0	0	0	0	2	2	8	14	25	20.3758	24	26	22	15	17	12	7	4	2	1	0	0	0	0	0	0	0	0	0
	-63.088	0	0	0	0	0	0	1	3	11	11	13	25.6913	34	36	21	24	25	11	8	4	5	6	1	1	1	2	1	0	0	0	0
	-63.072	0	1	0	0	0	0	0	1	2	11	24	34.5503	25	27	24	30	11	12	9	7	6	4	0	4	0	1	0	0	0	0	1
	-63.056	0	0	0	0	0	0	1	2	4	8	8	26.5772	21	21	16	20	21	10	10	12	4	2	4	0	3	1	0	1	0	1	0
	-63.04	0	0	0	0	0	0	1	1	4	7	14	20.3758	34	30	29	18	20	12	11	5	2	3	0	0	0	1	0	1	0	0	0
	-63.024	0	0	1	0	0	0	0	0	4	11	14	15.9463	24	22	26	23	10	15	18	5	4	5	1	1	0	0	1	2	0	0	0
	-63.008	0	0	0	0	0	0	0	1	2	20	21	20.3758	28	30	34	22	15	15	7	5	5	0	1	0	1	1	1	1	0	0	0
	-62.992	0	0	0	0	0	0	0	4	7	14	15	18.604	25	32	19	26	18	16	11	3	4	6	4	0	0	0	2	1	0	0	0
	-62.976	0	0	0	0	0	0	0	1	5	11	14	23.0336	34	31	26	19	23	13	11	4	4	0	2	1	3	0	0	0	0	0	0
	-62.96	0	0	0	0	0	0	2	1	6	14	16	23.0336	30	25	23	25	16	14	8	4	4	1	1	0	0	3	0	0	1	0	0
	-62.944	1	0	0	0	1	0	1	4	8	9	15	23.0336	23	22	28	21	17	13	9	11	5	5	1	2	0	1	0	0	0	0	1
	-62.928	0	0	0	1	0	1	0	0	6	8	16	30.1208	26	22	24	21	12	10	10	8	3	2	3	2	1	0	0	1	1	0	0
	-62.912	0	1	0	0	0	1	0	2	6	5	16	26.5772	25	26	21	26	20	16	15	6	4	2	0	1	0	0	0	1	0	0	0
	-62.896	0	0	0	0	0	0	0	0	4	11	27	25.6913	26	27	22	27	14	15	10	5	2	0	1	2	1	0	1	0	1	0	0
	-62.88	0	0	0	0	0	0	0	1	4	10	11	27.4631	26	22	23	20	16	10	11	4	5	4	4	0	0	0	1	0	1	1	0
	-62.864	0	0	0	0	0	0	1	1	6	8	14	18.604	30	29	21	33	14	14	12	4	6	4	3	3	3	1	0	0	0	0	0
	-62.848	0	0	0	0	0	0	0	0	4	12	11	23.0336	37	25	24	32	18	14	13	3	4	4	3	2	1	1	0	0	0	1	0
	-62.832	0	0	0	0	0	0	2	5	5	9	11	24.8054	33	28	25	28	13	18	6	6	5	1	1	5	1	0	1	1	0	0	0
	-62.816	0	0	0	0	0	0	2	0	2	13	16	27.4631	28	22	14	20	26	12	14	6	3	2	2	1	0	1	0	0	0	1	0
	-62.8	0	1	0	0	0	0	3	4	5	14	15	29.2349	35	26	21	34	25	13	5	6	2	4	1	1	1	0	0	3	0	0	0
	-62.784	0	0	0	0	0	0	2	3	3	11	13	21.2617	33	24	24	30	13	17	17	4	4	1	2	1	2	1	1	1	1	0	1
	-62.768	0	0	0	0	0	0	0	1	4	4	11	20.3758	25	23	30	29	11	16	4	5	0	1	2	1	2	1	0	0	0	0	0
	-62.752	0	0	0	0	0	0	1	0	4	12	11	23.0336	31	27	23	27	15	11	11	6	2	4	2	0	0	0	0	0	0	0	0
	-62.736	0	0	1	0	0	0	0	3	1	13	14	31.8926	22	35	36	24	8	7	12	6	4	1	3	2	0	2	0	1	0	0	0
	-62.72	0	0	0	0	0	0	2	0	4	6	23	33.6644	21	33	28	26	20	11	10	5	2	3	2	1	1	1	0	2	0	0	0
	-62.704	1	1	0	0	0	0	0	3	3	8	15	29.2349	31	25	26	23	14	12	6	1	3	1	2	2	0	2	1	0	0	1	0
	-62.688	0	0	0	0	0	0	1	2	4	14	25	20.3758	26	22	28	18	18	14	10	3	3	3	1	1	0	1	1	0	0	0	1
	-62.672	0	0	0	0	0	0	0	3	7	8	14	24.8054	25	24	20	28	11	17	12	8	3	1	2	1	0	1	1	0	2	1	0
	-62.656	0	0	0	0	0	1	0	3	2	10	21	22.1476	32	28	24	27	14	12	8	8	1	1	3	3	1	0	0	0	0	0	0
	-62.64	0	0	0	0	0	0	1	5	3	13	23	17.7181	30	24	23	17	17	9	7	2	3	3	1	4	1	0	0	0	0	1	0
	-62.624	0	1	0	0	0	0	0	2	6	9	19	23.0336	23	22	33	17	16	17	3	12	3	3	1	2	2	1	0	0	0	0	0
	-62.608	1	0	0	0	0	0	0	0	2	8	18	31.0067	30	22	35	31	14	13	9	5	6	2	2	1	0	1	0	1	0	0	0
	-62.592	0	0	0	0	0	0	0	3	2	12	16	23.0336	33	26	31	22	19	11	10	5	4	1	2	2	1	1	0	1	1	0	0
	-62.576	0	1	0	0	0	0	1	1	3	10	28	17.7181	28	40	27	12	17	15	12	6	4	5	3	1	1	1	0	0	0	0	0
	-62.56	0	0	0	0	0	0	0	2	7	8	17	27.4631	25	24	24	23	18	17	12	6	4	1	3	1	0	2	0	0	1	0	1
	-62.544	0	0	0	0	0	0	0	3	5	11	16	25.6913	24	19	30	23	17	10	13	5	7	0	3	2	2	0	1	0	0	0	0
	-62.528	0	0	0	0	0	1	0	3	3	5	21	17.7181	25	32	23	28	19	11	5	2	1	4	0	2	1	0	2	1	0	0	0
	-62.512	2	0	0	0	0	0	0	5	4	6	11	22.1476	22	30	21	25	11	15	5	4	2	2	1	1	2	1	1	0	1	0	0
	-62.496	0	0	0	0	0	1	0	0	7	5	12	24.8054	29	26	24	21	22	11	8	6	6	4	2	1	0	2	0	0	0	0	1
	-62.48	1	1	0	0	0	0	1	1	5	13	18	23.9195	17	25	26	18	15	14	9	5	2	1	2	2	0	1	0	0	0	0	0
	-62.464	1	0	0	0	0	0	3	2	3	10	11	30.1208	24	28	22	18	19	16	7	6	4	3	1	2	1	1	1	0	1	0	0
	-62.448	0	0	0	0	0	0	2	3	6	6	18	24.8054	21	18	20	22	20	14	4	4	6	3	3	2	1	0	0	1	0	1	0
	-62.432	0	0	0	0	0	0	1	3	3	9	25	23.9195	28	30	28	29	16	14	7	5	2	0	2	4	1	1	0	0	0	0	0
	-62.416	1	0	0	0	0	0	0	3	8	14	12	21.2617	29	18	17	22	15	9	3	6	1	4	1	1	1	1	0	1	0	0	0
	-62.4	0	0	0	0	0	2	0	2	5	8	13	31.0067	30	32	23	28	18	16	8	5	6	4	2	1	1	0	3	1	1	0	0
	-62.384	0	0	1	1	0	0	2	0	7	5	16	27.4631	29	35	25	17	18	13	11	8	7	1	0	0	1	1	1	1	0	0	0
	-62.368	0	0	0	0	0	0	2	2	4	5	13	16.8322	24	23	28	33	17	12	6	1	4	2	2	2	1	0	0	0	0	0	0
	-62.352	0	0	0	0	0	0	0	2	3	14	18	24.8054	26	25	25	33	14	12	6	5	4	6	2	1	1	0	2	1	0	0	0
	-62.336	0	0	0	0	0	0	0	5	5	8	16	22.1476	36	26	20	24	16	15	10	7	4	1	2	1	1	2	0	0	0	0	0
	-62.32	0	0	0	0	0	2	0	2	4	13	20	23.0336	20	31	30	25	19	13	13	8	2	2	2	1	1	1	2	0	1	0	0
	-62.304	0	0	1	0	0	1	0	0	5	9	14	27.4631	27	23	19	21	12	20	8	4	7	4	2	2	2	1	0	0	1	0	0
	-62.288	0	0	0	0	0	0	1	2	4	12	14	26.5772	22	28	32	31	11	19	10	6	4	4	3	0	1	0	0	0	0	0	0
	-62.272	0	0	0	0	0	1	0	2	4	12	11	25.6913	25	24	21	26	16	21	9	5	2	2	4	0	1	1	0	0	0	1	0
	-62.256	0	1	0	0	0	0	0	1	4	11	23	24.8054	22	20	18	24	15	8	5	10	5	2	2	1	0	0	0	1	0	0	0
	-62.24	0	0	0	0	0	0	0	0	5	7	11	23.0336	26	25	26	23	10	13	8	9	5	1	2	1	1	1	0	0	0	0	0
	-62.224	0	0	0	0	0	0	0	1	5	11	22	27.4631	25	31	25	31	18	14	5	8	3	3	3	2	0	2	1	0	0	0	1
	-62.208	0	0	0	0	0	0	0	3	3	11	15	22.1476	33	21	20	29	13	10	4	7	1	1	4	4	0	2	1	0	1	0	0
	-62.192	1	0	0	0	1	0	0	1	3	19	14	14.1745	27	31	32	25	24	15	6	6	1	2	2	1	0	0	0	0	1	0	0
	-62.176	0	0	0	0	0	0	1	6	5	8	18	27.4631	26	32	25	25	21	19	11	5	3	2	4	1	1	1	0	0	0	0	1
	-62.16	0	0	0	0	0	0	0	2	2	14	16	27.4631	27	26	40	23	21	9	4	8	4	2	5	1	1	1	1	0	0	0	0
	-62.144	0	0	0	0	1	0	0	2	2	9	13	31.8926	35	19	25	24	11	13	6	5	2	2	2	0	1	1	1	0	0	0	0
	-62.128	0	0	0	0	1	0	0	3	3	12	19	31.0067	27	39	15	32	18	14	9	4	3	5	2	1	0	1	1	0	1	0	0
	-62.112	0	0	0	0	1	0	0	1	3	11	18	17.7181	23	25	34	20	10	18	13	9	6	3	4	2	3	0	1	0	0	0	0
	-62.096	0	0	1	0	0	0	0	1	7	8	14	18.604	22	23	22	21	18	8	17	6	2	3	0	0	1	1	0	0	0	0	0
	-62.08	0	0	0	0	0	0	1	2	3	9	13	27.4631	28	24	37	28	12	10	8	7	4	1	1	1	0	0	0	0	0	0	0
	-62.064	1	0	0	0	0	0	1	3	4	14	16	20.3758	32	20	26	16	13	12	10	5	6	5	5	1	0	1	0	0	0	0	0
	-62.048	0	0	0	0	0	0	0	3	4	8	11	24.8054	23	26	29	33	20	14	6	9	2	3	2	1	2	1	0	0	0	0	0
	-62.032	0	0	0	0	0	0	1	3	6	14	19	29.2349	22	27	32	24	21	9	11	8	2	2	3	3	0	1	1	2	1	1	0
	-62.016	0	0	0	0	1	0	1	3	5	13	12	30.1208	20	33	26	21	17	14	8	7	4	1	2	1	0	0	1	1	0	0	0
	-62	0	1	0	0	0	0	0	1	7	7	18	21.2617	20	32	18	30	14	8	4	9	3	2	2	0	2	0	0	0	1	0	0
	-61.984	0	0	0	0	0	0	1	4	7	4	19	33.6644	28	33	25	21	17	11	9	7	3	2	2	2	2	0	0	1	0	0	0
	-61.968	0	0	0	0	0	0	0	0	3	12	15	23.9195	28	33	28	25	24	6	6	9	3	3	3	4	1	0	0	0	1	0	0
	-61.952	1	0	0	0	0	0	0	1	4	13	15	19.4899	26	24	22	31	18	12	2	8	1	5	0	0	2	1	2	0	0	0	0
	-61.936	0	0	0	0	0	1	1	2	5	10	26	26.5772	16	24	27	22	20	12	13	2	9	4	1	2	0	0	0	0	0	1	0
	-61.92	0	0	0	0	0	1	0	1	6	13	19	24.8054	21	39	25	32	19	12	11	5	5	1	1	0	1	0	2	0	0	0	0
	-61.904	0	0	0	1	2	0	0	5	2	12	23	27.4631	24	31	30	13	20	9	10	8	5	2	1	1	1	0	2	1	1	0	0
	-61.888	0	0	0	0	0	0	1	0	3	9	17	23.9195	27	26	29	22	13	13	8	1	2	1	2	1	0	1	0	0	0	1	0
	-61.872	0	0	0	0	0	0	0	0	5	13	17	20.3758	16	28	28	27	11	12	8	9	1	0	4	1	0	1	0	0	0	0	0
	-61.856	0	0	0	0	1	0	0	1	6	13	16	21.2617	29	32	34	21	14	14	12	5	3	7	0	1	1	0	0	1	1	0	0
	-61.84	1	0	0	0	0	1	1	1	3	9	11	23.9195	31	21	33	22	15	12	9	3	4	3	1	1	0	0	1	0	0	0	0
	-61.824	1	0	0	0	0	0	1	1	3	6	20	15.0604	42	23	24	19	12	11	4	11	1	4	2	2	1	2	0	1	1	0	0
	-61.808	0	1	0	0	1	0	0	2	1	9	18	21.2617	21	25	21	28	13	12	12	7	6	2	2	1	0	0	0	0	0	1	0
	-61.792	0	1	0	0	0	0	1	0	7	13	18	23.9195	26	24	23	33	15	12	5	6	3	1	3	1	1	0	0	1	1	0	0
	-61.776	0	0	0	0	0	0	0	2	5	12	18	22.1476	38	24	17	15	10	9	7	2	5	1	2	2	1	1	1	1	1	0	1
	-61.76	0	0	0	0	0	0	0	2	4	8	18	25.6913	15	19	14	20	18	18	11	5	4	4	1	1	1	0	0	0	0	0	0
	-61.744	0	0	0	0	0	0	1	4	2	11	22	18.604	23	27	24	18	12	9	8	7	5	2	2	1	2	3	0	0	0	1	1
	-61.728	1	1	1	0	0	0	0	1	4	7	19	13.2886	32	28	26	19	24	14	3	6	5	1	1	1	0	2	0	0	0	0	0
	-61.712	1	0	0	0	0	0	0	2	8	11	22	23.9195	29	29	16	27	25	12	9	5	4	2	2	2	1	2	1	0	0	0	0
	-61.696	1	0	0	0	0	0	1	0	1	11	12	27.4631	42	32	25	24	26	17	8	9	1	1	2	3	1	2	0	0	1	0	0
	-61.68	0	0	0	0	0	0	0	3	4	15	15	23.0336	28	30	17	20	24	13	12	8	2	2	4	2	4	0	1	0	1	0	0
	-61.664	0	1	0	0	0	0	0	3	8	3	15	22.1476	29	23	24	28	14	16	14	7	2	4	4	2	1	1	0	1	0	0	0
	-61.648	1	1	1	1	0	0	0	2	2	6	15	23.0336	23	28	32	15	20	12	8	4	4	3	1	2	2	0	0	0	0	0	0
	-61.632	1	0	0	1	0	0	2	2	6	11	21	26.5772	26	29	26	30	17	12	10	3	5	1	3	1	1	2	0	1	0	0	0
	-61.616	0	0	1	0	0	0	1	0	4	14	14	20.3758	33	26	20	26	15	12	4	4	6	4	4	0	1	0	0	0	0	0	0
	-61.6	0	0	0	0	0	1	0	2	4	7	15	23.9195	34	31	24	25	19	11	9	4	5	2	2	0	2	0	0	0	0	0	0
	-61.584	0	0	0	0	0	0	0	2	3	13	18	23.0336	28	26	30	21	16	12	11	3	6	4	1	1	1	2	1	1	0	0	0
	-61.568	0	0	0	0	0	0	0	2	6	12	14	30.1208	22	25	21	23	16	15	11	6	2	6	2	1	1	0	0	0	0	1	0
	-61.552	0	0	0	0	0	0	0	2	4	9	17	28.349	29	27	24	18	16	15	7	3	6	4	5	2	1	0	0	0	0	1	0
	-61.536	0	0	0	0	0	0	0	2	2	12	25	28.349	35	25	29	23	17	17	7	7	9	6	4	2	2	0	3	0	0	0	0
	-61.52	0	0	0	0	1	0	0	1	5	11	19	22.1476	14	18	16	23	24	12	6	8	5	2	2	1	0	0	1	0	0	0	0
	-61.504	1	0	0	0	0	1	0	0	6	9	14	24.8054	24	19	24	22	16	15	4	5	1	5	1	0	1	0	2	0	1	0	1
	-61.488	0	0	0	0	0	0	3	4	6	9	17	23.9195	24	31	22	19	16	18	10	8	6	7	2	1	3	1	0	0	0	0	0
	-61.472	1	1	0	0	0	1	0	2	7	8	17	21.2617	29	18	23	26	13	12	8	5	2	3	5	2	0	0	1	0	0	0	1
	-61.456	1	0	0	0	0	0	1	2	4	13	20	23.0336	42	31	29	14	12	13	4	2	4	2	1	0	2	0	0	0	1	0	0
	-61.44	0	0	0	0	0	0	1	2	6	10	18	22.1476	33	29	28	16	14	11	13	8	5	1	0	0	2	0	1	1	0	0	0
	-61.424	1	0	0	0	0	0	0	2	8	17	18	23.9195	22	21	27	24	17	15	9	4	2	2	1	1	1	0	0	1	0	0	0
	-61.408	0	0	0	0	0	1	0	2	1	13	15	23.9195	16	24	23	23	16	16	9	4	2	1	0	1	0	0	0	0	0	0	0
	-61.392	0	0	0	0	0	0	1	1	3	9	15	24.8054	37	24	27	25	18	12	11	8	7	2	0	0	3	2	0	0	0	0	0
	-61.376	0	0	0	0	0	0	0	3	5	7	15	37.2081	23	25	31	22	25	14	8	6	0	1	1	1	1	1	0	0	0	0	0
	-61.36	0	0	0	0	0	0	0	1	2	8	24	20.3758	28	27	21	33	13	11	15	8	2	3	2	3	0	0	1	1	0	0	0
	-61.344	0	0	0	0	1	0	0	3	8	8	16	17.7181	29	25	22	24	8	7	11	4	1	3	0	2	1	5	0	1	1	0	0
	-61.328	0	0	0	0	0	1	1	0	5	11	19	23.9195	27	30	25	24	19	15	7	6	1	4	1	0	1	0	1	0	0	0	0
	-61.312	0	0	0	0	0	0	1	5	4	10	8	22.1476	32	23	23	24	18	8	7	5	5	1	0	2	1	0	1	0	0	0	0
	-61.296	0	0	0	0	0	0	1	0	3	10	18	20.3758	18	29	19	23	17	15	10	5	1	3	1	2	1	0	0	1	0	1	0
	-61.28	0	0	0	0	0	1	0	1	5	9	17	23.0336	31	34	36	32	17	10	15	3	4	0	2	0	2	1	2	0	0	0	0
	-61.264	0	0	0	0	1	0	0	0	4	14	18	23.9195	30	25	23	25	19	9	10	7	4	4	2	0	0	1	1	0	0	0	0
	-61.248	0	0	0	0	0	0	0	1	5	14	14	25.6913	20	24	25	27	12	17	7	7	6	3	0	4	1	0	0	0	0	0	0
	-61.232	0	0	0	0	0	0	1	1	2	8	17	30.1208	36	26	25	26	24	8	9	9	1	2	3	1	0	0	0	0	0	0	0
	-61.216	0	0	0	0	0	1	0	1	4	12	11	20.3758	17	34	28	20	17	10	11	11	4	3	2	2	0	0	2	1	0	0	0
	-61.2	0	0	0	0	1	0	0	4	4	19	13	26.5772	28	29	23	26	16	17	8	6	3	4	3	2	2	0	0	1	0	0	1
	-61.184	0	0	0	0	0	0	0	2	13	11	22	23.0336	21	28	24	29	11	13	5	6	5	1	2	1	2	0	0	0	1	0	0
	-61.168	0	0	0	0	0	1	0	1	3	7	20	20.3758	22	38	24	22	18	11	7	6	6	2	2	0	0	1	0	0	0	0	0
	-61.152	0	0	0	0	0	0	1	7	5	8	17	22.1476	32	26	28	29	9	16	4	7	2	6	0	0	1	0	0	0	0	0	0
	-61.136	0	0	0	0	1	0	1	3	3	15	15	31.8926	19	21	18	30	10	8	6	9	3	1	4	1	1	1	0	0	0	0	0
	-61.12	0	0	0	0	0	0	0	0	4	9	18	22.1476	28	27	22	23	18	15	8	7	2	2	1	0	0	0	0	0	0	0	0
	-61.104	0	0	0	0	0	1	0	0	4	11	16	30.1208	28	27	28	29	17	8	9	4	2	2	5	3	2	0	1	0	1	0	0
	-61.088	0	0	0	0	0	0	0	0	2	13	20	26.5772	29	31	22	22	15	11	8	7	2	5	5	0	0	1	0	1	1	0	0
	-61.072	0	0	0	0	0	0	0	0	3	10	13	23.0336	32	23	20	19	15	10	10	6	4	3	2	0	1	0	0	0	0	0	0
	-61.056	1	1	0	0	0	0	0	2	4	15	13	25.6913	21	31	22	20	14	9	8	6	6	0	3	1	0	1	0	0	0	0	0
	-61.04	0	0	0	0	1	0	0	2	8	7	15	14.1745	25	34	21	27	15	12	10	4	4	1	1	1	0	0	0	0	0	0	0
	-61.024	0	0	1	1	0	0	0	2	6	16	13	22.1476	29	26	22	21	19	7	8	5	3	2	4	1	0	1	2	1	0	0	0
	-61.008	0	0	0	0	0	0	0	2	7	11	16	27.4631	26	28	26	21	17	13	16	6	3	2	1	0	1	2	0	0	0	0	0
	-60.992	0	0	0	0	0	0	0	0	9	7	16	23.0336	25	25	27	28	22	14	9	3	4	2	2	1	1	0	0	0	0	0	0
	-60.976	0	0	0	0	0	0	0	1	8	7	18	23.9195	17	31	24	19	15	10	15	8	1	3	4	2	0	0	0	1	0	1	0
	-60.96	0	0	0	0	0	0	0	2	4	12	16	20.3758	27	28	26	33	11	13	1	5	6	3	3	2	1	2	2	0	0	0	0
	-60.944	0	0	0	0	0	0	1	4	5	8	15	15.9463	24	29	26	23	25	9	8	6	4	3	2	2	0	0	0	1	1	0	0
	-60.928	0	0	1	0	0	0	1	3	6	16	8	23.0336	27	22	34	34	17	14	8	6	8	0	4	1	2	2	1	0	0	0	1
	-60.912	1	0	1	0	0	0	0	2	4	10	21	20.3758	30	24	21	19	24	18	10	9	3	2	2	2	0	0	0	0	0	1	0
	-60.896	0	0	0	0	0	0	0	4	5	10	6	26.5772	22	41	25	21	19	12	8	5	4	5	0	1	2	1	0	1	0	1	0
	-60.88	0	0	0	0	0	0	0	1	4	12	16	22.1476	22	22	25	17	16	19	6	7	5	2	2	1	3	0	1	0	0	0	0
	-60.864	0	0	0	0	0	0	0	1	5	12	17	22.1476	24	20	18	29	16	13	8	5	1	1	0	0	0	0	1	1	0	1	0
	-60.848	0	0	0	0	0	0	1	1	4	11	18	27.4631	25	30	30	16	14	18	4	4	5	0	3	3	0	0	1	0	0	0	0
	-60.832	0	0	0	0	0	0	2	2	5	11	20	23.0336	28	20	14	34	13	11	7	6	4	5	5	1	0	0	1	0	0	0	0
	-60.816	0	0	0	0	0	0	1	3	9	17	18	23.9195	22	19	28	34	16	13	15	5	1	2	0	1	0	0	0	0	1	0	0
	-60.8	1	0	0	0	0	0	0	1	3	14	17	20.3758	24	27	18	26	19	11	8	6	9	2	0	2	0	0	0	0	0	0	0
	-60.784	0	0	0	0	0	0	0	1	1	10	28	23.0336	28	22	24	32	20	14	7	6	3	0	2	4	1	0	1	2	0	0	0
	-60.768	0	0	0	0	0	0	1	2	7	9	12	31.0067	26	27	26	10	27	14	6	2	2	2	1	2	1	1	1	1	0	0	0
	-60.752	0	0	0	0	0	0	1	0	8	12	15	24.8054	26	27	33	22	15	13	5	1	4	0	0	0	1	0	0	1	1	0	0
	-60.736	0	0	0	0	0	0	0	0	6	13	20	23.0336	25	31	17	20	13	11	11	6	1	2	4	2	0	0	0	0	0	0	1
	-60.72	0	0	0	0	0	0	1	2	9	13	20	23.0336	32	34	30	21	16	11	12	14	3	5	3	0	1	1	0	0	1	0	1
	-60.704	0	0	0	0	0	1	1	2	7	10	12	27.4631	33	24	22	28	16	12	10	7	4	6	0	0	1	0	1	0	0	0	0
	-60.688	0	0	0	0	0	0	0	1	5	7	18	26.5772	24	25	18	20	17	15	8	8	5	0	0	2	0	1	1	0	0	0	0
	-60.672	1	0	0	1	0	0	2	4	4	10	10	17.7181	25	27	29	26	8	12	13	7	1	2	3	1	1	1	0	0	1	0	0
	-60.656	1	1	0	0	0	0	0	2	6	13	29	27.4631	18	19	27	17	17	13	6	5	2	4	1	1	0	0	0	1	0	0	0
	-60.64	0	0	0	0	0	0	0	1	3	2	19	31.8926	21	21	20	19	16	14	7	1	5	3	2	1	0	0	0	1	0	0	0
	-60.624	0	1	0	0	0	0	0	0	6	17	13	24.8054	33	26	17	24	11	14	9	5	1	1	1	4	0	0	0	1	0	0	1
	-60.608	0	1	1	0	0	0	0	2	9	11	13	28.349	20	36	31	24	12	16	14	12	8	1	4	3	1	0	0	1	0	0	0
	-60.592	0	0	0	0	0	0	0	1	2	9	18	29.2349	24	32	20	28	15	14	10	5	3	3	1	2	0	0	0	3	0	1	1
	-60.576	1	0	0	0	0	0	0	1	10	13	11	17.7181	21	27	22	38	16	18	8	4	6	2	2	2	2	0	0	0	1	0	1
	-60.56	0	0	1	0	1	0	0	0	3	8	12	26.5772	22	24	35	26	19	15	9	7	5	2	2	3	1	0	0	0	0	0	0
	-60.544	1	0	0	0	0	1	0	3	5	7	17	32.7785	27	22	24	32	19	6	8	7	4	3	2	3	2	2	0	1	0	0	0
	-60.528	1	1	1	1	0	0	1	5	7	11	17	19.4899	24	29	23	23	12	11	4	3	5	3	0	3	0	2	0	0	1	0	0
	-60.512	0	2	1	0	0	0	0	5	5	15	23	28.349	25	30	21	25	16	11	7	7	0	5	1	1	0	1	0	0	0	0	0
	-60.496	0	0	1	0	0	0	1	0	4	14	23	30.1208	18	26	23	22	16	12	11	2	4	4	0	0	1	1	0	2	0	0	0
	-60.48	0	0	1	0	0	1	0	1	2	10	15	16.8322	32	27	29	29	15	12	11	2	4	4	1	0	0	0	0	0	0	0	0
	-60.464	0	0	0	1	0	0	0	5	2	10	14	19.4899	25	35	20	13	23	15	4	6	4	2	0	3	0	0	0	1	0	0	0
	-60.448	2	0	1	0	0	0	0	4	6	12	16	25.6913	34	17	19	26	13	10	9	4	7	3	2	0	1	0	1	2	0	0	0
	-60.432	1	0	0	0	0	1	1	1	6	4	11	22.1476	13	21	28	26	11	18	10	6	3	5	2	2	1	2	0	1	1	0	0
	-60.416	0	0	0	0	0	0	1	2	6	6	18	23.0336	19	28	23	30	16	12	3	5	4	3	0	4	3	0	1	2	0	0	1
	-60.4	1	0	1	0	1	0	0	2	7	19	17	38.9799	26	30	31	32	19	13	4	1	4	0	0	1	2	0	0	0	0	0	0
	-60.384	0	0	0	0	0	2	0	3	3	15	22	17.7181	23	37	24	29	16	13	10	4	5	0	7	0	0	1	0	0	0	0	1
	-60.368	0	0	0	0	0	0	0	4	1	10	16	23.0336	30	31	19	23	13	10	3	6	4	3	2	0	1	0	0	0	0	0	0
	-60.352	1	0	1	0	0	0	0	1	5	12	21	14.1745	29	26	22	27	17	16	10	6	6	0	4	0	0	0	1	0	1	0	0
	-60.336	1	0	0	0	0	0	1	3	4	10	17	24.8054	29	33	29	24	15	15	8	6	2	3	3	4	1	0	0	0	0	0	0
	-60.32	0	0	0	0	0	0	0	4	2	11	19	22.1476	20	41	21	17	14	19	14	5	4	3	4	2	0	0	0	0	1	0	0
	-60.304	0	0	0	0	0	2	0	4	6	11	22	30.1208	31	25	19	16	15	13	9	9	6	5	1	1	0	2	1	0	0	0	0
	-60.288	0	0	0	0	0	0	1	2	6	9	15	15.9463	15	23	32	29	20	13	5	2	3	1	0	1	2	1	0	0	1	0	0
	-60.272	0	0	0	0	0	0	1	1	2	7	20	22.1476	32	25	28	21	16	12	13	3	0	8	2	0	0	1	0	0	0	0	0
	-60.256	0	0	0	0	0	0	0	0	5	18	13	21.2617	38	29	29	26	20	8	11	5	4	2	1	2	2	0	2	0	0	1	0
	-60.24	0	0	0	0	1	0	0	2	2	7	12	17.7181	33	20	25	19	13	12	7	4	3	1	2	1	0	1	1	1	0	0	0
	-60.224	0	0	0	0	0	0	1	2	4	11	7	22.1476	23	28	29	30	11	15	11	4	0	1	0	0	2	2	0	0	0	0	0
	-60.208	0	0	0	0	0	0	0	0	5	12	21	23.0336	21	22	26	25	12	7	14	4	4	3	0	2	0	0	0	1	1	0	0
	-60.192	1	1	0	0	0	0	0	5	5	14	24	17.7181	25	29	36	24	17	11	9	3	3	0	1	2	1	0	1	1	0	0	0
	-60.176	0	0	0	0	0	0	0	0	4	11	18	27.4631	30	36	31	21	14	9	10	5	5	3	1	1	0	1	1	0	2	0	0
	-60.16	0	1	0	0	0	0	1	1	3	10	19	20.3758	24	23	26	29	17	11	7	8	7	2	2	0	2	0	0	0	0	0	0
	-60.144	0	0	0	0	0	0	0	1	2	12	10	28.349	24	29	27	30	11	11	7	8	5	4	4	1	0	1	0	0	0	0	0
	-60.128	0	0	0	0	0	0	1	2	2	11	18	23.9195	27	36	18	22	20	9	6	8	2	4	0	1	0	0	0	0	0	0	0
	-60.112	0	0	0	0	0	0	0	2	4	11	15	26.5772	24	29	23	19	20	14	3	12	3	4	0	0	1	1	0	2	0	0	0
	-60.096	0	0	1	0	0	1	0	2	2	6	21	26.5772	27	28	26	19	20	15	8	5	5	2	3	3	0	0	1	0	0	1	0
	-60.08	0	0	0	0	0	1	3	3	5	10	16	27.4631	23	30	19	28	14	10	8	5	3	2	1	1	2	0	0	0	0	0	0
	-60.064	0	1	0	0	0	0	1	0	4	11	19	23.0336	34	25	19	24	24	14	5	6	4	2	1	1	0	1	1	1	1	0	0
	-60.048	0	0	0	1	0	0	0	1	10	8	19	23.9195	36	28	27	24	20	14	11	6	3	2	2	1	3	0	1	0	0	0	0
	-60.032	1	0	0	0	0	0	1	1	5	11	9	22.1476	35	26	30	24	21	8	10	6	4	1	2	1	0	0	0	0	0	0	0
	-60.016	0	0	0	0	0	1	0	2	2	8	16	28.349	24	28	31	20	19	11	7	3	5	3	2	1	0	3	1	0	0	0	0
	-60	1	0	0	0	0	0	1	2	0	9	14	25.6913	25	24	23	25	20	13	8	5	3	2	1	1	0	1	1	1	0	2	0
	-59.984	0	0	1	0	0	1	1	2	5	7	18	13.2886	36	21	32	27	17	20	9	5	2	2	1	1	2	0	0	0	1	1	0
	-59.968	0	0	0	0	0	0	0	2	8	11	24	24.8054	28	23	24	20	16	9	2	7	6	2	1	2	0	1	0	0	0	0	0
	-59.952	1	0	0	0	0	0	0	0	5	11	15	23.9195	31	24	19	22	16	16	7	5	5	0	0	4	1	2	0	0	0	0	0
	-59.936	0	0	0	0	1	0	0	2	2	10	14	17.7181	25	31	23	32	11	18	12	7	2	3	1	1	2	1	0	1	0	1	0
	-59.92	0	0	0	0	0	1	1	3	4	6	15	31.8926	25	33	29	22	15	14	3	5	0	2	6	3	2	0	0	0	0	0	0
	-59.904	0	0	0	0	0	0	1	2	4	14	19	21.2617	26	15	27	27	13	16	5	4	4	4	0	2	0	1	0	0	0	0	0
	-59.888	0	0	0	0	0	0	1	1	1	8	23	9.74497	27	31	28	20	12	14	12	8	3	2	2	0	2	0	1	0	0	1	1
	-59.872	0	0	1	0	0	0	0	1	1	5	16	24.8054	20	16	25	16	12	8	16	5	3	2	0	1	0	1	0	0	0	0	0
	-59.856	0	0	0	0	0	0	2	2	3	4	13	17.7181	30	26	28	27	13	15	5	5	3	2	4	0	0	0	0	0	0	0	0
	-59.84	0	0	0	0	0	1	0	2	2	8	23	28.349	17	25	26	18	17	8	4	9	4	1	3	0	0	0	2	0	1	0	0
	-59.824	0	0	0	0	0	0	1	2	5	13	16	20.3758	33	27	21	27	15	11	11	5	1	1	3	2	2	1	0	0	0	0	0
	-59.808	0	0	0	0	0	0	0	2	7	7	18	19.4899	27	20	25	22	15	7	16	5	2	4	1	2	1	0	1	0	0	0	0
	-59.792	0	0	0	0	0	0	1	2	5	11	15	31.8926	36	20	26	18	16	12	11	2	1	3	1	1	1	0	0	0	0	0	0
	-59.776	1	0	0	0	0	0	0	3	8	13	16	22.1476	24	31	32	16	13	12	7	7	5	6	5	2	1	1	1	1	0	1	0
	-59.76	0	0	0	0	0	0	1	1	7	8	12	19.4899	33	33	25	17	16	11	6	5	3	2	1	5	0	0	1	1	0	1	0
	-59.744	0	0	0	0	0	1	0	3	3	11	17	26.5772	24	27	21	24	17	15	11	9	0	2	4	3	1	1	0	0	0	1	0
	-59.728	0	0	1	0	0	0	0	1	8	13	20	20.3758	29	32	23	19	12	14	5	5	4	4	2	2	2	1	0	0	1	0	1
	-59.712	1	1	0	0	0	1	0	1	4	9	18	26.5772	26	27	15	31	11	14	6	5	3	1	2	0	0	0	0	1	0	0	0
	-59.696	1	1	0	0	0	0	0	0	6	6	19	16.8322	26	30	19	18	17	9	6	6	3	1	2	1	0	2	0	0	1	0	0
	-59.68	0	0	0	0	0	0	2	0	6	8	17	25.6913	28	33	22	25	21	13	8	9	1	3	2	4	3	2	0	0	0	0	0
	-59.664	0	0	0	0	0	0	0	1	3	9	15	28.349	44	27	28	19	20	20	7	2	5	0	1	1	0	1	0	0	0	0	0
	-59.648	0	0	0	0	0	1	0	3	7	12	20	15.9463	23	28	31	39	17	12	7	10	3	1	2	0	1	0	1	0	1	0	0
	-59.632	0	0	0	0	0	1	0	2	4	16	17	19.4899	26	23	21	26	21	8	8	2	2	1	0	1	0	1	0	0	0	0	0
	-59.616	0	0	1	0	0	0	0	3	4	8	21	31.0067	21	27	29	22	15	9	5	6	5	3	2	0	2	2	1	1	0	0	0
	-59.6	0	0	0	0	0	0	0	2	8	7	17	23.0336	28	25	31	23	11	10	11	3	5	0	0	2	0	0	1	0	1	0	0
	-59.584	0	0	0	0	0	0	1	1	4	7	22	22.1476	23	29	24	23	11	15	10	4	4	3	3	3	2	3	0	0	0	0	0
	-59.568	0	0	0	0	0	0	0	2	3	4	17	21.2617	22	35	22	15	14	11	12	8	0	2	1	0	1	1	1	1	0	1	0
	-59.552	1	0	0	0	0	0	1	3	2	10	21	23.0336	27	39	26	26	13	8	9	5	6	2	6	1	0	0	0	0	0	1	0
	-59.536	0	0	1	0	0	0	1	1	3	14	20	30.1208	39	26	22	31	16	12	6	6	3	4	4	2	1	1	0	0	0	0	0
	-59.52	1	1	0	0	0	0	1	2	4	14	24	20.3758	27	29	26	25	22	9	6	4	2	2	1	5	1	0	2	0	0	0	1
	-59.504	0	1	0	0	0	0	0	0	5	8	24	30.1208	23	23	26	25	11	15	4	4	3	0	2	1	1	1	0	0	0	0	0
	-59.488	0	0	0	0	0	0	1	0	10	10	12	22.1476	17	25	30	14	20	10	5	5	5	1	3	1	2	0	0	0	0	0	0
	-59.472	0	0	0	0	0	0	1	2	3	6	19	26.5772	25	34	20	26	14	8	11	9	7	1	2	0	2	0	0	0	0	0	0
	-59.456	1	0	0	0	0	1	1	2	4	8	22	21.2617	27	19	27	27	15	18	11	5	3	2	5	0	0	0	0	0	0	0	0
	-59.44	0	0	0	0	0	2	1	1	8	11	16	19.4899	31	24	28	23	24	13	8	9	5	4	4	1	1	0	2	0	0	0	0
	-59.424	0	0	0	0	0	0	1	2	9	13	16	23.9195	32	22	29	28	13	9	8	4	6	0	0	1	0	0	0	0	0	0	0
	-59.408	0	1	0	0	0	0	0	2	7	14	18	24.8054	30	28	37	24	11	10	6	4	4	2	1	3	2	2	0	0	0	0	1
	-59.392	0	0	0	1	0	0	1	4	5	10	13	15.0604	17	28	19	16	14	12	14	2	3	6	2	0	3	0	0	0	0	0	0
	-59.376	0	0	0	0	0	0	0	1	7	5	25	25.6913	28	29	20	33	17	9	8	7	2	4	1	0	1	0	0	0	0	1	0
	-59.36	0	0	0	0	0	0	0	0	4	8	16	19.4899	18	19	34	26	12	11	6	4	4	3	1	3	0	1	0	0	1	0	0
	-59.344	1	0	0	0	0	1	1	0	5	12	12	31.8926	22	15	26	25	11	14	13	4	4	3	1	0	0	0	2	0	0	0	0
	-59.328	0	1	0	0	0	0	0	3	3	12	19	19.4899	20	26	18	22	10	13	16	11	4	3	0	0	2	0	0	0	0	0	0
	-59.312	0	0	0	0	0	0	0	0	5	17	14	16.8322	18	29	26	28	13	17	13	3	2	2	2	0	2	0	0	0	1	0	0
	-59.296	0	0	0	0	0	0	1	2	8	7	24	22.1476	34	24	24	26	18	20	10	12	1	0	2	3	0	0	0	0	0	0	0
	-59.28	0	0	0	0	0	0	0	2	5	6	18	24.8054	30	26	26	17	18	8	17	8	3	1	2	0	1	0	0	0	0	0	0
	-59.264	1	0	0	0	0	1	1	0	5	7	18	15.0604	27	22	36	32	17	7	9	6	4	2	0	1	1	1	0	1	2	1	0
	-59.248	0	0	0	0	0	0	1	1	6	12	16	19.4899	20	22	33	22	8	12	12	10	5	3	1	1	0	0	1	1	1	0	1
	-59.232	0	0	0	0	0	1	1	3	5	6	16	28.349	22	21	23	16	16	11	7	5	8	5	1	2	1	2	4	0	0	0	0
	-59.216	0	0	0	0	0	0	1	2	2	11	9	15.0604	28	27	30	20	14	9	8	12	7	3	2	1	1	0	1	0	0	0	0
	-59.2	0	0	0	0	0	0	1	1	6	12	11	19.4899	26	18	24	25	20	9	3	10	3	4	2	0	3	0	0	0	0	0	0
	-59.184	0	0	1	1	0	0	0	3	4	14	16	29.2349	22	31	29	16	13	14	5	7	6	5	3	4	0	1	0	1	1	0	0
	-59.168	0	0	0	1	0	0	0	3	7	12	16	24.8054	23	20	27	21	14	13	16	5	4	5	2	1	0	1	0	0	0	0	0
	-59.152	0	1	0	0	0	0	0	0	4	7	12	20.3758	21	17	23	24	12	9	6	6	1	5	1	1	0	0	1	1	0	0	0
	-59.136	0	0	0	0	0	2	0	4	5	13	15	29.2349	34	28	19	23	26	11	9	6	9	2	1	0	2	2	0	0	0	1	0
	-59.12	0	1	0	0	0	0	0	3	0	9	21	22.1476	32	26	26	28	22	12	2	7	2	2	3	1	4	0	1	0	1	0	1
	-59.104	0	1	0	0	0	1	0	0	6	14	15	28.349	30	31	29	20	11	10	8	7	9	3	1	2	3	1	0	0	0	0	0
	-59.088	0	0	0	0	0	0	0	2	3	18	19	21.2617	24	12	32	23	8	15	10	7	3	2	0	0	1	1	0	1	0	0	0
	-59.072	0	0	0	0	0	1	0	1	3	6	16	16.8322	26	15	19	24	15	15	8	5	6	4	2	0	0	0	0	2	0	0	0
	-59.056	0	0	1	0	0	0	1	2	8	16	21	22.1476	21	24	29	26	16	10	5	5	7	5	2	1	3	0	0	0	0	0	0
	-59.04	0	0	0	0	0	0	0	2	5	8	16	26.5772	23	25	31	22	16	12	9	7	7	2	2	0	2	1	0	4	0	1	0
	-59.024	0	2	0	0	0	0	1	3	5	7	17	21.2617	25	21	23	27	20	16	16	6	4	4	0	1	2	0	1	0	0	0	0
	-59.008	0	0	0	0	0	1	0	0	5	10	15	19.4899	25	37	23	32	14	14	7	5	4	3	2	3	1	1	0	1	0	0	0
	-58.992	0	1	0	0	0	0	0	3	6	8	22	25.6913	34	24	21	25	19	10	12	2	4	1	1	1	1	0	1	0	0	0	0
	-58.976	0	0	0	0	0	1	0	3	7	6	13	23.0336	17	28	16	21	18	16	7	6	8	5	2	1	1	0	0	0	0	0	0
	-58.96	0	0	0	0	0	0	0	1	3	14	19	17.7181	26	23	25	24	10	7	6	6	5	2	0	2	0	2	1	0	3	0	0
	-58.944	1	0	0	0	0	0	0	2	3	9	20	14.1745	28	35	26	14	14	15	10	9	7	4	2	2	2	2	2	0	1	0	0
	-58.928	0	0	0	0	0	0	0	3	6	13	11	22.1476	30	39	20	28	20	10	7	6	6	1	6	1	1	0	0	1	0	0	0
	-58.912	0	0	0	0	0	0	1	4	3	9	17	28.349	34	28	37	29	14	6	6	3	2	0	2	0	0	0	2	0	0	0	0
	-58.896	0	0	0	0	1	0	0	2	3	13	15	23.0336	24	29	29	16	12	14	5	6	4	3	2	4	1	0	0	2	0	2	0
	-58.88	2	0	0	0	0	0	0	1	3	9	13	19.4899	42	29	24	30	12	12	8	4	2	2	3	2	1	0	1	0	0	0	0
	-58.864	1	0	0	0	0	1	0	2	7	17	17	17.7181	27	31	21	23	10	11	13	4	4	2	0	1	2	0	0	1	0	0	0
	-58.848	0	0	0	0	0	1	2	2	3	10	11	30.1208	33	15	26	22	18	8	5	5	2	4	1	2	0	0	0	0	0	0	0
	-58.832	0	0	0	0	0	0	1	2	5	9	16	22.1476	20	31	16	26	9	15	5	2	2	6	3	0	1	0	1	1	0	0	0
	-58.816	2	0	0	0	0	0	0	4	5	9	14	20.3758	37	31	16	23	11	18	9	2	4	4	3	1	0	0	0	0	0	0	0
	-58.8	0	1	0	0	0	0	0	3	6	11	15	22.1476	38	30	25	29	19	12	11	3	1	2	0	2	3	1	0	0	0	0	1
	-58.784	1	0	0	0	0	0	3	4	5	16	10	25.6913	27	33	25	25	18	12	6	2	4	2	1	1	2	0	0	1	0	0	0
	-58.768	1	0	1	0	0	0	1	1	7	2	15	23.0336	23	23	15	15	22	8	14	6	3	1	0	0	1	1	1	2	0	1	0
	-58.752	0	0	0	0	0	1	0	1	3	11	18	22.1476	26	21	31	35	22	7	8	3	2	1	2	2	0	1	0	0	0	0	0
	-58.736	0	0	1	0	0	0	1	1	4	6	18	20.3758	24	29	25	24	16	10	13	9	6	4	1	1	0	0	1	0	0	1	0
	-58.72	1	0	0	0	0	1	1	3	5	15	13	21.2617	24	27	38	17	17	15	10	4	5	3	3	1	0	1	1	2	0	0	0
	-58.704	0	0	0	0	0	0	1	2	4	8	12	28.349	36	29	23	31	9	11	10	6	7	3	0	1	1	1	1	0	0	0	0
	-58.688	0	0	0	0	0	0	1	1	2	13	9	24.8054	20	22	16	26	12	19	8	7	8	2	1	2	0	0	0	0	1	1	0
	-58.672	0	0	0	0	0	0	1	4	2	5	18	13.2886	29	25	19	20	21	17	5	7	7	5	0	2	0	0	1	0	0	0	0
	-58.656	0	0	0	0	0	0	1	2	1	9	16	20.3758	26	36	30	26	18	13	9	7	3	2	5	2	1	0	1	0	1	0	0
	-58.64	0	1	2	1	0	0	0	3	3	8	16	17.7181	24	22	15	27	14	9	4	3	6	1	3	3	1	2	1	0	0	0	0
	-58.624	0	0	0	0	0	0	0	0	9	10	21	21.2617	25	33	25	17	10	11	16	6	3	5	3	0	0	0	0	0	0	0	0
	-58.608	0	0	0	0	0	0	1	4	10	10	10	30.1208	17	28	29	22	17	26	3	7	4	1	4	2	2	1	1	1	0	0	0
	-58.592	1	0	0	0	0	1	1	1	2	14	13	28.349	26	23	27	23	15	10	7	3	1	4	3	1	0	0	0	3	0	1	0
	-58.576	0	0	0	0	0	0	1	3	6	15	13	27.4631	21	31	30	33	19	10	12	3	4	7	1	1	1	0	1	0	0	1	0
	-58.56	1	1	1	0	0	2	0	2	5	12	17	20.3758	28	22	30	27	13	11	9	8	4	1	0	6	2	1	0	0	0	0	1
	-58.544	0	0	0	0	0	0	1	3	7	11	12	24.8054	31	29	23	22	12	12	11	5	2	2	2	0	1	1	1	0	0	0	0
	-58.528	0	0	0	0	1	0	2	1	5	13	23	23.9195	29	35	22	14	20	11	12	5	6	2	3	2	1	0	0	0	0	0	0
	-58.512	1	0	0	0	0	0	0	4	7	10	17	20.3758	38	22	25	24	16	14	11	5	3	2	4	1	1	1	3	0	0	0	0
	-58.496	0	0	0	0	0	0	0	3	3	9	12	27.4631	25	31	17	15	17	16	12	4	5	3	4	3	2	1	0	1	0	0	0
	-58.48	0	0	0	0	0	1	1	1	2	7	15	22.1476	32	29	17	31	14	6	9	6	2	1	4	3	0	0	2	0	1	0	0
	-58.464	0	0	0	0	0	0	0	2	5	12	20	15.0604	36	28	27	25	12	22	4	4	3	0	7	1	1	1	1	0	1	1	0
	-58.448	0	0	0	0	0	0	0	3	2	10	17	17.7181	30	25	19	30	14	18	9	3	5	1	1	0	0	1	0	0	0	0	0
	-58.432	1	0	0	0	0	1	0	3	6	9	17	19.4899	17	28	31	19	13	19	10	9	5	2	3	1	1	0	0	0	0	1	0
	-58.416	0	0	0	0	0	0	0	1	1	8	12	23.9195	26	22	24	16	11	11	4	5	5	5	2	0	3	0	1	0	0	0	0
	-58.4	1	0	0	0	0	0	0	2	4	10	18	16.8322	32	27	25	27	15	16	9	6	6	0	2	3	2	0	1	0	0	0	0
	-58.384	0	0	0	1	0	0	0	1	5	11	9	24.8054	32	25	23	16	15	12	12	8	3	5	1	0	0	2	2	1	0	0	0
	-58.368	0	0	0	0	0	0	0	6	1	13	14	31.8926	26	24	28	28	13	19	10	10	5	5	5	1	0	0	1	0	0	0	0
	-58.352	0	0	0	0	0	0	0	1	8	12	21	26.5772	24	16	27	23	14	14	11	3	5	3	0	0	3	1	0	1	0	0	0
	-58.336	0	0	0	0	1	0	1	1	4	14	17	31.0067	27	30	27	21	10	10	11	8	2	1	3	1	0	0	0	0	0	0	0
	-58.32	1	0	0	0	0	0	1	3	8	9	15	23.0336	34	23	32	26	22	9	8	8	5	1	2	1	1	0	1	0	0	0	0
	-58.304	0	0	0	0	0	0	0	2	2	11	16	29.2349	33	30	26	26	16	10	10	7	4	3	0	3	1	3	0	1	0	0	0
	-58.288	0	0	0	1	0	0	0	3	3	12	26	26.5772	26	28	17	33	13	18	8	4	3	1	3	0	0	1	0	0	0	0	0
	-58.272	0	0	0	0	0	1	0	1	3	5	15	20.3758	19	30	26	29	17	15	6	8	5	3	4	2	3	1	0	0	0	0	1
	-58.256	1	0	0	0	0	0	0	1	1	14	11	25.6913	13	30	30	22	13	5	12	8	5	2	0	0	0	1	1	0	1	0	0
	-58.24	0	0	0	0	0	0	0	3	3	11	15	26.5772	22	25	24	22	20	13	7	8	2	1	4	0	1	0	0	0	0	1	0
	-58.224	0	2	0	0	0	0	0	0	9	16	12	31.8926	17	28	31	31	19	14	10	6	6	4	2	0	3	2	2	0	0	0	0
	-58.208	1	0	0	1	0	1	2	1	6	6	20	28.349	37	22	21	20	16	16	7	7	6	3	2	2	2	1	0	0	0	1	0
	-58.192	0	0	1	0	0	0	0	3	5	13	12	22.1476	27	21	32	25	17	13	11	5	5	0	1	0	0	0	1	1	0	1	0
	-58.176	1	0	1	1	0	0	0	2	8	10	18	22.1476	27	16	22	27	13	13	9	4	2	2	3	0	2	0	0	0	0	0	0
	-58.16	0	1	0	0	0	0	3	1	5	11	19	27.4631	29	21	25	24	27	16	10	0	2	1	1	2	0	0	0	0	0	0	0
	-58.144	0	0	0	0	0	0	0	2	2	13	21	19.4899	22	32	31	22	10	14	5	12	3	4	2	2	4	1	1	0	0	0	0
	-58.128	0	1	0	0	0	0	0	2	5	11	24	17.7181	32	17	29	24	16	12	6	7	3	2	2	2	2	1	0	0	0	0	0
	-58.112	0	0	0	0	0	0	0	0	4	9	18	29.2349	28	28	23	28	15	17	3	7	4	1	1	2	0	1	0	0	0	0	0
	-58.096	0	0	0	0	0	0	0	1	5	8	15	30.1208	19	27	26	25	18	9	11	7	6	4	1	0	1	0	1	0	1	0	0
	-58.08	0	0	0	0	0	0	1	0	5	18	22	21.2617	29	21	30	20	25	11	10	5	4	1	1	1	1	1	2	0	0	0	0
	-58.064	0	0	0	0	0	0	0	0	3	8	22	31.0067	34	30	27	29	18	8	10	5	6	4	1	0	1	1	0	0	0	2	0
	-58.048	0	0	0	0	0	0	0	1	4	14	15	20.3758	29	22	23	23	23	16	4	8	6	1	2	0	1	1	0	0	2	0	0
	-58.032	0	1	0	0	0	1	0	2	5	15	26	26.5772	24	29	18	17	13	16	8	6	4	1	1	1	1	2	1	1	1	0	0
	-58.016	0	0	0	0	0	0	0	0	3	5	17	13.2886	25	31	25	26	19	11	5	7	1	0	5	4	2	1	0	2	0	0	0
	-58	0	0	0	0	0	0	0	4	4	9	12	26.5772	29	28	33	33	11	10	8	7	3	4	7	0	1	0	1	0	2	0	0
	-57.984	0	1	0	0	0	0	0	2	5	11	18	30.1208	30	20	24	25	16	13	3	4	2	1	0	1	2	0	0	1	0	0	0
	-57.968	0	1	0	0	0	1	0	2	4	6	15	17.7181	21	29	30	28	14	10	4	4	4	3	3	1	2	0	0	0	1	0	1
	-57.952	0	0	0	0	0	1	1	3	1	5	15	23.9195	30	36	28	30	21	13	10	7	3	3	3	3	0	0	0	2	1	0	0
	-57.936	0	0	0	0	0	0	1	2	4	11	24	22.1476	25	30	24	20	22	18	5	4	5	2	6	1	3	1	0	0	0	0	0
	-57.92	0	0	0	0	0	0	1	3	7	12	16	23.9195	30	31	28	22	18	26	8	7	3	3	0	2	2	1	1	1	0	0	1
	-57.904	0	0	0	0	0	0	0	1	3	2	18	20.3758	28	17	26	27	16	10	8	5	4	3	1	1	0	1	0	0	0	0	0
	-57.888	0	0	0	0	0	0	1	1	3	12	19	27.4631	31	25	26	24	20	17	7	10	6	2	3	1	1	3	1	0	0	0	0
	-57.872	0	0	0	1	0	0	0	2	5	11	20	16.8322	29	21	24	16	19	15	12	9	6	2	2	3	0	0	0	0	0	0	0
	-57.856	0	0	0	0	1	0	0	1	2	10	20	21.2617	33	29	27	21	19	16	11	6	6	3	0	0	1	1	0	1	1	0	0
	-57.84	0	0	0	0	1	1	0	4	3	7	7	23.9195	23	26	32	23	26	11	8	6	4	1	3	3	2	0	0	0	0	0	1
	-57.824	0	0	0	0	0	0	1	2	4	5	19	29.2349	23	28	23	27	22	15	3	5	4	5	3	0	1	0	0	0	0	0	0
	-57.808	0	0	0	0	0	1	1	0	7	13	19	33.6644	34	29	24	23	24	18	7	7	5	1	1	2	1	2	0	1	0	0	0
	-57.792	0	0	0	0	0	0	0	0	5	11	17	25.6913	25	22	31	20	19	18	12	10	1	1	0	0	1	0	2	0	0	0	0
	-57.776	1	0	0	0	0	1	0	2	7	19	11	19.4899	28	21	23	36	19	12	17	8	2	2	1	1	1	1	0	0	2	0	0
	-57.76	0	1	0	0	0	0	1	0	7	4	10	18.604	31	34	30	39	20	8	13	8	4	1	2	2	0	1	0	0	0	0	1
	-57.744	0	0	1	0	0	0	1	2	8	13	14	17.7181	29	34	20	26	19	9	10	5	4	4	2	2	2	1	0	1	0	0	0
	-57.728	0	0	0	0	0	0	0	1	6	7	24	23.0336	28	27	35	21	11	7	8	12	4	1	1	0	0	0	0	0	0	1	0
	-57.712	0	0	0	1	0	0	0	2	5	9	13	23.9195	21	28	23	23	17	11	11	5	3	5	2	4	1	0	0	1	1	0	0
	-57.696	0	0	0	0	0	0	2	1	3	15	19	22.1476	35	36	23	30	19	23	11	10	2	1	1	3	0	2	0	2	0	0	0
	-57.68	0	0	0	0	0	0	0	0	2	12	20	23.0336	24	25	24	19	11	11	7	4	5	2	4	2	1	0	0	0	0	1	0
	-57.664	0	0	0	0	0	1	0	2	1	6	14	19.4899	31	32	19	21	21	6	11	5	5	4	1	2	0	1	3	1	0	0	0
	-57.648	1	0	0	0	1	0	0	0	4	11	15	15.9463	25	19	41	27	23	16	5	5	8	2	2	0	1	1	0	1	1	1	0
	-57.632	0	0	0	0	0	0	1	0	6	10	11	23.9195	34	31	23	20	24	16	5	7	3	1	0	1	0	0	1	0	0	0	0
	-57.616	0	0	0	0	0	0	0	4	5	8	11	22.1476	23	23	22	30	25	11	5	3	3	3	2	1	4	0	1	0	0	1	0
	-57.6	0	0	0	0	0	0	2	1	5	9	18	23.9195	29	21	27	24	10	10	8	4	4	4	1	1	2	3	0	0	0	0	0
	-57.584	0	0	0	0	1	0	0	1	5	11	22	21.2617	31	32	21	20	14	10	10	4	8	0	1	3	3	1	0	0	1	0	0
	-57.568	0	1	0	0	1	2	0	3	2	14	23	23.9195	25	25	21	33	20	12	5	5	6	2	2	0	1	0	0	0	0	0	0
	-57.552	0	0	0	0	0	0	0	3	2	9	15	17.7181	26	23	28	25	15	12	8	7	2	4	1	0	1	1	1	1	0	1	0
	-57.536	1	1	0	1	0	0	2	0	5	8	12	15.9463	21	24	19	35	18	10	10	4	6	2	2	1	1	0	0	1	0	0	0
	-57.52	0	1	0	0	0	0	1	4	2	19	14	17.7181	32	34	19	27	19	14	4	6	8	1	3	0	0	0	0	0	0	0	0
	-57.504	0	0	1	0	0	0	1	0	4	15	17	25.6913	27	27	27	24	14	20	11	8	5	3	1	1	2	0	0	0	0	0	0
	-57.488	0	0	0	0	0	0	0	4	2	11	16	23.9195	27	27	23	24	17	9	13	8	7	3	2	1	1	1	1	0	0	0	0
	-57.472	0	0	0	0	0	0	1	0	4	9	15	27.4631	25	36	25	16	18	11	17	6	5	1	2	2	2	0	1	0	0	0	0
	-57.456	0	0	0	0	0	0	0	2	1	9	21	25.6913	20	30	19	22	17	12	9	6	5	3	4	0	0	1	0	0	1	1	0
	-57.44	0	0	0	0	0	0	1	2	3	8	20	18.604	30	28	23	21	13	7	7	6	3	2	0	3	2	1	1	3	0	0	1
	-57.424	0	0	0	0	0	1	1	4	2	10	21	15.0604	29	20	31	19	11	13	11	8	2	0	0	1	1	2	0	1	0	0	0
	-57.408	0	0	1	0	0	1	0	1	3	15	16	29.2349	33	24	27	25	17	11	10	2	1	6	3	2	1	0	1	0	1	0	0
	-57.392	0	1	0	0	0	0	1	0	5	6	13	18.604	19	28	20	23	16	18	11	9	3	4	1	0	1	1	0	2	0	0	0
	-57.376	0	0	0	0	0	0	0	2	5	8	14	29.2349	15	28	23	20	16	18	10	12	9	3	0	1	1	0	1	0	0	1	0
	-57.36	0	0	0	0	1	0	0	3	2	6	16	26.5772	33	34	18	29	14	11	6	5	5	4	1	0	0	0	0	0	1	1	0
	-57.344	1	0	0	0	0	0	1	2	3	11	17	21.2617	26	31	24	14	11	16	10	6	8	1	3	2	0	1	1	0	0	0	0
	-57.328	1	1	0	0	0	0	0	4	6	13	13	20.3758	28	28	25	26	21	14	11	7	3	2	3	1	2	0	1	1	0	0	0
	-57.312	0	0	0	1	0	0	0	0	8	12	14	24.8054	27	24	32	24	19	10	8	5	6	2	2	1	1	1	1	0	1	0	0
	-57.296	0	0	0	0	0	0	0	4	7	8	16	23.9195	34	21	19	22	17	16	5	7	6	2	3	1	0	1	1	0	1	0	0
	-57.28	0	0	0	0	0	0	0	4	8	11	12	25.6913	33	24	34	30	17	12	6	6	2	2	2	0	1	0	1	1	0	0	0
	-57.264	1	0	0	0	0	0	1	3	3	12	20	33.6644	23	37	21	21	12	8	8	7	3	0	3	1	0	1	1	1	0	0	0
	-57.248	0	0	0	0	0	0	0	3	1	12	17	22.1476	26	27	26	18	20	15	13	5	5	3	0	4	0	2	0	1	0	1	0
	-57.232	0	0	0	0	0	0	1	2	3	12	18	23.9195	24	26	25	23	24	13	6	4	3	4	0	3	0	0	0	0	0	0	0
	-57.216	0	0	0	0	0	0	0	2	5	15	15	20.3758	28	22	31	23	13	12	9	7	5	2	2	2	0	3	0	0	0	0	0
	-57.2	0	0	0	0	0	0	1	3	7	6	13	19.4899	29	29	24	24	14	14	11	4	1	6	4	1	0	0	0	1	0	1	0
	-57.184	0	0	0	0	0	0	0	1	6	9	17	18.604	34	23	20	32	21	9	10	7	3	4	6	0	0	1	0	1	1	0	0
	-57.168	0	0	0	0	1	0	0	3	2	8	15	27.4631	13	29	26	22	14	10	4	9	4	2	3	3	1	0	0	0	0	0	0
	-57.152	0	0	0	1	0	0	0	2	4	10	18	24.8054	22	31	31	27	22	19	4	6	2	1	0	3	0	0	0	0	0	0	0
	-57.136	1	1	0	0	0	0	0	0	2	12	20	16.8322	32	24	19	30	11	17	8	4	7	7	2	2	1	2	0	1	0	0	0
	-57.12	0	0	0	0	0	0	0	1	4	5	15	22.1476	24	36	26	22	10	9	8	7	2	6	3	1	0	0	0	1	0	1	0
	-57.104	1	0	0	0	0	1	0	2	4	7	24	23.9195	30	30	24	24	15	13	4	6	1	1	2	3	0	0	0	0	0	0	0
	-57.088	0	0	2	0	0	0	1	2	4	10	15	26.5772	25	27	26	23	26	15	11	4	1	0	3	1	4	0	0	1	0	0	0
	-57.072	1	2	0	1	0	0	0	1	7	13	21	16.8322	28	23	26	18	19	14	5	10	5	3	1	0	0	0	1	1	0	0	0
	-57.056	1	0	0	0	0	0	0	4	3	14	18	23.9195	25	28	25	19	14	13	10	6	6	2	3	2	1	0	0	1	0	0	0
	-57.04	0	0	0	0	0	0	0	0	5	8	21	19.4899	31	33	22	29	13	16	5	4	5	4	0	1	0	2	0	0	1	1	0
	-57.024	0	0	0	0	1	0	0	0	4	10	11	32.7785	22	21	28	28	25	10	6	9	1	5	2	0	0	0	3	0	0	0	0
	-57.008	0	0	0	0	1	0	1	1	5	11	14	28.349	24	17	31	23	23	17	12	5	3	2	4	0	0	0	1	3	1	0	0
	-56.992	0	0	0	0	1	0	0	1	6	12	20	23.9195	21	26	30	19	21	10	3	6	3	5	4	3	1	0	0	0	0	0	0
	-56.976	0	0	0	1	0	0	0	2	4	12	14	22.1476	31	24	23	28	16	13	9	5	1	4	1	1	2	1	0	1	1	0	0
	-56.96	1	0	0	0	0	3	0	2	5	9	15	19.4899	26	31	30	25	14	14	10	7	3	2	5	0	0	2	0	0	0	0	0
	-56.944	0	0	0	0	0	1	1	1	8	11	16	23.0336	25	32	29	21	15	16	6	5	1	3	2	3	1	2	0	0	0	0	0
	-56.928	1	0	0	0	0	2	1	1	8	13	18	26.5772	29	21	21	26	20	15	8	12	7	0	2	1	1	1	0	0	0	1	0
	-56.912	1	0	0	0	0	0	1	2	3	6	23	15.9463	25	29	26	26	20	11	7	8	0	2	2	2	0	0	1	0	0	0	0
	-56.896	0	0	0	0	1	0	1	2	9	12	13	23.0336	27	30	33	31	21	12	7	2	0	1	2	2	1	1	1	0	0	1	0
	-56.88	0	0	0	0	0	1	0	0	3	11	17	24.8054	26	24	21	13	18	9	5	1	3	2	3	3	0	2	1	1	0	0	0
	-56.864	0	0	0	0	0	0	0	1	4	10	10	15.0604	31	28	26	25	19	10	10	10	4	1	4	2	0	0	0	1	0	0	0
	-56.848	0	0	0	0	1	0	0	4	1	10	17	23.9195	32	30	29	29	15	19	9	6	5	3	1	1	3	0	3	2	0	0	0
	-56.832	0	0	0	0	0	1	0	1	5	8	16	24.8054	17	24	24	16	7	16	7	2	2	4	3	4	0	0	2	1	0	0	0
	-56.816	0	0	0	0	0	0	1	4	3	13	24	23.9195	27	27	31	27	16	5	9	11	8	2	4	1	2	2	0	0	0	0	0
	-56.8	1	0	0	0	0	1	1	1	0	9	17	24.8054	28	20	17	22	18	15	8	4	4	2	0	0	0	1	0	1	0	0	0
	-56.784	1	0	0	0	0	1	1	1	2	8	11	25.6913	31	24	35	32	17	18	6	7	5	2	4	1	0	0	0	1	0	0	0
	-56.768	0	0	0	0	0	0	1	1	3	10	20	28.349	26	31	25	31	11	14	7	9	1	2	0	2	2	0	0	0	1	0	0
	-56.752	0	2	0	0	0	0	0	0	4	8	19	18.604	31	33	19	17	18	8	14	4	3	2	3	1	0	1	0	0	1	1	0
	-56.736	0	0	0	0	0	1	0	0	4	14	18	23.9195	17	22	22	19	19	15	8	2	8	1	2	2	0	1	1	0	0	0	0
	-56.72	0	0	0	0	0	0	1	2	5	14	14	22.1476	21	16	18	20	9	11	10	9	4	2	3	1	1	1	0	1	0	0	0
	-56.704	0	0	0	0	0	0	0	1	4	14	12	26.5772	34	35	19	30	18	9	6	3	2	3	0	2	1	3	0	0	0	1	0
	-56.688	0	0	0	0	0	0	0	3	4	10	17	20.3758	25	29	24	22	16	15	14	7	5	5	6	0	0	0	1	1	0	0	0
	-56.672	1	0	0	0	0	0	2	2	4	16	28	19.4899	27	25	20	21	16	13	11	6	1	7	2	4	2	0	2	0	0	0	0
	-56.656	1	0	0	0	0	0	0	2	4	8	9	19.4899	25	25	25	23	19	8	13	7	3	4	2	2	0	0	1	0	0	0	0
	-56.64	0	0	0	0	0	0	2	1	5	10	17	23.0336	23	23	24	18	14	12	5	6	2	1	3	2	0	0	0	0	0	0	0
	-56.624	0	0	0	0	0	0	1	1	3	13	13	21.2617	25	29	17	36	19	12	11	5	3	5	2	1	0	0	1	0	0	0	0
	-56.608	1	0	0	1	0	2	0	3	3	15	22	22.1476	22	24	26	39	14	11	13	4	4	1	1	5	0	0	0	0	0	1	0
	-56.592	0	0	0	1	0	0	2	2	6	12	11	30.1208	28	33	19	26	18	13	10	4	5	4	2	1	3	1	0	0	0	0	0
	-56.576	1	0	0	0	0	0	0	1	2	9	26	23.9195	27	20	36	36	16	8	7	5	5	3	5	0	1	0	0	0	0	0	0
	-56.56	0	0	0	0	0	1	0	1	6	12	18	21.2617	31	28	27	22	14	8	9	3	1	5	2	1	2	0	1	0	1	0	0
	-56.544	0	0	0	0	0	2	1	2	5	13	17	29.2349	25	24	18	24	11	11	5	4	8	0	2	2	2	0	0	0	0	0	0
	-56.528	0	0	0	0	0	0	0	3	1	9	17	22.1476	17	25	18	22	14	20	13	6	2	1	1	1	1	0	1	1	0	0	0
	-56.512	0	0	0	0	0	1	0	4	5	19	15	18.604	24	37	22	31	10	15	9	10	3	4	2	1	0	0	2	0	1	0	0
	-56.496	0	0	0	0	0	0	0	1	4	11	17	18.604	35	30	24	27	17	16	9	6	5	5	1	1	1	1	0	1	0	0	0
	-56.48	0	1	0	0	0	1	1	1	1	10	14	25.6913	35	22	31	24	14	12	12	1	4	5	2	2	1	1	0	0	0	0	0
	-56.464	0	0	0	1	0	0	0	2	3	6	12	27.4631	21	30	26	27	13	13	8	2	6	2	3	4	0	1	0	0	0	0	0
	-56.448	0	0	0	1	0	0	0	2	2	7	20	15.9463	25	36	16	26	15	7	9	2	6	1	3	1	0	1	0	0	2	0	0
	-56.432	1	0	0	0	0	0	2	1	3	12	30	24.8054	23	23	33	26	21	13	7	3	1	3	0	1	1	1	1	0	0	1	0
	-56.416	0	0	0	0	1	0	1	3	5	7	15	31.0067	31	22	17	24	16	20	12	6	3	5	4	3	2	0	1	0	0	0	0
	-56.4	0	0	0	0	0	0	0	2	5	9	15	23.9195	27	19	29	26	14	8	5	4	4	2	0	0	1	2	0	0	0	0	0
	-56.384	0	1	0	0	0	0	2	0	4	12	19	19.4899	44	26	28	22	14	11	8	8	4	4	2	0	1	2	1	0	1	0	0
	-56.368	0	0	0	0	0	0	0	3	3	10	21	23.9195	33	18	42	19	17	9	15	9	4	2	4	1	0	1	0	0	0	0	0
	-56.352	0	0	0	0	0	0	0	3	3	11	15	29.2349	33	22	48	30	19	11	9	2	6	3	1	0	1	1	0	1	0	0	0
	-56.336	0	0	0	0	0	0	0	3	4	10	18	17.7181	28	28	30	20	16	16	8	2	1	3	5	1	0	0	0	0	0	0	0
	-56.32	0	0	0	0	0	0	1	2	3	9	25	28.349	28	26	19	17	20	11	8	7	3	3	2	1	1	3	1	0	0	1	0
	-56.304	0	1	0	0	0	1	0	0	5	10	25	26.5772	25	29	32	22	20	12	6	7	6	1	2	0	1	2	0	0	0	0	0
	-56.288	0	0	0	0	1	0	1	0	5	10	18	17.7181	24	23	21	29	19	15	10	4	5	3	4	0	3	2	0	0	0	0	0
	-56.272	0	0	0	0	0	0	0	1	4	18	22	26.5772	26	25	16	26	13	11	8	3	3	2	2	1	1	0	1	0	0	0	0
	-56.256	0	0	0	0	0	1	0	0	4	11	24	22.1476	28	19	20	25	19	14	12	4	4	2	2	2	1	1	0	0	1	0	0
	-56.24	0	0	0	0	0	1	0	2	7	8	17	18.604	32	21	31	16	15	8	10	6	2	3	1	0	1	1	0	0	0	0	0
	-56.224	0	1	0	0	0	0	1	3	2	10	20	25.6913	26	23	23	18	23	12	8	4	7	3	5	2	0	0	0	0	0	0	0
	-56.208	0	0	0	0	0	0	2	1	3	11	21	23.9195	33	28	22	22	16	15	6	5	0	1	1	1	4	1	0	0	0	0	0
	-56.192	0	1	0	0	0	0	1	2	0	11	23	15.0604	29	26	31	25	25	13	9	3	4	5	2	1	6	0	0	0	0	0	1
	-56.176	0	0	1	0	0	0	0	1	10	15	15	21.2617	35	42	30	28	15	16	8	2	1	3	2	2	0	0	1	0	0	0	1
	-56.16	0	0	0	0	0	0	1	3	2	9	19	25.6913	31	18	31	19	14	6	6	2	6	3	4	3	0	0	0	0	1	0	0
	-56.144	0	0	1	1	0	0	0	3	5	16	16	21.2617	24	24	38	21	25	16	4	5	2	4	3	1	1	0	3	0	1	1	0
	-56.128	0	0	0	0	0	0	0	1	9	13	12	30.1208	18	27	24	25	17	11	8	9	2	3	1	1	2	1	0	0	0	0	0
	-56.112	0	0	0	1	0	0	2	3	0	10	15	23.0336	26	30	21	30	16	11	3	5	5	4	4	1	1	2	1	0	2	1	0
	-56.096	1	0	0	0	0	0	0	3	3	12	17	23.9195	21	30	27	20	16	15	6	5	4	5	2	1	4	0	0	1	0	0	0
	-56.08	0	0	0	0	0	0	1	1	8	16	12	16.8322	29	26	27	17	17	17	3	4	4	2	4	4	1	0	0	0	1	1	0
	-56.064	0	0	0	0	0	0	0	1	6	14	24	16.8322	27	30	23	24	16	13	8	5	2	4	1	0	3	1	1	0	1	0	0
	-56.048	0	0	0	1	0	0	0	2	4	10	8	22.1476	29	29	24	16	12	18	7	5	2	3	3	1	2	0	2	0	0	0	0
	-56.032	0	0	0	0	0	1	0	2	8	11	9	18.604	27	28	32	21	25	16	9	9	1	0	2	1	2	1	1	1	2	0	0
	-56.016	0	0	0	0	0	0	0	4	6	10	21	18.604	21	27	24	26	19	14	12	3	3	2	0	2	1	1	0	1	0	0	0
	-56	0	0	0	0	0	0	0	0	3	6	13	23.0336	25	21	32	28	21	18	11	8	2	1	1	2	0	0	0	0	0	0	0
	-55.984	1	1	0	0	0	0	0	1	5	13	17	21.2617	26	24	28	28	19	15	9	2	3	5	2	0	0	0	1	1	0	0	0
	-55.968	0	0	0	0	0	0	3	1	4	7	16	25.6913	24	20	18	21	14	21	10	7	3	2	2	2	1	1	2	0	0	0	0
	-55.952	0	0	0	0	0	0	0	2	3	9	13	20.3758	27	27	28	22	11	13	10	8	4	1	2	3	0	2	1	0	1	0	0
	-55.936	0	0	0	0	0	0	0	1	5	13	13	21.2617	18	22	24	23	17	9	10	4	5	3	5	1	1	1	2	0	1	1	0
	-55.92	0	0	0	0	0	0	1	2	2	10	18	21.2617	23	30	33	29	16	17	10	4	5	1	3	2	2	1	1	1	1	0	0
	-55.904	0	0	0	0	0	0	0	2	9	8	25	24.8054	25	19	26	24	16	17	10	5	3	4	3	0	2	1	1	0	1	0	0
	-55.888	0	0	0	0	0	0	0	1	3	10	18	19.4899	28	21	29	21	19	23	7	4	7	3	0	2	0	3	0	0	0	0	0
	-55.872	0	0	0	0	0	0	2	3	7	14	16	17.7181	29	30	31	29	17	13	8	5	2	3	1	1	1	1	0	0	0	0	0
	-55.856	0	0	0	0	0	0	2	1	6	13	17	29.2349	29	23	30	27	12	10	10	4	3	0	2	1	1	0	0	1	0	0	1
	-55.84	0	0	0	1	0	0	0	3	6	8	13	28.349	30	34	17	20	15	8	13	6	5	1	1	1	1	0	0	0	0	0	0
	-55.824	0	0	1	0	1	0	1	1	2	12	25	15.0604	28	18	32	16	17	16	3	7	4	2	0	2	0	1	0	0	0	0	0
	-55.808	0	0	0	1	0	1	0	2	4	9	13	30.1208	24	23	25	16	23	11	5	10	7	2	1	2	0	1	1	1	2	0	0
	-55.792	0	1	0	0	0	0	0	2	4	11	17	23.0336	22	27	24	27	20	10	3	5	6	4	2	1	1	0	0	0	0	0	0
	-55.776	0	0	0	1	0	0	0	2	5	19	14	23.0336	23	35	31	25	20	18	4	8	3	2	3	2	0	1	1	1	0	0	0
	-55.76	0	0	1	0	0	0	0	1	5	11	11	19.4899	21	24	25	32	20	15	11	9	5	2	4	1	1	0	0	0	1	0	0
	-55.744	0	1	0	0	0	0	0	6	5	8	17	23.0336	19	29	27	26	20	15	7	3	1	4	3	0	1	1	1	1	0	0	0
	-55.728	0	0	0	0	0	1	0	3	3	7	15	28.349	20	24	20	24	20	19	4	7	1	3	3	2	1	0	2	1	0	0	0
	-55.712	0	0	1	0	0	0	1	0	6	8	17	20.3758	37	34	23	27	17	15	7	5	3	5	3	0	2	0	0	0	0	0	0
	-55.696	1	1	0	0	0	0	0	1	3	8	19	17.7181	29	28	22	26	12	11	9	6	6	5	1	1	1	2	0	3	0	0	0
	-55.68	0	0	0	0	0	0	1	0	4	8	22	30.1208	34	23	26	18	21	6	8	6	4	2	2	1	0	0	0	0	0	0	1
	-55.664	0	1	1	0	0	0	0	1	5	15	12	26.5772	25	30	19	22	20	7	5	5	5	1	5	1	0	0	0	1	0	0	0
	-55.648	0	0	0	0	0	0	0	3	2	9	16	19.4899	27	24	26	19	18	12	10	9	3	3	2	1	0	0	0	0	0	0	0
	-55.632	0	0	0	0	0	0	1	2	2	6	20	19.4899	30	32	19	26	17	12	11	6	4	3	4	1	0	0	0	1	0	1	0
	-55.616	0	0	0	0	0	2	1	1	3	9	20	23.9195	26	26	33	23	18	17	11	4	5	3	2	1	1	2	0	0	0	0	0
	-55.6	1	0	0	0	0	0	1	3	6	7	12	18.604	24	31	28	21	17	15	10	5	8	2	1	4	0	1	0	0	0	0	0
	-55.584	0	0	0	0	0	0	2	3	0	17	25	23.0336	24	23	35	19	15	12	12	11	4	4	1	1	3	1	0	0	0	1	0
	-55.568	1	0	0	0	0	0	1	1	1	10	12	23.0336	26	25	29	23	22	18	7	5	5	6	1	2	1	2	0	0	0	0	0
	-55.552	1	0	0	0	0	0	1	0	4	10	17	25.6913	41	21	32	20	19	10	11	9	0	2	3	4	1	0	0	1	0	0	0
	-55.536	0	0	0	0	0	0	2	2	10	11	21	23.9195	27	24	26	19	22	7	9	6	2	3	2	2	1	1	0	0	0	0	0
	-55.52	0	0	0	0	1	0	0	2	6	16	18	29.2349	32	24	33	26	14	12	9	8	6	5	2	0	1	0	0	1	0	1	0
	-55.504	1	0	0	0	0	0	0	2	4	8	19	31.0067	29	22	25	30	13	17	5	5	2	3	2	0	0	0	2	0	0	0	0
	-55.488	0	0	0	0	0	0	1	1	4	11	21	18.604	35	32	16	25	18	18	8	5	3	2	1	3	0	1	2	0	0	0	0
	-55.472	0	0	0	0	0	0	2	1	6	7	19	21.2617	27	36	24	32	13	14	12	3	1	3	1	3	1	0	3	0	0	0	0
	-55.456	0	0	0	0	0	0	0	2	8	9	12	26.5772	26	33	21	27	19	13	6	5	2	1	0	3	1	0	0	1	0	1	0
	-55.44	0	0	1	0	1	0	0	1	4	15	17	34.5503	29	21	29	25	9	14	9	7	9	4	0	0	1	1	0	0	0	0	0
	-55.424	0	0	2	0	0	0	0	0	4	9	23	32.7785	33	31	24	22	22	14	10	6	3	2	1	0	3	0	2	0	1	0	0
	-55.408	0	0	0	0	0	0	1	1	5	9	25	20.3758	25	31	19	36	14	10	13	6	8	0	1	3	2	1	0	0	2	0	0
	-55.392	0	0	0	1	0	0	0	2	1	13	11	29.2349	31	29	24	19	13	15	10	11	2	3	3	1	0	1	0	1	0	0	0
	-55.376	0	0	0	0	0	0	0	2	8	13	11	22.1476	35	34	33	23	13	17	11	6	4	0	3	3	2	0	2	0	0	0	1
	-55.36	0	1	0	0	0	1	0	2	4	8	15	23.0336	22	24	20	31	18	12	6	2	2	2	0	1	1	0	0	0	0	0	0
	-55.344	0	0	0	0	0	0	0	2	4	14	21	22.1476	32	24	29	24	25	17	9	9	1	2	1	2	1	0	0	0	0	0	0
	-55.328	0	0	0	0	0	1	0	1	2	12	8	24.8054	30	16	25	27	14	19	8	5	1	3	3	2	1	1	0	0	0	0	0
	-55.312	0	0	1	0	0	0	0	2	2	6	14	19.4899	24	22	27	31	15	10	6	4	3	1	3	1	0	0	0	0	0	0	0
	-55.296	0	0	0	0	0	3	0	4	5	11	14	26.5772	21	21	30	24	16	12	11	6	4	2	1	2	2	0	1	1	1	0	0
	-55.28	1	0	0	1	0	0	0	3	5	9	15	14.1745	29	23	31	25	11	16	5	5	2	3	1	0	0	1	0	1	0	0	0
	-55.264	1	1	0	0	0	0	0	2	1	12	12	20.3758	23	25	35	25	16	7	9	3	4	1	1	1	0	1	1	1	0	0	1
	-55.248	0	0	0	0	1	1	0	5	6	11	19	24.8054	28	23	32	20	24	3	7	7	7	1	5	1	1	0	0	1	1	0	0
	-55.232	0	0	1	0	0	0	0	1	4	15	9	31.0067	23	32	21	14	13	14	6	8	6	3	0	1	0	2	0	0	1	0	0
	-55.216	0	0	0	0	0	0	1	0	5	14	17	23.0336	31	25	24	21	14	12	10	9	5	2	2	2	1	0	1	1	0	1	1
	-55.2	0	0	0	1	1	0	0	1	5	8	15	20.3758	34	30	21	20	17	14	8	7	2	1	3	1	1	1	0	0	0	0	0
	-55.184	0	0	0	0	0	0	1	3	5	15	19	27.4631	26	24	35	29	21	16	9	8	6	1	4	2	5	0	0	0	0	0	0
	-55.168	0	0	0	0	0	0	0	3	4	6	15	28.349	24	32	20	13	23	22	8	9	4	2	3	2	0	0	0	0	1	1	0
	-55.152	0	0	0	0	0	0	0	2	3	17	19	26.5772	21	27	31	22	17	8	10	7	3	2	2	3	0	0	2	1	0	0	0
	-55.136	0	0	0	0	0	0	1	0	7	7	23	21.2617	26	33	21	22	15	11	6	5	6	2	1	0	1	0	2	0	0	0	0
	-55.12	0	0	0	0	0	1	0	2	7	15	16	27.4631	22	27	28	27	19	13	10	7	6	3	1	0	1	1	1	0	0	1	0
	-55.104	0	0	0	0	0	0	0	3	4	9	13	21.2617	21	24	27	22	16	10	6	8	7	4	3	0	1	2	0	0	0	0	0
	-55.088	0	0	0	0	0	0	0	2	6	8	22	26.5772	35	30	29	24	16	22	6	6	5	3	3	3	0	0	0	0	0	0	0
	-55.072	0	0	0	0	0	1	1	1	8	8	17	21.2617	26	26	22	24	13	14	4	6	6	1	0	1	0	0	1	0	0	1	1
	-55.056	0	0	0	1	0	0	0	1	2	7	18	27.4631	34	27	23	32	17	11	8	6	6	1	3	2	2	1	1	0	0	0	0
	-55.04	0	0	0	0	0	1	1	3	1	12	24	27.4631	27	23	26	27	20	16	8	7	4	1	0	1	1	0	0	1	0	0	0
	-55.024	1	0	0	0	0	0	1	2	2	10	15	29.2349	28	32	25	26	9	15	6	10	5	7	0	1	0	0	1	2	0	1	0
	-55.008	0	0	0	0	0	0	0	2	5	11	20	22.1476	23	28	20	47	18	13	11	7	4	3	0	3	0	1	0	0	0	2	1
	-54.992	2	0	0	0	0	0	1	2	5	11	16	24.8054	28	22	21	28	21	15	10	8	3	5	2	3	0	0	0	1	0	0	0
	-54.976	0	0	0	0	0	0	0	1	3	5	7	18.604	27	23	19	26	12	14	10	4	2	1	1	0	2	2	0	0	0	0	0
	-54.96	1	0	0	0	0	0	0	1	7	8	16	28.349	24	25	23	26	15	8	11	3	4	3	5	0	1	1	1	1	0	0	0
	-54.944	0	0	0	0	0	0	0	0	6	8	21	22.1476	30	21	26	26	13	13	7	8	0	2	2	1	0	0	3	0	0	0	0
	-54.928	0	1	0	0	0	0	2	4	4	11	19	17.7181	25	30	15	21	20	8	10	6	2	3	3	2	2	0	0	0	0	0	0
	-54.912	0	0	0	0	0	0	2	5	2	12	15	21.2617	24	28	30	17	17	17	6	3	11	3	0	2	2	0	1	0	0	0	0
	-54.896	0	0	0	0	0	1	0	5	3	9	13	23.9195	25	31	23	25	20	19	10	3	3	1	0	1	3	1	0	0	0	0	0
	-54.88	0	0	0	0	1	1	0	2	2	5	20	23.0336	34	31	25	18	19	12	11	3	1	1	0	2	1	2	1	0	0	1	0
	-54.864	1	0	0	0	0	0	1	2	6	8	21	22.1476	26	30	38	33	23	18	10	4	4	3	1	2	0	1	1	1	0	0	0
	-54.848	0	0	0	0	0	0	0	2	8	15	14	23.9195	23	32	27	25	15	12	5	15	6	2	1	2	1	1	0	0	0	0	0
	-54.832	0	1	0	0	0	0	1	2	2	14	14	20.3758	21	34	27	17	17	16	10	3	7	4	1	0	0	1	0	1	1	0	0
	-54.816	1	0	0	0	0	3	0	1	2	7	15	32.7785	30	21	36	35	10	12	5	6	5	0	1	2	1	3	0	0	1	1	0
	-54.8	0	1	0	0	0	0	1	4	4	6	16	24.8054	28	29	24	14	20	7	10	9	5	4	1	4	2	0	0	1	0	0	0
	-54.784	1	0	0	0	0	0	0	2	4	10	16	18.604	31	26	25	22	15	15	8	6	5	4	1	4	1	0	0	0	1	0	0
	-54.768	0	0	0	0	0	0	1	2	6	12	18	11.5168	30	24	22	15	17	13	10	4	4	4	1	0	0	2	1	1	1	0	0
	-54.752	0	0	0	2	0	0	0	3	3	10	17	28.349	31	23	31	20	14	12	12	8	3	1	4	1	1	2	0	1	0	0	0
	-54.736	0	0	0	0	0	0	0	1	5	15	17	23.0336	24	22	25	17	22	14	9	10	4	3	1	4	0	0	0	0	0	1	0
	-54.72	0	0	0	1	0	0	0	1	4	13	15	17.7181	32	22	24	27	24	19	8	5	7	3	2	3	1	2	0	0	0	0	0
	-54.704	0	0	0	0	0	0	1	3	4	8	20	15.0604	27	24	25	35	16	15	8	3	2	1	2	0	0	1	0	0	0	0	0
	-54.688	0	0	0	0	0	0	1	0	3	9	21	15.9463	23	17	26	32	14	16	8	6	5	3	1	1	0	0	1	2	0	0	0
	-54.672	0	0	0	0	0	0	0	3	5	8	18	20.3758	20	32	29	21	15	13	8	5	2	0	2	3	1	0	0	1	0	0	0
	-54.656	1	0	0	0	0	0	0	1	3	11	18	11.5168	28	29	26	18	11	9	6	5	7	2	2	1	1	2	0	0	0	0	0
	-54.64	0	0	0	0	0	0	1	0	3	13	17	25.6913	29	24	33	21	17	9	5	10	4	6	2	3	0	0	0	1	0	0	0
	-54.624	0	0	0	0	0	0	1	2	5	15	10	19.4899	27	19	23	27	20	18	7	3	2	1	3	0	1	0	2	0	0	0	0
	-54.608	0	0	1	0	0	0	1	1	6	15	19	23.9195	21	33	33	23	11	18	7	7	6	2	1	1	0	0	1	0	0	0	0
	-54.592	0	0	0	0	0	0	0	0	5	14	18	21.2617	32	29	34	22	14	14	10	7	6	2	4	2	1	1	0	0	0	0	0
	-54.576	0	0	0	0	0	1	1	0	4	10	19	27.4631	25	24	33	18	11	16	10	2	4	2	1	2	0	0	1	0	1	0	0
	-54.56	0	0	0	0	1	0	1	3	5	10	18	27.4631	28	30	26	24	16	18	7	4	5	4	3	1	2	2	2	0	0	0	0
	-54.544	0	0	0	1	0	0	0	2	3	13	21	28.349	23	34	23	28	11	13	6	7	2	5	3	3	0	0	0	0	0	0	0
	-54.528	0	0	0	0	0	0	2	2	4	11	14	22.1476	26	25	31	17	9	11	10	4	2	1	2	1	0	1	2	0	0	0	0
	-54.512	0	0	0	0	0	0	1	1	8	9	21	30.1208	36	30	30	38	16	17	7	8	2	2	2	0	0	0	0	1	0	1	0
	-54.496	0	0	0	0	0	0	0	0	5	9	16	26.5772	26	29	27	25	15	10	3	3	5	5	3	2	1	1	0	0	2	1	0
	-54.48	0	0	0	0	0	0	0	1	5	9	15	22.1476	27	30	27	33	16	13	8	5	5	3	5	0	0	2	0	0	0	0	0
	-54.464	0	0	0	0	0	0	2	2	4	4	17	19.4899	28	18	23	27	14	15	10	7	4	1	2	1	0	1	0	1	0	0	0
	-54.448	0	0	0	0	0	0	1	1	6	9	18	27.4631	36	26	27	19	15	16	10	5	8	3	0	2	0	0	0	0	1	0	0
	-54.432	1	0	0	0	0	0	0	2	5	12	15	21.2617	25	31	24	20	18	10	14	4	3	2	3	1	1	0	0	0	0	1	0
	-54.416	0	2	0	0	0	0	0	4	5	9	14	17.7181	30	25	33	35	13	10	5	4	2	2	1	1	2	0	2	0	0	0	0
	-54.4	0	0	0	0	0	0	0	3	7	8	20	26.5772	23	18	18	18	16	13	16	2	8	2	1	1	2	1	0	1	0	0	0
	-54.384	0	0	0	0	0	0	1	0	5	5	20	23.0336	28	36	18	32	19	11	6	5	4	3	0	0	0	2	0	0	0	0	0
	-54.368	0	0	0	0	0	0	1	1	3	6	11	24.8054	19	36	20	28	11	7	12	1	3	5	2	2	0	1	0	0	0	0	0
	-54.352	0	0	0	0	0	0	0	3	5	8	23	22.1476	30	27	18	19	22	15	8	6	5	1	3	0	0	0	1	0	0	0	0
	-54.336	0	0	0	0	0	0	1	1	1	14	28	10.6309	31	28	22	21	15	12	8	10	2	2	2	2	1	0	0	1	0	0	0
	-54.32	1	2	0	0	0	0	0	2	3	7	21	22.1476	26	23	15	19	22	15	13	4	5	2	3	4	1	2	1	0	1	0	1
	-54.304	1	0	0	0	0	0	0	1	7	9	18	17.7181	27	24	26	31	18	13	15	5	4	5	1	0	2	0	0	0	0	0	0
	-54.288	1	1	1	0	0	1	1	1	6	7	12	23.9195	36	24	22	31	9	17	9	7	2	4	2	1	2	1	0	0	0	1	0
	-54.272	0	0	0	0	0	0	0	2	3	17	15	25.6913	30	26	25	22	8	13	8	4	4	3	2	2	2	0	1	1	0	0	0
	-54.256	0	0	0	0	0	0	0	1	7	11	21	24.8054	23	30	20	27	17	12	9	3	3	2	1	2	0	0	0	0	1	0	0
	-54.24	0	1	1	0	0	0	0	1	5	7	16	15.9463	35	22	20	22	14	17	7	5	9	6	4	6	3	0	1	1	1	0	0
	-54.224	0	1	0	0	0	0	0	2	4	13	25	18.604	26	20	26	28	19	10	10	5	3	3	2	4	0	0	2	1	0	0	0
	-54.208	0	0	0	0	1	0	1	2	4	10	19	28.349	20	27	29	25	17	13	7	5	2	2	0	2	1	0	1	0	1	0	0
	-54.192	0	0	0	0	0	0	0	4	3	10	13	22.1476	29	25	30	16	20	12	3	11	3	3	1	0	2	0	1	0	1	0	0
	-54.176	1	0	0	0	0	0	2	1	8	15	20	22.1476	35	24	22	24	22	11	9	7	6	4	2	0	3	0	1	0	0	0	0
	-54.16	0	0	0	0	0	1	0	1	4	6	18	21.2617	32	27	19	26	16	14	8	7	5	3	1	2	1	0	0	0	0	0	0
	-54.144	0	0	0	1	0	0	1	1	6	10	14	28.349	28	29	30	24	13	7	8	8	2	2	0	0	1	0	0	0	0	0	0
	-54.128	0	0	0	0	0	0	0	0	2	10	15	23.0336	34	28	15	29	18	14	9	2	1	6	0	1	0	1	1	0	0	0	0
	-54.112	0	0	0	0	0	1	0	3	5	13	13	12.4027	11	28	31	28	24	15	11	6	5	2	1	0	0	1	0	0	0	1	0
	-54.096	0	0	0	0	0	0	0	2	4	8	16	19.4899	40	23	26	24	11	7	9	6	1	1	2	1	1	1	0	0	0	1	0
	-54.08	0	0	0	0	0	0	0	4	4	13	22	22.1476	32	30	21	29	14	11	6	8	6	2	2	3	0	1	0	0	0	0	0
	-54.064	0	0	0	0	0	0	0	2	9	11	15	12.4027	16	22	24	33	13	13	11	5	3	2	2	1	0	0	0	0	0	0	1
	-54.048	2	0	0	0	0	0	1	2	4	11	18	20.3758	30	26	25	17	19	13	10	4	1	1	1	2	2	1	1	1	0	0	0
	-54.032	1	1	0	0	0	1	0	1	4	10	22	24.8054	22	30	27	27	20	18	3	7	4	1	1	1	1	2	1	2	0	1	0
	-54.016	0	0	0	0	0	0	0	6	2	9	16	16.8322	31	37	20	28	14	14	12	3	6	4	4	3	1	0	0	1	0	0	0
	-54	0	0	0	1	0	1	1	5	6	14	25	23.0336	42	21	14	17	16	13	8	10	5	0	5	0	1	2	0	0	0	0	0
	-53.984	0	1	0	0	0	0	1	0	2	11	13	27.4631	20	23	24	24	11	14	7	2	5	0	1	2	1	0	1	1	0	0	0
	-53.968	0	0	0	0	0	0	0	1	2	17	21	26.5772	29	32	27	15	20	14	16	5	0	3	2	1	2	0	0	1	1	1	0
	-53.952	0	0	0	0	0	0	1	1	1	19	15	20.3758	29	40	32	18	17	14	8	2	2	2	1	3	0	0	1	0	1	0	0
	-53.936	0	0	0	0	0	1	0	3	4	13	14	18.604	32	40	25	21	14	12	9	4	5	1	1	0	2	0	0	1	0	0	0
	-53.92	0	0	0	0	0	0	1	1	6	7	15	28.349	25	16	21	20	14	13	8	4	10	0	2	2	0	1	0	0	1	0	0
	-53.904	0	0	0	0	0	0	0	0	5	9	23	26.5772	22	28	26	16	15	8	7	8	5	1	1	0	0	0	0	1	0	0	0
	-53.888	0	0	0	0	0	0	0	3	3	10	17	19.4899	34	26	36	17	14	9	10	6	1	0	1	4	2	1	1	0	1	0	0
	-53.872	0	0	0	0	0	0	0	3	4	8	11	22.1476	28	29	24	38	16	12	12	9	6	0	1	1	2	1	0	0	0	0	0
	-53.856	0	0	0	0	0	0	0	3	3	12	19	31.8926	28	21	28	32	19	18	8	9	1	6	4	1	2	0	0	0	0	0	0
	-53.84	0	0	0	0	0	1	0	2	8	10	18	20.3758	25	27	11	30	9	15	7	3	3	3	3	1	1	1	1	0	1	0	0
	-53.824	1	0	0	0	0	0	0	1	2	12	18	23.9195	26	37	26	26	11	17	10	10	4	0	2	0	2	1	1	0	0	0	0
	-53.808	2	0	0	1	0	0	1	4	7	19	16	28.349	19	26	24	14	18	26	4	7	3	3	4	1	0	0	2	0	0	0	0
	-53.792	0	1	0	0	0	0	0	2	4	8	18	28.349	22	36	26	21	13	14	6	8	3	0	0	4	1	0	0	0	0	0	0
	-53.776	0	0	0	1	0	0	1	1	5	10	21	22.1476	30	23	27	29	17	14	14	3	3	0	2	1	0	2	0	0	0	0	0
	-53.76	0	0	0	1	0	0	0	1	7	13	18	26.5772	37	21	26	25	20	13	8	4	1	3	4	4	1	2	0	0	0	0	0
	-53.744	0	0	0	0	1	0	1	0	4	10	23	21.2617	32	26	30	32	21	16	10	3	8	3	4	0	1	0	2	2	0	1	1
	-53.728	1	0	0	0	0	1	0	0	6	10	8	23.0336	20	21	26	22	13	12	7	4	3	5	3	3	1	3	2	1	0	0	0
	-53.712	0	0	0	0	0	0	2	2	2	10	28	22.1476	28	24	29	15	18	9	5	4	2	2	3	5	1	1	0	0	2	0	0
	-53.696	0	0	0	0	0	1	0	3	3	4	15	23.9195	21	28	23	22	19	17	12	5	5	1	3	0	1	0	0	1	0	0	0
	-53.68	0	0	0	0	0	0	0	4	3	13	18	26.5772	26	24	18	29	18	10	7	7	2	5	2	1	0	0	1	0	0	0	0
	-53.664	0	0	0	0	0	0	0	0	5	6	15	28.349	17	30	30	29	17	13	10	6	3	6	0	0	0	0	1	1	0	1	0
	-53.648	1	0	0	1	0	0	0	3	1	9	12	20.3758	30	20	26	24	16	22	8	7	2	4	2	1	2	2	2	1	0	0	0
	-53.632	0	0	0	0	0	0	0	4	1	5	13	14.1745	26	29	23	29	19	13	2	1	1	3	4	3	0	1	1	0	0	0	0
	-53.616	1	0	0	0	0	0	1	2	4	10	11	22.1476	30	21	22	27	18	13	9	6	8	4	3	1	2	1	1	1	0	0	0
	-53.6	0	0	0	0	0	0	1	1	6	11	10	25.6913	38	35	29	23	19	12	8	4	5	3	4	4	2	0	0	1	0	0	0
	-53.584	0	0	0	0	1	0	0	1	7	14	25	24.8054	30	23	33	15	14	10	11	6	4	3	3	2	1	0	0	1	1	0	0
	-53.568	0	0	0	0	0	0	1	2	3	6	14	29.2349	39	29	20	31	15	9	7	11	9	3	6	2	1	0	1	0	0	2	1
	-53.552	0	0	1	1	0	0	0	2	4	9	25	27.4631	21	34	33	20	10	10	7	9	1	1	3	3	1	0	2	1	0	0	0
	-53.536	0	0	1	0	0	1	0	1	1	11	14	24.8054	24	30	28	30	13	11	6	6	3	2	4	2	1	0	0	0	0	0	0
	-53.52	0	0	0	0	0	1	2	5	3	10	14	30.1208	28	30	26	23	21	12	12	9	4	3	3	0	2	2	0	1	1	0	0
	-53.504	0	0	0	0	0	0	0	1	4	4	12	26.5772	13	30	29	25	16	16	12	4	5	1	3	0	1	0	1	0	0	0	0
	-53.488	0	0	0	0	0	0	0	2	4	11	15	34.5503	26	24	27	22	10	18	5	9	5	3	1	1	4	1	1	0	0	0	0
	-53.472	0	0	0	0	0	0	1	2	5	11	15	25.6913	26	31	27	26	24	17	7	8	2	4	3	0	2	1	0	1	1	0	0
	-53.456	0	0	0	0	0	0	0	0	3	16	24	15.9463	30	24	21	26	15	12	5	5	5	5	1	2	1	0	2	0	0	0	0
	-53.44	0	0	0	0	1	0	1	0	8	8	17	31.8926	33	23	27	24	19	12	10	8	3	1	1	1	1	1	0	0	1	0	0
	-53.424	0	0	1	0	0	0	1	3	4	7	15	27.4631	21	28	21	23	31	9	15	7	2	5	2	2	2	0	0	0	1	0	0
	-53.408	1	0	0	0	0	0	1	2	6	6	19	23.9195	34	32	34	24	16	9	8	9	2	4	4	2	2	2	0	0	1	0	0
	-53.392	1	0	1	0	0	0	0	3	2	10	16	28.349	32	26	31	22	11	24	8	7	2	3	4	2	1	1	0	0	0	0	0
	-53.376	0	0	0	0	0	0	2	0	3	8	23	27.4631	39	21	27	23	8	7	8	3	2	0	2	3	1	0	0	0	0	0	0
	-53.36	0	0	0	1	0	0	1	2	5	15	12	33.6644	28	30	27	27	19	10	8	4	3	4	2	0	3	0	0	1	0	0	0
	-53.344	0	0	0	0	0	0	0	2	4	9	14	30.1208	23	25	33	30	9	13	11	2	4	2	2	1	3	1	2	1	1	0	0
	-53.328	0	0	0	0	0	0	0	2	3	6	15	29.2349	24	32	28	31	7	17	9	6	6	3	2	0	0	2	1	0	1	0	0
	-53.312	0	0	0	0	0	0	1	3	7	8	17	23.9195	25	20	17	24	14	9	3	5	5	10	0	1	0	2	1	1	0	0	0
	-53.296	0	0	0	0	1	0	0	0	2	14	14	22.1476	26	33	24	17	16	14	9	5	2	2	1	1	3	0	2	0	1	0	0
	-53.28	0	0	0	0	0	1	0	1	11	11	21	23.0336	25	27	26	21	10	10	8	4	5	7	2	1	2	0	0	3	0	0	0
	-53.264	0	0	0	0	1	0	0	1	6	11	19	26.5772	21	31	27	16	13	16	7	3	5	1	2	0	2	0	0	0	0	0	0
	-53.248	0	0	0	0	1	0	1	4	5	11	12	21.2617	21	31	22	25	16	11	10	7	1	0	4	2	1	2	0	1	0	0	0
	-53.232	0	0	1	0	0	0	1	2	5	12	25	24.8054	19	26	25	23	21	11	13	5	1	5	1	0	0	0	0	0	0	0	1
	-53.216	0	0	0	0	0	0	0	2	3	13	16	23.9195	21	23	26	23	16	18	6	4	1	5	2	3	2	0	0	3	0	0	0
	-53.2	0	0	0	0	1	0	0	2	3	6	18	19.4899	24	27	20	16	22	10	12	6	5	2	3	2	0	0	2	0	0	0	0
	-53.184	1	0	0	0	1	0	1	1	3	11	21	16.8322	32	25	24	29	13	10	11	3	5	1	2	0	0	0	0	0	0	0	0
	-53.168	0	1	0	0	0	0	1	1	3	11	14	18.604	22	27	25	27	18	9	12	9	2	0	0	2	1	1	0	1	0	1	0
	-53.152	0	0	0	0	0	0	0	3	4	8	10	25.6913	24	15	22	21	22	13	6	4	3	2	3	2	2	2	0	0	0	0	0
	-53.136	0	0	1	0	0	0	1	3	1	11	23	25.6913	22	22	25	18	18	14	8	4	4	3	5	1	0	2	1	1	0	0	0
	-53.12	0	0	0	0	0	0	0	4	4	8	14	20.3758	34	28	26	31	13	19	4	12	3	2	0	0	0	0	1	0	0	0	0
	-53.104	1	1	0	0	0	0	0	3	3	7	17	21.2617	33	24	25	17	16	13	10	8	2	1	4	2	2	0	0	1	0	0	0
	-53.088	0	1	0	0	0	2	2	2	6	10	16	19.4899	18	25	14	24	9	10	3	10	2	2	4	3	0	0	0	0	0	0	0
	-53.072	0	0	0	0	0	0	0	3	2	9	16	26.5772	32	26	27	14	9	20	5	4	6	2	0	0	1	2	2	1	1	1	0
	-53.056	0	0	0	0	0	3	2	1	5	11	12	31.0067	27	30	36	24	17	13	7	6	1	5	2	1	0	1	1	0	0	1	0
	-53.04	0	0	0	0	0	0	0	2	5	13	24	34.5503	27	32	33	20	20	11	15	3	9	1	1	2	0	1	1	0	0	0	0
	-53.024	0	0	0	1	0	0	1	3	1	10	22	38.094	24	28	28	25	13	12	11	7	3	1	0	0	0	2	0	1	1	0	0
	-53.008	0	0	0	0	0	0	0	2	5	8	14	19.4899	29	28	28	19	11	12	7	5	1	1	5	0	2	0	1	0	1	1	0
	-52.992	0	0	0	0	0	0	0	1	4	12	13	19.4899	35	28	25	21	13	10	3	4	5	3	1	2	0	1	0	0	0	0	0
	-52.976	0	0	0	0	0	0	0	1	1	15	17	30.1208	37	32	19	32	22	13	7	5	2	3	1	1	1	0	0	0	0	0	0
	-52.96	0	0	0	0	0	1	1	2	5	10	15	29.2349	31	28	24	24	24	8	9	5	5	0	3	3	2	3	1	0	0	0	0
	-52.944	0	0	0	0	0	0	0	2	4	11	16	25.6913	30	28	24	27	22	12	8	6	4	6	2	1	0	1	1	1	0	0	0
	-52.928	0	0	0	0	1	0	0	1	5	16	18	23.9195	27	32	17	20	17	10	14	11	2	2	2	1	0	0	2	0	0	0	0
	-52.912	0	0	0	0	0	0	1	4	6	13	16	26.5772	31	24	26	20	18	18	6	5	1	5	3	1	0	1	3	0	0	0	1
	-52.896	0	1	0	0	0	1	0	3	6	9	21	16.8322	33	20	29	18	10	17	10	6	5	1	4	2	0	0	2	0	0	0	1
	-52.88	3	0	0	0	0	0	0	1	8	10	21	30.1208	23	26	30	20	15	10	9	3	4	6	1	1	0	0	0	0	0	0	0
	-52.864	0	1	0	0	0	0	1	0	5	15	12	21.2617	27	30	25	20	14	11	8	7	3	2	1	3	1	0	0	0	0	0	0
	-52.848	0	0	0	0	0	0	0	4	5	7	24	19.4899	26	31	27	19	18	13	6	6	3	1	1	2	0	0	1	0	0	0	1
	-52.832	0	1	0	0	0	0	2	1	6	10	12	25.6913	21	31	28	20	11	12	3	5	4	3	4	1	1	1	0	0	0	0	0
	-52.816	0	0	0	0	0	1	0	2	7	11	18	28.349	41	24	27	32	18	10	10	8	4	0	2	0	3	1	1	1	0	0	0
	-52.8	0	0	0	0	0	0	0	1	9	8	18	27.4631	28	24	39	22	14	8	7	2	1	5	2	2	1	0	1	0	0	0	0
	-52.784	0	0	0	0	0	0	0	2	10	12	15	23.0336	26	27	26	19	24	13	5	5	2	3	0	3	0	1	0	0	0	0	0
	-52.768	0	1	0	0	0	0	0	2	5	14	16	32.7785	24	22	21	28	7	13	9	6	3	1	4	2	0	1	0	2	0	0	0
	-52.752	0	1	0	0	0	0	0	3	5	9	11	25.6913	24	29	22	25	16	13	3	4	3	4	1	2	1	0	1	0	1	0	0
	-52.736	0	0	1	0	0	2	0	2	2	9	15	15.0604	27	25	24	24	19	11	9	6	7	4	3	0	0	1	1	0	0	0	0
	-52.72	0	0	1	0	0	0	0	4	2	9	15	18.604	25	25	24	26	17	9	12	2	1	4	1	1	0	0	0	0	1	0	0
	-52.704	0	0	0	0	0	0	1	2	3	6	11	17.7181	22	37	25	21	16	9	7	3	0	1	1	2	1	1	2	1	0	0	0
	-52.688	0	0	0	0	0	0	0	1	6	10	18	23.0336	28	31	28	17	18	20	8	7	1	2	2	1	2	0	2	0	0	0	0
	-52.672	0	0	0	0	0	0	0	4	1	7	15	22.1476	28	23	23	23	16	12	8	6	5	0	3	0	0	0	1	1	0	0	0
	-52.656	0	1	0	0	0	1	0	1	5	12	20	24.8054	28	28	17	29	20	13	3	7	4	1	0	0	1	1	2	0	1	0	0
	-52.64	0	0	0	0	0	0	1	0	6	6	13	30.1208	25	21	31	13	17	10	7	6	6	3	2	3	0	0	0	0	0	1	0
	-52.624	0	0	0	0	0	0	1	0	1	7	15	21.2617	21	22	18	23	16	11	8	5	6	5	2	0	1	0	0	2	0	0	0
	-52.608	1	0	0	0	0	0	0	3	2	10	14	19.4899	29	27	25	22	12	12	8	6	7	1	1	2	0	2	0	0	0	0	0
	-52.592	0	0	0	0	1	1	0	3	2	10	18	20.3758	32	25	29	30	24	22	6	7	2	3	4	1	0	0	0	0	0	0	0
	-52.576	0	0	0	0	0	1	1	3	5	6	19	24.8054	30	19	21	26	12	18	5	2	3	1	1	2	1	1	1	0	0	0	0
	-52.56	0	0	0	0	0	0	3	0	5	10	16	23.0336	22	29	20	34	15	10	11	13	5	0	1	2	0	1	0	0	0	0	0
	-52.544	1	0	0	0	0	0	1	2	1	2	12	27.4631	24	19	31	23	20	15	6	7	4	7	5	0	2	0	0	0	0	0	0
	-52.528	1	0	0	0	1	0	0	1	4	8	16	22.1476	32	25	27	26	15	12	11	3	5	2	0	1	0	2	0	0	0	0	0
	-52.512	0	0	0	0	0	0	0	2	6	10	17	26.5772	23	28	15	15	24	16	9	10	2	2	2	2	0	1	0	0	0	0	0
	-52.496	0	1	0	0	0	0	2	0	6	14	18	10.6309	36	20	23	21	25	14	5	5	4	1	0	1	1	1	2	0	1	0	0
	-52.48	0	0	0	1	0	1	2	4	3	12	12	21.2617	27	20	22	25	14	10	10	1	2	2	2	1	2	4	0	1	0	0	0
	-52.464	0	0	0	0	1	0	0	3	7	10	23	25.6913	23	20	31	24	17	8	11	7	3	1	1	1	1	1	1	0	0	0	0
	-52.448	0	0	0	0	0	0	0	1	3	5	18	25.6913	41	29	22	23	17	15	6	4	5	1	3	1	1	1	2	0	0	1	0
	-52.432	0	0	1	0	0	0	1	0	6	8	20	27.4631	28	31	22	26	15	11	6	3	6	1	1	2	2	0	0	1	0	0	1
	-52.416	0	0	0	0	0	0	1	4	7	20	17	23.0336	30	20	30	21	22	15	11	5	2	3	4	1	1	0	0	0	0	0	0
	-52.4	0	0	0	0	0	0	1	4	5	8	11	21.2617	24	17	25	18	20	12	4	6	4	1	2	1	1	2	0	1	0	0	0
	-52.384	0	0	0	0	0	0	0	5	2	9	23	29.2349	26	22	24	20	12	14	11	5	6	0	3	3	0	1	1	0	0	0	0
	-52.368	0	0	0	0	0	0	1	3	2	10	22	14.1745	24	26	28	24	15	13	6	4	4	0	4	2	2	0	0	1	1	1	0
	-52.352	0	0	0	0	0	0	1	1	6	9	18	31.0067	31	22	24	30	14	9	7	7	1	2	5	0	0	0	1	0	0	0	0
	-52.336	0	0	0	0	0	0	0	1	4	10	18	27.4631	21	24	19	24	22	9	8	6	3	4	0	1	1	1	0	0	0	0	0
	-52.32	1	1	0	0	0	0	0	1	2	12	25	21.2617	22	24	20	32	10	12	8	5	3	1	2	1	2	0	0	0	0	0	0
	-52.304	0	0	0	0	0	0	1	1	3	11	14	19.4899	24	21	31	24	23	12	11	4	3	2	3	0	2	1	0	1	0	0	0
	-52.288	0	1	0	0	0	0	0	2	8	11	14	18.604	23	40	25	27	14	10	9	7	5	0	3	1	0	0	0	0	0	0	0
	-52.272	0	0	0	0	0	0	0	5	4	10	11	22.1476	26	31	29	19	13	9	16	3	4	3	2	1	4	0	2	0	0	0	0
	-52.256	0	0	0	0	0	0	0	1	3	12	16	31.8926	29	28	31	29	21	12	9	7	10	2	0	4	0	0	1	0	0	1	0
	-52.24	0	1	0	0	0	0	0	1	2	11	14	18.604	27	25	33	22	14	10	10	9	2	0	3	1	1	0	0	0	0	0	0
	-52.224	0	1	0	1	0	1	0	1	2	11	16	22.1476	31	30	25	18	28	6	8	4	1	3	4	4	3	1	1	2	0	0	0
	-52.208	0	0	0	0	0	0	1	1	7	9	16	21.2617	36	18	31	26	11	5	9	5	2	5	3	0	0	0	0	0	0	0	0
	-52.192	1	1	0	0	0	0	0	3	4	9	17	25.6913	22	31	18	17	16	12	8	4	3	2	3	0	3	0	0	0	0	1	0
	-52.176	0	0	0	0	0	1	0	4	2	5	8	21.2617	29	31	32	22	18	11	11	5	2	2	1	0	1	2	0	2	0	0	0
	-52.16	1	0	0	0	0	0	1	4	6	7	10	30.1208	22	34	19	23	16	14	11	7	1	3	3	1	0	2	1	0	0	0	0
	-52.144	0	0	0	0	0	0	1	2	4	11	25	24.8054	22	28	33	22	25	14	9	2	4	1	2	1	0	1	0	1	0	0	1
	-52.128	0	0	0	0	1	0	2	3	5	10	13	24.8054	25	31	26	24	19	12	9	5	2	4	3	0	0	0	0	1	0	0	0
	-52.112	1	0	0	0	0	1	1	1	5	18	14	28.349	25	19	27	30	21	13	11	6	11	0	1	2	0	0	2	0	0	0	0
	-52.096	0	0	0	0	0	0	0	1	3	9	22	23.0336	29	22	26	26	19	14	3	9	4	3	1	2	0	1	0	0	1	0	0
	-52.08	0	0	0	0	0	0	0	1	2	13	16	31.8926	28	27	35	19	22	16	6	4	4	1	2	0	2	3	1	0	0	0	1
	-52.064	0	0	0	0	0	0	0	0	6	12	16	23.0336	20	32	25	29	16	14	11	8	2	2	0	3	2	0	0	0	0	0	0
	-52.048	0	0	0	0	0	1	0	3	3	8	17	28.349	26	29	22	27	18	8	6	4	3	1	1	0	1	1	0	0	0	0	0
	-52.032	0	0	0	0	0	0	1	1	2	14	15	19.4899	18	28	20	25	16	7	8	4	5	5	2	0	0	0	0	2	0	0	0
	-52.016	0	0	0	0	0	0	0	2	5	15	13	16.8322	34	29	25	29	25	9	10	8	3	0	2	1	0	0	0	1	0	1	0
	-52	1	0	0	0	0	0	0	1	4	13	9	23.0336	27	26	15	20	19	8	6	7	8	2	0	1	1	1	0	0	0	0	1
	-51.984	0	0	0	0	0	1	0	1	3	7	13	20.3758	25	31	33	24	15	10	7	10	4	4	6	1	2	1	0	0	0	0	0
	-51.968	1	0	0	0	0	0	1	2	5	6	14	19.4899	25	28	28	24	12	9	10	9	3	6	4	1	1	0	1	0	0	0	0
	-51.952	0	0	0	0	0	1	0	3	1	9	13	23.0336	28	31	27	23	23	15	2	6	5	5	2	0	2	0	3	0	1	0	0
	-51.936	0	0	0	0	0	0	1	3	4	21	15	23.9195	24	18	26	25	12	13	8	5	6	2	1	1	1	1	3	0	0	0	0
	-51.92	0	0	0	0	0	0	0	5	5	12	20	21.2617	32	26	26	24	22	24	15	4	4	2	2	4	0	0	1	1	0	0	0
	-51.904	1	0	0	1	0	0	0	3	10	10	13	26.5772	30	27	25	31	17	13	10	4	1	3	1	0	0	0	0	0	0	0	0
	-51.888	0	1	1	0	0	0	1	2	4	13	18	22.1476	23	22	21	34	9	20	8	7	6	2	0	2	1	0	0	0	0	0	0
	-51.872	0	0	0	0	0	1	0	3	5	15	9	27.4631	28	19	27	24	13	7	6	14	2	1	3	2	0	2	0	1	0	1	0
	-51.856	2	0	0	0	0	1	0	1	8	13	19	23.9195	21	21	21	29	21	13	11	10	2	3	0	1	3	0	1	1	0	0	0
	-51.84	0	0	0	0	0	0	0	1	7	14	24	29.2349	24	36	21	27	16	10	14	3	2	1	2	0	0	0	0	1	0	0	0
	-51.824	0	0	0	0	0	0	3	4	5	6	11	23.9195	28	31	30	20	17	12	11	4	4	3	0	1	1	0	1	1	0	0	0
	-51.808	0	0	0	0	0	0	0	1	2	11	17	26.5772	22	16	22	28	15	16	7	4	4	3	2	2	0	0	1	0	0	0	0
	-51.792	1	0	0	1	0	1	0	3	4	9	31	20.3758	34	27	29	23	15	12	9	8	0	2	1	2	0	1	0	2	1	0	0
	-51.776	0	0	0	0	0	0	0	1	5	7	21	22.1476	31	35	26	26	12	9	11	7	2	8	0	2	1	0	0	1	0	0	0
	-51.76	0	1	0	0	0	0	0	5	5	13	10	20.3758	24	23	35	17	12	9	6	5	6	2	2	2	1	1	0	1	0	0	0
	-51.744	0	0	0	0	0	0	2	2	3	7	16	26.5772	21	23	29	20	24	13	9	6	4	1	3	1	0	1	1	0	1	1	0
	-51.728	0	0	0	0	0	0	0	2	1	12	17	22.1476	24	30	33	33	20	16	6	5	5	4	3	2	0	0	0	0	0	0	0
	-51.712	0	1	0	0	0	0	0	1	7	8	13	26.5772	44	24	37	18	21	19	12	9	5	1	1	1	2	0	0	0	0	0	0
	-51.696	1	1	0	1	0	1	0	2	6	11	11	21.2617	19	24	23	27	15	12	8	7	4	2	2	1	0	0	0	0	1	1	0
	-51.68	0	0	0	0	1	0	2	0	4	7	19	22.1476	27	39	27	22	18	16	9	10	4	4	2	0	4	0	0	0	0	1	0
	-51.664	0	0	1	0	0	0	1	2	3	10	13	23.0336	29	25	32	21	18	15	6	6	4	4	2	0	1	4	1	0	0	0	0
	-51.648	0	0	0	1	0	0	0	4	5	11	21	22.1476	28	26	22	24	21	11	11	6	1	4	1	0	2	1	1	1	0	0	0
	-51.632	1	0	0	0	0	0	0	3	5	19	18	23.0336	27	26	18	23	15	10	10	8	4	1	3	0	0	1	1	0	1	0	0
	-51.616	1	1	0	0	0	0	0	3	5	5	16	26.5772	41	16	33	18	27	17	10	8	0	2	4	0	0	0	2	0	0	0	0
	-51.6	0	0	0	0	0	0	0	3	7	11	17	23.0336	25	23	24	22	17	16	9	9	2	0	0	1	0	0	0	0	0	0	0
	-51.584	2	1	0	0	0	0	1	1	6	9	20	17.7181	30	29	32	27	16	20	11	6	5	5	1	1	2	1	0	0	0	0	1
	-51.568	1	0	0	0	0	0	0	1	2	10	18	23.9195	19	26	30	19	19	14	12	5	2	2	1	1	0	1	0	0	0	0	0
	-51.552	1	0	0	0	0	1	0	3	5	6	27	23.0336	27	26	19	21	20	12	8	5	2	3	2	1	0	0	0	0	0	0	0
	-51.536	0	0	0	0	0	0	1	1	10	9	22	25.6913	24	37	19	19	14	11	9	6	2	0	2	1	2	1	1	0	1	0	0
	-51.52	0	0	0	0	0	1	1	0	4	10	14	31.0067	21	28	28	24	13	7	13	7	7	1	2	3	2	0	1	0	0	0	0
	-51.504	1	0	0	0	0	0	0	1	5	8	9	22.1476	21	31	23	25	13	19	12	5	4	2	0	0	1	1	1	1	3	0	0
	-51.488	1	1	0	0	0	1	0	3	5	6	14	22.1476	36	25	23	22	13	12	7	6	6	2	3	3	1	0	0	0	0	0	0
	-51.472	0	0	0	0	0	0	0	1	3	11	19	23.9195	28	32	34	30	14	11	11	7	3	3	3	0	2	0	0	0	0	0	0
	-51.456	0	0	0	0	0	0	0	2	9	17	16	17.7181	24	28	18	24	15	18	11	7	4	1	0	0	0	0	0	0	1	0	0
	-51.44	0	0	0	0	0	0	1	4	3	10	27	20.3758	25	23	22	19	22	11	9	6	3	2	1	3	1	2	0	0	1	0	0
	-51.424	0	0	0	0	0	0	1	2	2	11	17	13.2886	29	26	22	27	18	13	7	3	2	4	3	1	2	2	0	0	0	0	0
	-51.408	0	0	0	1	0	0	0	3	5	14	20	31.0067	36	19	26	27	19	12	8	5	4	2	0	0	0	0	0	0	1	0	0
	-51.392	0	1	0	0	0	0	0	1	4	7	20	23.9195	36	30	22	26	21	12	13	1	7	4	1	1	2	0	1	0	0	0	0
	-51.376	0	0	0	0	0	1	0	1	4	11	22	23.0336	37	23	27	28	22	11	10	6	2	5	2	0	0	0	0	0	0	0	1
	-51.36	0	0	0	0	0	0	0	1	7	11	17	23.9195	31	29	25	32	13	14	8	6	2	2	2	3	0	0	2	0	0	0	1
	-51.344	0	0	0	1	0	0	1	3	3	10	9	20.3758	21	25	25	25	11	5	13	5	2	1	4	0	1	1	0	0	0	0	0
	-51.328	1	1	0	0	0	0	2	7	3	13	16	25.6913	27	25	20	23	13	13	13	6	3	2	4	1	2	2	0	0	0	0	0
	-51.312	0	0	0	0	0	1	0	4	4	12	17	24.8054	26	27	28	22	10	13	8	3	4	1	4	2	1	0	0	0	1	0	0
	-51.296	0	1	0	0	0	0	0	2	5	6	20	23.9195	25	44	30	37	10	11	7	4	5	3	0	1	2	0	1	0	1	0	0
	-51.28	0	0	0	0	0	0	0	1	2	11	14	31.0067	30	32	23	25	11	8	11	3	7	2	1	2	0	1	0	0	0	0	0
	-51.264	1	0	0	0	0	0	1	3	10	8	9	30.1208	28	28	26	24	19	7	7	0	5	4	2	0	1	2	1	0	0	0	0
	-51.248	0	0	0	0	0	0	0	0	1	7	16	17.7181	30	28	33	17	16	20	12	10	5	3	1	0	1	1	0	1	0	0	0
	-51.232	0	0	0	0	0	0	2	3	4	10	20	22.1476	26	26	25	33	11	15	13	0	9	2	2	1	2	0	0	0	0	0	0
	-51.216	0	1	0	0	0	0	1	1	2	9	19	21.2617	23	28	24	26	13	12	5	4	7	0	0	1	1	0	0	0	0	1	0
	-51.2	0	0	0	0	0	0	0	6	4	7	19	22.1476	17	22	25	27	19	16	7	5	4	4	0	1	0	1	1	0	1	0	0
	-51.184	1	2	0	0	0	0	1	2	7	14	14	20.3758	29	27	23	28	21	13	8	4	3	2	1	2	1	0	0	1	0	0	0
	-51.168	0	0	0	0	1	0	0	0	2	6	20	37.2081	25	24	20	17	19	8	8	4	5	6	5	2	3	0	1	0	0	0	0
	-51.152	0	0	0	0	0	0	0	1	4	7	23	25.6913	29	27	32	29	22	13	7	7	4	5	3	3	0	2	0	0	0	0	0
	-51.136	0	1	0	0	0	0	0	3	2	11	11	20.3758	23	19	19	28	15	7	10	2	3	3	4	0	0	0	0	0	0	0	0
	-51.12	0	0	0	0	0	1	0	2	4	9	19	18.604	31	22	30	24	12	15	7	2	3	3	1	0	2	0	1	0	0	0	0
	-51.104	0	0	0	0	0	0	1	2	5	8	13	28.349	29	20	32	26	23	9	8	13	5	1	5	0	0	1	1	0	0	0	0
	-51.088	0	0	0	0	0	0	1	3	3	8	18	22.1476	17	27	36	26	11	22	10	10	4	4	1	3	1	3	2	1	0	0	0
	-51.072	1	0	0	0	0	0	0	5	4	7	16	24.8054	29	18	24	20	21	13	9	6	2	1	4	1	0	0	3	0	0	1	0
	-51.056	0	0	0	0	0	0	2	3	4	8	12	15.9463	24	26	27	23	17	10	9	7	11	5	4	1	3	0	0	1	0	1	0
	-51.04	0	0	0	0	0	1	0	5	3	11	16	18.604	24	22	27	18	22	17	8	3	2	2	4	0	1	0	2	1	0	0	0
	-51.024	1	1	0	1	0	0	0	1	5	6	15	22.1476	40	25	36	23	14	14	13	7	2	2	1	1	0	1	0	0	0	0	0
	-51.008	0	0	0	1	0	0	0	3	5	9	18	21.2617	17	24	21	25	21	15	7	7	6	3	3	3	5	0	0	0	2	1	0
	-50.992	0	0	0	0	0	0	0	0	4	11	22	17.7181	23	28	26	26	21	21	11	4	7	2	1	2	0	1	1	1	0	0	0
	-50.976	0	0	0	0	0	0	0	2	6	7	25	27.4631	22	23	35	18	14	10	9	4	2	3	2	1	1	1	1	0	0	0	0
	-50.96	0	0	0	0	0	0	0	0	3	14	17	23.0336	26	26	31	21	17	11	10	7	2	5	1	1	3	2	0	2	0	1	0
	-50.944	1	0	0	0	0	1	1	2	1	11	10	27.4631	30	31	27	20	21	15	7	3	7	1	3	2	0	1	0	0	0	0	0
	-50.928	0	0	0	1	0	0	0	2	0	5	18	21.2617	26	34	32	27	18	14	7	6	5	2	1	2	0	2	1	1	0	1	0
	-50.912	0	0	0	0	0	0	0	4	9	3	19	18.604	16	35	27	32	13	15	10	4	3	5	3	0	0	0	1	0	0	0	0
	-50.896	0	0	0	0	0	0	1	3	6	14	16	22.1476	26	22	31	22	23	12	11	5	1	4	2	0	0	1	1	1	0	0	0
	-50.88	0	0	0	0	0	0	1	1	3	11	14	21.2617	21	27	24	28	18	17	5	9	6	0	1	0	3	0	0	0	0	0	0
	-50.864	0	0	0	0	0	0	0	2	2	10	12	19.4899	20	27	21	20	11	21	10	4	5	2	2	0	2	1	0	0	0	0	0
	-50.848	0	0	0	0	0	0	0	3	1	9	15	25.6913	32	33	23	26	19	16	6	4	3	1	0	0	1	1	0	0	0	1	0
	-50.832	0	0	0	0	0	0	1	0	3	7	16	20.3758	22	17	17	24	18	14	6	7	7	2	1	1	0	0	2	0	0	0	0
	-50.816	0	0	0	0	0	0	0	2	4	12	18	24.8054	19	26	26	25	18	8	7	5	3	3	2	1	0	0	2	0	0	0	0
	-50.8	0	1	0	0	0	0	2	0	8	10	9	17.7181	30	25	27	31	17	10	6	7	6	3	2	0	2	2	1	0	0	0	1
	-50.784	0	0	0	0	0	0	2	1	3	11	21	21.2617	39	28	18	28	17	13	9	6	1	3	1	2	0	1	1	0	0	1	0
	-50.768	0	0	0	0	0	0	0	2	2	6	18	16.8322	28	28	29	31	14	15	11	8	1	2	3	2	2	0	0	0	1	0	0
	-50.752	1	0	0	0	0	0	1	1	1	12	14	19.4899	22	24	26	26	19	14	5	12	3	2	1	1	0	0	1	1	0	0	0
	-50.736	1	0	0	0	0	0	0	1	6	6	14	20.3758	26	21	28	36	26	8	11	4	2	0	2	1	0	0	0	0	0	0	1
	-50.72	1	0	0	0	0	0	1	1	8	11	17	26.5772	25	16	27	20	15	9	10	13	2	0	4	0	0	0	0	0	0	0	1
	-50.704	0	0	1	0	0	0	1	1	7	6	18	21.2617	28	27	27	25	14	8	8	5	6	4	0	1	1	3	1	0	2	1	0
	-50.688	0	0	0	0	0	0	1	2	2	12	14	16.8322	21	37	23	29	23	20	4	6	5	2	1	0	2	1	1	0	0	0	0
	-50.672	0	0	0	0	0	0	0	1	5	10	17	30.1208	25	30	31	24	15	12	11	4	2	4	3	0	1	1	0	0	0	0	0
	-50.656	0	0	0	0	0	1	0	3	2	8	14	15.0604	33	17	24	25	17	14	15	4	4	0	1	1	0	1	3	0	0	1	0
	-50.64	0	0	0	0	0	0	0	1	2	9	18	26.5772	34	25	26	21	17	19	11	6	5	2	1	1	3	2	1	0	0	0	1
	-50.624	0	0	0	0	0	0	0	1	8	12	20	31.8926	28	24	27	18	19	15	8	9	5	0	2	1	0	1	1	0	0	0	0
	-50.608	0	0	0	0	0	0	0	1	6	10	10	25.6913	26	26	27	23	17	12	7	9	2	1	1	1	1	1	3	0	1	0	0
	-50.592	0	0	1	0	0	0	0	3	3	10	25	14.1745	29	25	22	25	21	10	9	5	5	3	3	4	1	0	0	0	0	1	0
	-50.576	0	0	0	0	0	0	0	1	3	8	17	27.4631	24	29	31	21	18	14	4	7	5	1	1	0	1	1	0	0	0	1	0
	-50.56	0	0	0	0	0	0	0	0	3	12	18	22.1476	24	19	18	28	13	12	7	6	3	1	2	1	0	1	0	0	0	0	0
	-50.544	0	0	0	0	0	0	0	4	2	10	16	19.4899	21	27	14	30	13	6	8	5	4	4	0	0	0	2	0	0	1	0	0
	-50.528	0	1	0	0	0	0	0	0	1	10	13	25.6913	18	28	16	19	17	12	6	5	2	0	0	0	1	2	1	0	0	0	0
	-50.512	0	0	0	0	0	0	0	1	9	10	17	29.2349	32	20	26	28	18	11	12	4	4	3	3	2	1	3	1	0	0	1	0
	-50.496	0	0	0	0	0	1	0	3	4	8	15	22.1476	27	20	21	20	21	12	6	6	5	5	2	3	0	0	0	1	0	1	0
	-50.48	0	0	0	0	0	0	1	3	4	12	10	21.2617	25	37	20	31	24	9	6	6	1	4	2	0	0	0	2	0	0	0	1
	-50.464	0	0	0	0	0	0	0	2	4	18	14	25.6913	20	22	19	29	12	15	12	4	4	4	2	3	2	0	0	1	0	0	0
	-50.448	0	1	0	0	0	1	1	0	2	8	15	15.0604	27	18	27	25	20	10	9	11	5	0	0	1	0	0	0	1	0	0	0
	-50.432	0	0	0	0	0	0	3	1	5	13	23	24.8054	9	30	24	19	12	17	7	9	1	3	1	0	0	1	1	0	0	0	0
	-50.416	0	0	0	0	0	0	1	3	7	7	22	22.1476	29	25	40	28	15	15	9	3	2	3	3	1	0	1	0	0	0	0	0
	-50.4	1	0	0	0	0	0	0	3	2	11	18	23.9195	30	26	24	23	21	9	6	7	6	1	0	1	1	0	1	0	0	0	0
	-50.384	1	1	0	0	0	0	0	1	3	11	22	24.8054	32	28	28	32	15	11	2	11	2	5	3	0	2	0	0	1	0	0	0
	-50.368	0	0	0	0	0	0	0	3	1	9	17	16.8322	28	32	21	27	18	11	8	6	4	1	2	1	1	1	1	0	0	0	0
	-50.352	0	0	0	0	0	0	0	2	2	9	15	19.4899	32	21	23	29	21	7	11	1	4	4	1	2	1	2	1	2	0	0	0
	-50.336	0	0	0	0	0	0	1	1	7	11	15	24.8054	27	30	24	22	16	16	11	10	3	0	2	2	1	1	1	2	0	0	0
	-50.32	0	2	0	1	0	0	0	1	1	9	14	23.0336	29	33	33	23	19	11	6	6	4	0	1	0	4	1	0	0	0	1	0
	-50.304	0	0	0	0	0	1	0	3	3	9	28	31.0067	20	31	26	21	10	5	10	7	5	1	1	2	0	0	1	1	0	0	0
	-50.288	0	0	0	1	0	0	0	1	8	8	16	23.9195	22	30	28	33	18	6	7	5	10	4	2	1	1	0	0	0	2	0	0
	-50.272	0	0	0	1	0	0	0	1	5	7	15	24.8054	33	36	26	29	21	12	6	6	2	3	1	1	0	1	2	2	0	1	0
	-50.256	1	1	0	0	0	0	0	2	7	6	18	26.5772	26	33	24	22	12	8	11	8	2	2	3	2	1	0	1	0	0	0	0
	-50.24	0	0	0	0	0	0	0	1	7	10	17	27.4631	17	19	23	33	9	12	10	4	6	0	3	0	0	0	1	0	0	0	0
	-50.224	0	0	0	0	0	0	1	2	1	6	16	26.5772	23	28	21	22	15	14	6	6	4	2	2	0	1	1	0	2	0	0	0
	-50.208	0	1	0	0	0	0	0	1	1	13	20	28.349	24	28	30	21	14	13	8	4	4	1	2	2	2	1	0	0	0	0	0
	-50.192	0	0	0	0	0	1	1	3	1	9	24	22.1476	32	28	22	26	17	14	8	6	3	4	3	2	5	2	1	0	0	0	0
	-50.176	1	0	0	0	0	0	2	2	5	14	17	20.3758	22	20	26	21	21	17	7	6	5	1	2	0	1	1	0	0	0	0	0
	-50.16	0	0	0	0	0	0	0	1	4	10	15	18.604	36	23	20	19	18	8	8	4	4	2	2	2	0	0	0	2	0	0	0
	-50.144	0	0	0	0	1	0	2	2	1	9	21	20.3758	22	26	21	19	10	9	9	8	3	2	1	1	1	0	0	0	0	0	0
	-50.128	0	0	0	0	0	0	0	0	3	7	19	31.8926	30	24	21	21	19	20	8	12	5	0	2	1	0	1	1	1	0	0	0
	-50.112	2	0	0	0	0	0	3	4	6	14	19	20.3758	20	27	22	27	12	8	9	7	4	3	0	1	2	1	0	0	0	0	0
	-50.096	0	0	0	1	0	0	0	1	4	11	13	21.2617	34	27	35	16	20	18	7	4	6	2	1	1	0	0	0	0	0	0	0
	-50.08	0	1	0	0	0	0	0	2	5	11	21	23.0336	28	28	20	33	16	20	15	8	6	2	2	2	0	0	1	0	0	0	1
	-50.064	0	0	0	0	1	0	1	1	5	12	24	17.7181	26	25	30	24	17	9	11	1	6	2	1	1	0	1	0	0	0	0	0
	-50.048	0	0	0	0	0	0	2	2	2	15	19	23.9195	24	34	17	27	14	12	5	5	3	3	2	2	0	0	0	0	0	0	0
	-50.032	0	0	0	0	0	1	0	1	4	7	14	26.5772	29	25	34	15	14	20	10	2	1	3	2	1	2	0	1	0	0	0	0
	-50.016	1	0	0	1	0	1	0	0	3	16	16	30.1208	22	20	23	24	19	14	5	3	4	1	0	2	2	0	0	0	0	0	0
	-50	0	0	0	0	1	0	0	2	3	14	17	22.1476	27	38	33	24	15	8	11	7	6	1	1	2	2	0	0	0	0	0	0
	-49.984	0	0	0	0	1	0	0	1	6	14	20	28.349	24	21	39	33	23	14	14	8	2	1	0	1	0	0	0	1	0	0	0
	-49.968	0	1	0	0	0	0	0	1	2	6	8	20.3758	29	34	31	24	16	10	7	5	1	3	4	1	1	0	1	1	1	0	1
	-49.952	0	0	0	0	0	1	1	5	6	12	16	16.8322	21	31	26	25	18	17	7	4	1	1	0	1	3	1	2	0	0	0	0
	-49.936	1	0	0	0	0	0	1	1	2	9	18	28.349	27	37	19	35	30	14	6	4	4	2	0	3	0	0	1	1	0	0	0
	-49.92	0	0	0	0	0	0	0	2	9	10	11	25.6913	20	24	32	21	16	9	9	6	2	3	3	1	1	0	2	1	0	0	0
	-49.904	0	0	0	0	0	0	1	1	4	13	27	24.8054	25	27	25	26	18	16	10	7	4	1	2	1	1	1	0	0	1	2	0
	-49.888	0	0	0	1	0	0	0	2	5	8	9	21.2617	24	24	31	20	17	9	7	2	2	4	5	1	1	2	1	0	0	1	0
	-49.872	1	0	0	1	0	0	0	3	4	14	17	17.7181	22	26	21	18	13	14	5	4	4	3	3	3	3	0	1	0	0	0	0
	-49.856	0	0	0	0	0	0	0	2	3	10	17	34.5503	29	34	25	26	15	18	3	1	7	2	1	0	1	0	1	1	0	1	0
	-49.84	0	0	1	0	0	0	0	0	4	10	11	23.0336	21	27	24	20	16	11	5	3	2	5	1	0	2	0	0	1	1	0	1
	-49.824	0	0	0	0	1	0	1	2	4	8	19	23.9195	22	29	28	21	23	12	13	4	4	3	3	3	0	1	0	1	1	0	0
	-49.808	0	0	0	1	0	0	1	3	5	7	18	28.349	32	40	24	26	19	15	6	8	3	2	2	1	3	1	1	2	0	0	0
	-49.792	0	0	0	0	0	0	0	2	5	10	19	20.3758	19	20	23	29	10	13	16	5	3	4	3	2	0	0	1	1	0	0	0
	-49.776	1	0	0	0	0	0	1	1	2	5	21	17.7181	34	28	31	28	23	20	11	6	7	2	3	3	0	0	0	1	0	0	0
	-49.76	2	0	0	0	0	0	2	2	4	7	18	23.0336	28	24	23	18	11	14	8	7	2	2	2	0	0	2	2	1	0	0	0
	-49.744	1	0	0	0	0	0	0	5	6	13	13	18.604	33	25	30	25	18	13	12	2	2	2	4	0	3	1	0	0	0	0	0
	-49.728	0	0	0	0	0	1	0	3	11	12	16	25.6913	26	23	36	21	14	14	8	10	4	0	2	2	0	1	0	0	0	0	0
	-49.712	0	0	0	1	0	0	0	1	3	15	19	23.9195	25	37	27	25	21	11	6	7	3	2	4	1	1	0	1	1	0	0	0
	-49.696	0	1	0	0	0	1	0	4	6	8	18	25.6913	26	25	16	17	16	13	4	5	5	2	4	0	1	0	1	0	0	0	0
	-49.68	0	0	0	0	0	0	0	3	6	9	19	33.6644	30	34	24	30	20	17	11	9	6	2	3	1	3	0	2	0	0	0	0
	-49.664	0	0	0	0	0	0	0	2	2	12	27	25.6913	23	24	22	22	11	9	7	5	2	5	2	1	4	0	0	1	0	0	0
	-49.648	0	0	0	0	1	1	0	3	6	7	15	23.9195	28	22	25	12	15	18	10	5	3	1	3	1	1	1	0	0	0	0	0
	-49.632	0	0	0	0	0	1	0	2	1	8	16	25.6913	24	23	24	21	11	11	9	5	1	2	2	0	0	1	2	0	0	0	0
	-49.616	0	0	1	0	0	0	1	3	3	6	19	24.8054	27	33	29	24	21	8	12	5	4	4	3	0	2	1	0	0	0	1	0
	-49.6	1	1	0	0	0	0	0	1	2	9	14	23.0336	24	23	26	21	23	9	11	4	1	2	2	1	1	1	2	1	0	1	1
	-49.584	0	1	0	1	0	0	1	2	9	8	18	21.2617	28	39	30	23	18	13	6	7	4	2	1	1	0	0	0	0	0	0	0
	-49.568	0	0	0	0	0	0	3	2	7	8	15	20.3758	19	34	14	20	19	7	12	6	4	3	5	3	1	1	1	1	0	0	0
	-49.552	0	0	0	0	0	0	1	3	4	13	15	23.0336	24	26	25	28	15	15	8	9	5	3	0	0	1	1	1	0	1	0	0
	-49.536	0	0	0	1	0	0	0	2	3	11	10	21.2617	28	26	26	30	12	12	4	4	4	1	2	0	1	1	0	0	0	0	0
	-49.52	0	0	0	0	0	0	0	1	2	11	18	26.5772	24	19	21	24	17	10	11	4	5	1	2	0	0	0	0	1	1	1	0
	-49.504	0	0	0	0	0	0	0	3	6	11	14	24.8054	23	24	23	25	13	10	11	6	5	1	0	2	1	0	0	1	0	0	1
	-49.488	0	0	0	0	1	0	1	0	1	11	23	21.2617	30	33	35	17	9	13	10	5	7	2	2	0	0	0	1	1	0	0	0
	-49.472	0	0	1	0	0	0	0	2	3	13	16	28.349	24	30	30	27	15	16	5	4	3	0	4	3	0	2	0	0	0	0	0
	-49.456	0	0	0	0	0	0	0	1	11	13	18	18.604	24	27	25	23	15	8	6	4	6	1	3	2	0	1	0	1	0	1	1
	-49.44	0	2	0	0	1	0	0	1	5	12	21	22.1476	30	21	21	20	14	7	5	3	5	1	6	0	1	0	0	0	0	0	0
	-49.424	1	0	0	0	0	0	2	4	3	8	16	15.9463	26	27	21	24	21	19	10	7	9	2	2	2	2	2	0	1	0	0	0
	-49.408	0	0	0	0	1	0	1	3	3	11	14	18.604	32	22	31	25	14	9	10	6	1	2	2	1	1	1	2	0	0	0	0
	-49.392	1	0	0	0	0	0	0	1	5	11	20	27.4631	24	26	26	20	20	12	3	2	7	6	1	0	0	1	0	1	1	0	0
	-49.376	0	0	0	0	0	0	1	0	4	8	20	26.5772	24	30	26	20	10	14	5	6	1	7	1	2	3	1	0	1	0	1	0
	-49.36	0	0	0	0	0	0	2	2	4	13	10	36.3222	18	28	19	9	22	12	11	3	4	5	2	1	0	1	1	1	0	0	0
	-49.344	0	0	0	0	0	0	0	3	3	11	18	14.1745	29	30	21	24	15	10	12	9	4	3	2	0	0	2	1	0	0	0	0
	-49.328	0	0	1	0	0	1	0	2	8	10	15	23.9195	30	26	22	30	25	11	13	6	7	2	2	3	1	2	0	0	0	1	0
	-49.312	0	0	0	0	0	0	0	3	7	10	18	23.9195	31	41	28	27	17	13	4	9	4	1	1	3	1	0	0	1	0	0	0
	-49.296	0	0	0	0	1	0	0	0	3	9	22	23.0336	32	25	29	25	18	12	10	7	6	3	0	2	0	0	1	1	0	0	0
	-49.28	1	1	0	0	0	0	0	4	6	9	12	19.4899	26	17	23	23	13	7	8	2	6	2	1	2	1	1	0	0	0	0	0
	-49.264	0	0	0	0	0	0	0	4	2	8	21	15.9463	23	27	25	30	14	9	8	5	5	5	2	0	2	2	2	1	0	0	0
	-49.248	1	0	0	0	0	0	0	2	7	11	16	34.5503	24	32	27	31	13	15	7	3	3	1	0	0	0	3	1	0	0	0	0
	-49.232	0	0	0	0	0	0	1	1	3	10	9	30.1208	21	36	22	21	15	16	9	2	6	3	0	0	2	0	0	1	0	0	0
	-49.216	0	0	0	0	0	0	0	1	4	13	18	20.3758	29	21	26	20	17	13	13	3	5	2	1	2	1	0	1	0	1	0	0
	-49.2	0	1	0	0	0	1	0	4	3	10	15	25.6913	24	23	27	24	16	8	11	4	11	0	0	0	0	1	1	0	1	0	0
	-49.184	0	0	0	0	1	0	1	1	5	4	14	31.0067	25	31	22	23	24	19	12	3	3	1	2	0	0	0	1	1	1	0	1
	-49.168	0	0	0	0	0	0	0	3	5	7	17	22.1476	40	25	33	14	23	11	5	4	4	1	1	2	1	1	1	1	0	0	0
	-49.152	0	0	1	0	0	0	0	2	5	18	23	23.9195	27	25	30	28	16	20	9	6	5	1	0	1	2	1	1	0	0	0	0
	-49.136	0	0	0	0	0	1	0	2	6	17	12	30.1208	20	28	17	27	13	8	8	6	2	2	3	4	0	0	0	0	0	1	0
	-49.12	0	0	1	0	0	0	0	4	5	7	12	27.4631	31	30	28	18	13	15	10	7	3	1	2	1	0	0	0	0	0	0	0
	-49.104	0	0	0	0	1	0	0	3	6	13	18	29.2349	30	29	25	22	28	8	5	3	2	3	1	1	3	0	0	0	0	0	0
	-49.088	0	1	0	0	0	0	0	5	1	12	17	21.2617	22	21	31	27	12	17	5	11	3	3	0	4	0	0	0	0	0	0	0
	-49.072	0	0	0	0	0	0	0	3	7	9	22	27.4631	36	27	22	19	13	10	5	2	4	5	1	2	0	0	1	1	0	0	0
	-49.056	0	0	0	0	0	0	1	1	3	11	22	23.0336	31	24	22	18	15	10	8	5	4	1	3	0	0	0	0	1	1	1	1
	-49.04	1	0	0	1	0	0	1	3	4	7	13	18.604	35	31	23	29	11	16	10	4	5	6	0	2	0	2	1	0	0	0	0
	-49.024	0	0	0	0	0	0	0	1	4	9	17	23.9195	29	25	27	19	17	12	9	8	5	1	0	1	2	1	0	0	2	1	0
	-49.008	0	1	0	0	0	0	0	1	2	10	17	18.604	25	24	21	17	16	11	9	5	5	2	3	3	0	1	1	0	0	0	0
	-48.992	0	0	0	0	0	0	0	1	3	9	28	31.8926	32	29	25	26	18	15	6	6	2	2	1	2	3	1	0	2	2	0	0
	-48.976	1	0	1	0	0	0	0	1	3	13	16	16.8322	29	30	31	36	15	9	9	2	4	1	1	0	2	1	1	1	0	2	0
	-48.96	0	0	1	0	0	0	0	2	5	13	19	18.604	26	30	21	25	13	18	6	1	2	2	2	2	2	2	1	2	0	1	1
	-48.944	0	1	1	0	0	0	0	1	4	8	19	23.0336	25	34	30	28	19	9	5	9	5	4	1	2	4	2	0	0	0	1	0
	-48.928	1	0	0	1	0	0	0	1	5	12	22	19.4899	21	23	24	25	15	12	7	4	2	4	1	1	0	0	0	0	1	0	1
	-48.912	1	0	0	0	0	1	0	4	4	13	20	25.6913	22	28	19	32	9	8	5	3	6	2	3	0	1	2	0	0	0	0	0
	-48.896	0	1	0	1	0	0	0	2	4	18	20	31.0067	27	20	22	29	11	15	6	5	4	4	0	3	1	0	0	0	1	1	0
	-48.88	0	0	0	1	1	0	1	3	4	9	12	20.3758	18	25	18	26	18	13	4	7	3	1	2	2	0	3	0	0	0	0	0
	-48.864	0	0	0	0	0	0	1	2	4	8	13	21.2617	26	27	16	17	15	12	6	5	1	0	2	3	0	0	1	1	0	1	0
	-48.848	0	0	0	0	0	0	0	1	9	9	17	23.9195	18	17	28	23	18	16	9	7	11	2	3	2	2	1	0	1	0	0	0
	-48.832	0	0	0	0	0	0	1	3	6	7	23	18.604	25	30	27	32	15	15	9	8	2	3	2	2	1	1	0	3	0	0	0
	-48.816	0	0	0	0	0	0	1	1	3	13	16	24.8054	35	20	18	30	17	14	8	8	1	4	0	0	1	1	1	0	1	0	0
	-48.8	0	0	0	0	0	0	0	3	4	8	24	21.2617	23	20	24	31	18	16	7	9	4	5	2	1	1	0	0	2	0	0	0
	-48.784	0	0	0	0	0	1	0	2	7	8	16	21.2617	25	24	20	25	14	14	6	3	3	2	5	2	2	0	2	0	1	0	0
	-48.768	0	0	0	0	0	0	0	2	6	8	19	21.2617	19	37	31	23	20	12	5	8	2	3	1	2	1	0	0	2	1	1	0
	-48.752	0	0	1	0	0	0	1	1	5	10	23	22.1476	26	23	23	22	26	14	6	6	1	2	3	3	1	1	0	0	0	0	0
	-48.736	0	0	0	0	1	1	2	2	3	7	19	32.7785	33	22	34	25	17	7	12	4	3	3	1	1	1	0	1	1	0	0	0
	-48.72	0	1	0	0	0	1	0	2	8	10	10	23.9195	42	28	19	33	15	15	4	4	3	5	3	0	3	0	1	0	0	0	0
	-48.704	0	0	0	0	0	1	0	2	2	11	17	23.9195	25	36	22	26	19	11	9	7	5	1	5	2	1	0	1	0	0	0	1
	-48.688	0	0	0	1	0	0	1	0	10	10	19	24.8054	22	27	29	24	18	16	6	8	6	5	3	4	2	0	0	1	0	0	0
	-48.672	0	0	0	0	0	0	1	1	5	9	23	23.0336	26	30	28	26	15	11	8	4	4	3	1	0	1	1	0	0	0	0	0
	-48.656	1	0	0	0	0	0	1	1	5	9	15	23.9195	23	23	28	30	18	9	7	5	3	2	2	3	1	1	1	0	0	0	0
	-48.64	0	0	0	0	0	0	0	6	3	6	14	28.349	22	20	25	23	22	12	7	6	4	2	1	2	2	1	0	0	1	0	0
	-48.624	0	0	1	0	0	0	0	1	1	15	15	27.4631	18	24	22	26	10	11	13	6	4	3	5	1	6	0	0	0	0	0	0
	-48.608	0	1	0	0	0	0	1	4	7	9	15	24.8054	27	33	20	18	17	14	9	3	6	6	4	2	0	0	1	0	0	0	0
	-48.592	1	1	0	0	0	0	1	2	0	15	17	26.5772	23	31	25	22	23	12	12	3	1	3	2	1	2	0	1	0	1	0	0
	-48.576	1	1	1	0	0	0	0	2	7	12	13	24.8054	29	29	28	32	11	10	9	6	9	3	2	0	2	2	0	0	1	0	0
	-48.56	0	0	0	1	0	0	0	4	5	8	18	23.9195	24	29	24	21	20	11	10	9	5	4	1	2	2	1	2	0	1	0	0
	-48.544	0	0	0	0	0	0	2	2	3	3	18	27.4631	29	32	24	32	12	20	8	8	4	2	2	4	1	1	0	0	1	0	0
	-48.528	0	1	0	0	0	0	0	1	5	16	24	14.1745	29	22	33	31	21	12	10	6	0	1	3	2	0	2	0	0	0	0	0
	-48.512	0	0	0	0	0	0	0	1	3	9	22	21.2617	16	33	38	26	19	17	9	6	2	9	2	2	1	1	1	0	0	0	0
	-48.496	1	0	0	0	0	0	1	3	2	11	12	31.0067	31	28	27	21	20	4	5	5	7	4	1	1	0	1	0	0	0	1	0
	-48.48	1	0	0	0	0	0	0	4	5	17	21	25.6913	25	23	31	26	22	13	7	6	7	3	3	2	1	0	0	0	2	0	1
	-48.464	0	0	0	0	0	1	1	2	5	9	18	17.7181	33	32	28	25	14	11	8	4	4	2	1	1	0	1	0	0	0	0	0
	-48.448	0	1	0	0	0	1	0	3	6	11	22	11.5168	19	33	25	27	22	13	9	8	1	2	3	0	1	1	0	0	0	0	0
	-48.432	0	0	0	1	0	0	1	4	6	8	11	19.4899	30	31	28	36	12	15	10	7	5	1	5	1	1	1	1	0	1	0	0
	-48.416	0	0	0	0	0	0	0	2	10	8	12	24.8054	30	20	29	30	13	6	9	5	5	4	1	1	0	1	0	0	0	0	0
	-48.4	0	0	0	0	1	0	0	6	3	14	11	21.2617	29	30	29	24	14	12	8	11	0	2	0	3	0	1	1	0	0	0	0
	-48.384	0	1	0	0	0	0	0	2	6	10	17	23.0336	29	28	33	28	16	9	8	4	7	4	2	1	0	2	1	0	0	0	0
	-48.368	0	0	1	0	0	0	0	1	4	11	14	33.6644	19	29	18	30	12	9	9	4	5	5	1	0	2	0	0	0	0	0	0
	-48.352	0	0	0	0	0	0	0	1	5	6	18	22.1476	28	26	25	20	17	12	7	5	4	4	1	1	1	0	0	1	0	0	0
	-48.336	0	0	0	0	0	1	1	0	1	17	14	30.1208	30	23	21	22	18	8	10	4	4	1	3	0	1	0	0	1	0	0	0
	-48.32	0	0	0	0	0	2	0	5	6	8	19	22.1476	26	33	23	22	16	11	6	4	3	0	2	1	1	2	1	1	0	0	0
	-48.304	1	0	0	0	0	0	0	0	2	8	12	16.8322	24	16	34	15	15	15	2	4	3	3	2	2	1	1	0	0	0	0	0
	-48.288	0	0	0	0	0	0	0	1	7	10	13	23.9195	39	29	26	26	13	10	7	1	5	2	2	1	2	1	0	0	0	0	0
	-48.272	0	0	0	0	0	0	0	4	4	9	17	17.7181	23	28	30	22	10	18	5	5	1	1	2	3	5	0	2	0	0	1	0
	-48.256	0	1	0	0	0	1	0	4	5	14	13	21.2617	31	22	24	28	21	14	11	5	4	0	3	1	0	0	0	2	0	0	0
	-48.24	0	0	0	0	0	1	1	0	7	8	16	31.8926	33	16	27	21	17	10	2	6	3	2	0	2	1	0	1	0	1	0	0
	-48.224	0	0	1	0	0	0	1	3	5	8	11	29.2349	23	27	23	27	13	15	8	5	4	3	1	2	0	0	3	0	0	0	0
	-48.208	0	0	0	0	0	0	0	2	4	10	19	19.4899	24	27	21	30	12	16	5	4	5	2	3	1	0	1	2	0	0	0	0
	-48.192	0	0	0	0	0	1	0	2	4	11	22	23.9195	21	28	22	15	17	10	6	2	3	4	0	0	2	1	0	3	0	1	0
	-48.176	0	0	0	0	0	0	1	2	4	12	20	23.0336	30	27	20	31	23	7	10	7	6	1	3	0	2	1	0	0	0	0	0
	-48.16	0	0	0	0	0	0	0	4	4	4	9	25.6913	32	23	31	28	12	16	14	8	3	4	1	1	1	1	1	0	0	0	0
	-48.144	0	0	0	0	0	0	0	2	3	6	19	23.0336	25	28	24	16	19	14	10	4	7	0	3	1	1	0	1	0	0	0	0
	-48.128	0	0	0	0	0	0	0	3	4	12	22	23.9195	33	21	28	15	11	8	8	5	3	3	2	2	1	2	0	3	1	0	0
	-48.112	0	1	0	0	0	0	0	3	2	9	14	19.4899	37	20	23	13	18	10	5	2	3	2	2	0	0	0	2	2	0	0	0
	-48.096	1	0	0	0	0	0	1	2	4	16	24	27.4631	25	26	23	12	11	15	8	5	6	2	3	4	1	1	0	0	0	1	0
	-48.08	0	0	0	2	0	0	0	2	5	5	17	27.4631	27	29	28	13	25	8	11	12	2	4	3	1	0	1	0	0	0	1	0
	-48.064	0	0	0	0	1	0	1	0	4	9	16	15.9463	25	28	33	24	17	10	7	8	4	6	2	1	1	0	0	1	0	0	0
	-48.048	0	0	0	0	0	0	0	2	7	12	33	15.9463	24	19	24	25	15	10	6	4	3	5	2	1	1	2	1	0	0	0	1
	-48.032	0	0	0	0	0	0	0	2	6	6	22	27.4631	32	32	23	24	17	11	9	8	5	2	0	1	1	1	1	1	1	0	0
	-48.016	1	0	0	0	0	0	1	2	2	9	14	15.0604	26	21	21	26	16	19	8	3	4	3	2	1	0	2	0	1	0	0	0
	-48	0	0	0	0	0	1	1	1	1	9	12	16.8322	26	20	31	35	16	15	7	5	3	1	0	3	1	0	0	0	0	0	0
	-47.984	0	0	0	0	0	0	2	1	1	11	14	12.4027	33	27	25	24	19	11	14	6	2	3	0	3	1	3	0	2	0	0	0
	-47.968	0	0	0	1	0	0	1	3	4	10	23	23.9195	24	22	13	26	16	10	6	3	2	3	3	1	1	0	0	0	0	1	0
	-47.952	0	0	0	0	0	0	0	1	1	8	17	17.7181	30	37	24	23	16	11	6	6	7	4	0	2	1	0	0	1	1	0	0
	-47.936	1	0	0	1	0	1	2	3	7	10	14	16.8322	35	19	17	23	16	7	8	6	4	5	2	3	0	0	1	1	1	1	1
	-47.92	0	1	0	0	0	0	0	1	4	6	26	23.0336	27	27	26	25	14	12	8	12	6	2	5	1	3	2	0	0	1	0	0
	-47.904	0	0	0	0	0	1	0	1	5	13	12	16.8322	24	32	24	27	16	8	9	5	2	0	2	0	1	0	0	0	0	1	0
	-47.888	2	0	0	0	0	0	0	1	6	11	16	19.4899	22	25	38	15	20	15	12	4	2	3	6	1	1	2	0	1	0	0	1
	-47.872	1	1	0	0	0	0	1	0	3	12	17	23.9195	31	26	21	26	20	7	5	8	3	0	1	0	1	2	0	1	1	1	0
	-47.856	0	0	0	0	0	0	1	1	5	5	19	12.4027	26	22	34	21	15	19	9	4	5	1	3	0	0	1	2	0	0	0	1
	-47.84	1	0	0	0	0	0	2	3	2	13	16	23.9195	34	29	36	22	18	13	3	6	3	3	4	3	2	1	1	2	1	0	0
	-47.824	0	1	0	0	0	1	1	2	2	9	23	19.4899	30	24	29	20	12	15	4	6	6	2	2	1	0	0	1	0	0	0	0
	-47.808	1	0	0	0	0	0	0	3	6	8	17	20.3758	24	21	21	28	16	7	7	6	2	3	1	0	1	0	1	1	1	0	0
	-47.792	0	0	0	0	0	1	0	1	9	11	16	19.4899	35	26	26	28	13	12	9	7	4	4	2	1	0	0	1	0	0	0	0
	-47.776	0	0	0	0	0	1	1	1	3	14	14	24.8054	18	32	28	17	15	14	10	4	6	2	3	4	2	1	0	2	0	0	0
	-47.76	0	0	1	0	0	1	1	3	3	12	13	21.2617	30	42	29	18	11	16	13	6	2	2	4	1	1	1	0	2	0	0	1
	-47.744	0	0	1	0	0	0	0	2	3	9	19	28.349	17	28	27	28	18	15	7	4	2	2	3	0	0	1	0	0	0	0	1
	-47.728	0	0	0	0	0	0	1	2	3	10	15	26.5772	34	20	14	31	15	17	12	7	2	2	3	1	1	2	0	1	0	0	0
	-47.712	0	0	0	2	0	0	1	1	5	11	20	27.4631	28	35	30	23	17	17	10	3	2	4	3	0	1	1	0	0	0	0	0
	-47.696	0	0	0	0	0	0	1	1	1	9	13	19.4899	27	31	31	16	17	18	9	9	1	2	2	0	0	2	1	0	0	0	0
	-47.68	0	0	0	0	1	0	0	1	6	8	18	28.349	20	24	28	33	21	13	4	12	4	2	1	1	0	1	0	1	0	0	0
	-47.664	2	0	0	0	0	0	0	2	4	15	19	22.1476	31	26	27	23	26	20	5	7	2	1	0	2	1	1	1	0	1	0	0
	-47.648	0	0	0	0	1	0	1	5	3	6	10	27.4631	22	32	20	19	13	11	9	8	6	2	2	1	0	0	0	1	0	0	0
	-47.632	1	0	0	1	0	0	0	4	0	8	19	20.3758	35	32	13	28	13	14	10	9	3	3	2	1	2	1	2	0	0	0	0
	-47.616	0	0	0	0	0	1	0	5	3	8	10	30.1208	21	28	27	26	21	7	10	2	1	3	3	2	1	1	1	0	0	0	0
	-47.6	1	0	1	1	0	0	2	3	1	13	13	22.1476	24	28	21	24	17	15	8	7	2	2	3	1	0	1	0	0	0	0	0
	-47.584	0	0	0	0	0	2	2	2	6	8	17	26.5772	36	38	28	23	17	15	9	11	2	5	1	1	2	1	0	3	0	0	0
	-47.568	0	0	0	0	0	0	1	2	3	5	18	23.0336	25	25	23	38	10	12	10	7	8	4	2	0	1	0	0	0	1	0	0
	-47.552	0	0	0	0	0	0	0	0	8	4	11	24.8054	24	22	36	16	15	11	8	4	1	6	0	1	1	0	0	0	0	0	0
	-47.536	0	0	0	0	0	2	0	3	4	12	12	23.0336	30	34	30	24	16	9	11	2	2	4	1	0	0	0	2	1	1	0	0
	-47.52	1	0	0	0	0	1	1	1	4	10	16	11.5168	28	27	32	25	19	11	11	5	5	1	2	1	1	0	1	0	0	1	0
	-47.504	0	1	0	0	0	0	0	3	6	12	11	15.0604	30	37	37	24	17	11	6	7	3	5	1	0	2	0	1	0	2	0	0
	-47.488	0	0	0	0	0	0	1	3	3	10	9	23.0336	22	34	31	20	15	15	6	7	5	3	2	0	2	0	0	0	0	0	0
	-47.472	1	0	0	0	1	0	0	1	3	9	28	22.1476	30	32	27	28	11	12	14	8	2	3	1	4	1	0	1	0	0	0	0
	-47.456	0	0	0	0	0	0	1	4	5	10	19	22.1476	31	35	28	13	15	15	12	4	6	0	0	2	1	1	1	0	0	0	0
	-47.44	0	0	0	0	0	0	0	0	2	15	13	14.1745	28	28	32	23	15	17	13	7	7	2	3	0	0	0	1	0	1	0	0
	-47.424	0	0	0	0	0	1	0	1	7	8	22	18.604	35	29	18	34	16	17	6	12	7	1	2	0	2	0	1	0	0	0	0
	-47.408	0	0	0	0	0	0	0	1	2	11	19	22.1476	17	23	23	20	22	17	6	7	3	3	2	1	3	0	0	0	1	1	0
	-47.392	0	0	0	0	0	0	0	3	3	4	15	26.5772	26	22	23	27	19	7	8	7	3	1	0	3	2	0	1	1	0	1	0
	-47.376	0	0	0	0	0	0	1	2	6	8	9	24.8054	33	28	17	18	17	11	6	7	3	4	0	2	0	1	0	0	0	1	0
	-47.36	1	0	0	0	0	0	1	1	4	10	20	19.4899	20	33	26	29	19	11	4	9	4	1	1	0	0	1	0	0	0	0	0
	-47.344	0	0	0	0	0	0	0	3	6	3	16	24.8054	24	33	25	19	14	14	7	7	6	4	1	1	0	0	2	0	0	0	0
	-47.328	0	1	0	0	0	0	0	4	1	7	13	15.0604	32	31	14	18	17	11	7	2	7	1	3	1	1	1	0	1	0	0	0
	-47.312	0	0	0	0	0	0	2	1	3	9	16	23.9195	20	20	33	22	27	17	10	7	2	4	1	2	2	1	0	1	0	0	0
	-47.296	0	0	0	1	0	1	0	3	4	7	22	30.1208	26	21	23	25	14	9	14	9	6	2	0	1	0	0	1	0	0	0	0
	-47.28	1	1	0	0	0	0	1	2	5	13	9	15.9463	33	32	26	25	18	12	9	0	3	4	2	1	0	0	0	0	0	0	1
	-47.264	0	0	0	1	0	0	0	0	6	15	16	23.0336	30	27	35	25	17	7	5	5	2	2	2	2	1	1	0	0	0	0	0
	-47.248	1	0	0	0	0	0	2	0	3	13	19	14.1745	22	28	24	25	15	15	12	4	2	5	2	0	1	2	2	1	0	1	0
	-47.232	0	0	0	0	0	1	1	2	3	15	13	23.0336	26	31	23	32	13	13	11	5	4	1	1	1	0	1	0	1	0	1	0
	-47.216	0	0	0	0	1	0	0	1	3	8	16	20.3758	33	29	22	25	21	19	10	9	3	1	1	4	0	1	0	0	0	0	0
[truncated: 63,434 more rows]

## Sheet: ED_Fig_5_c
Energy (eV)	PL intensity
0.47	0
0.5	0.02531
0.53	0.02632
0.56	0.0124
0.59	0.08628
0.62	0.04459
0.65	0.12219
0.68	0.27028
0.71	0.24472
0.74	0.61388
0.77	0.63916
0.8	0.90797
0.83	0.92835
0.86	0.75554
0.89	0.71145
0.92	0.65985
0.95	0.42146
0.98	0.33833
1.01	0.23992
1.04	0.17326
1.07	0.11361
1.1	0.07454
1.13	0.08548
1.16	0.10219
1.19	0.09985
1.22	0.14499
1.25	0.15365
1.28	0.19249
1.31	0.17985
1.34	0.12247
1.37	0.02877

## Sheet: ED_Fig_5_d
Energy (eV)	PL intensity
0.47	0.09007
0.5	0
0.53	0
0.56	0.03377
0.59	0.02938
0.62	0.12146
0.65	0.07832
0.68	0.31332
0.71	0.61636
0.74	0.91775
0.77	0.83712
0.8	0.9938
0.83	0.82929
0.86	0.77012
0.89	0.57184
0.92	0.40253
0.95	0.25212
0.98	0.20822
1.01	0.12237
1.04	0.08419
1.07	0.04725
1.1	0.02428
1.13	0.00832
1.16	0.01185
1.19	0.00756
1.22	0.00728
1.25	0.00706
1.28	0.01035
1.31	0.00339
1.34	0.00168
1.37	0.00167
