# Supplementary material for: Spin-exchange carrier multiplication in manganese-doped colloidal quantum dots
Source: Nat Mater. 2023 Jul 13;22(8):1013–21. doi: 10.1038/s41563-023-01598-x (PMC10390332; doi:10.1038/s41563-023-01598-x)
Supplement: Supplementary file 11 — Numerical data. [file 41563_2023_1598_MOESM11_ESM.xlsx]

## Sheet: ED_Fig_6
Energy (eV)	PL intensity
2.75556	18
2.61053	21
2.48	18
2.45545	13
2.43137	8
2.40777	6
2.38462	4
2.3619	3
2.25455	0
2.15652	0
